# Supplementary material for: Psathyrellins A–E, Antibacterial Guanacastane Diterpenoids from Mushroom Psathyrella candolleana
Source: Nat Prod Bioprospect. 2021 Jul 6;11(4):447–52. doi: 10.1007/s13659-021-00316-x (PMC8275727; doi:10.1007/s13659-021-00316-x)
Supplement: Supplementary file 2 — Supplementary file2 (CIF 1031 KB) [file 13659_2021_316_MOESM2_ESM.cif]

data_global
_audit_creation_method                  'APEX3 v2018.1-0'

_publ_requested_journal                 ?

_publ_contact_author_name               ?
_publ_contact_author_address            
;
;
_publ_contact_author_email              ?
_publ_contact_author_fax                ?
_publ_contact_author_phone              ?

_publ_section_title                     
;
;
_publ_section_abstract                  
;
;
_publ_section_references                
;
;
_publ_section_comment                   
;
;

data_lwbf29
_chemical_name_systematic               ?
_chemical_name_common                   ?
_chemical_formula_moiety                'C20 H28 O4'
_chemical_formula_sum                   'C20 H28 O4'
_chemical_formula_iupac                 ?
_chemical_formula_weight                332.42
_chemical_absolute_configuration        ad

_chemical_melting_point                 ?

_space_group_crystal_system             monoclinic
_space_group_name_H-M_alt               'P 1 21 1'
_space_group_name_Hall                  'P 2yb'
loop_
    _space_group_symop_operation_xyz
    'x, y, z'
    '-x, y+1/2, -z'

_cell_length_a                          14.0862(3)
_cell_length_b                          7.26370(10)
_cell_length_c                          17.3636(3)
_cell_angle_alpha                       90
_cell_angle_beta                        99.5460(10)
_cell_angle_gamma                       90
_cell_volume                            1752.01(5)
_cell_formula_units_Z                   4
_cell_measurement_reflns_used           9888
_cell_measurement_theta_min             3.1814
_cell_measurement_theta_max             72.3787
_cell_measurement_temperature           100.(2)

_exptl_crystal_description              prism
_exptl_crystal_colour                   'clear light colourless'
_exptl_crystal_size_max                 0.520
_exptl_crystal_size_mid                 0.310
_exptl_crystal_size_min                 0.240
_exptl_crystal_density_diffrn           1.260
_exptl_crystal_density_meas             ?
_exptl_crystal_density_method           'not measured'
_exptl_crystal_F_000                    720

_exptl_absorpt_coefficient_mu           0.692
_exptl_absorpt_correction_type          Multi-Scan
_exptl_absorpt_process_details          
;
SADABS-2016/2 - Bruker AXS area detector scaling and absorption correction
;
_exptl_absorpt_correction_T_min         0.78
_exptl_absorpt_correction_T_max         0.85

_exptl_special_details                  
;
; 

_diffrn_ambient_temperature             100.(2)

_diffrn_source                          'Ius Diamond'
_diffrn_source_type                     Microfocus

_diffrn_radiation_type                  'Cu K\a'
_diffrn_radiation_wavelength            1.54178
_diffrn_radiation_monochromator         'Helixos MX multilayer Optic'

_diffrn_measurement_device_type         'Bruker D8 QUEST PHOTON II'
_diffrn_measurement_method              ?

_diffrn_detector_area_resol_mean        7.3910

_diffrn_reflns_number                   33652
_diffrn_reflns_av_R_equivalents         0.0259
_diffrn_reflns_av_unetI/netI            0.0186
_diffrn_reflns_theta_min                2.58
_diffrn_reflns_theta_max                72.42
_diffrn_reflns_theta_full               72.42
_diffrn_measured_fraction_theta_max     0.998
_diffrn_measured_fraction_theta_full    0.998
_diffrn_reflns_limit_h_min              -17
_diffrn_reflns_limit_h_max              17
_diffrn_reflns_limit_k_min              -7
_diffrn_reflns_limit_k_max              8
_diffrn_reflns_limit_l_min              -21
_diffrn_reflns_limit_l_max              21

_refine_special_details                 
;
;

_reflns_number_total                    6741
_reflns_number_gt                       6714
_reflns_threshold_expression            'I > 2\s(I)'

_refine_ls_structure_factor_coef        Fsqd
_refine_ls_matrix_type                  full
_refine_ls_R_factor_all                 0.0307
_refine_ls_R_factor_gt                  0.0306
_refine_ls_wR_factor_gt                 0.0799
_refine_ls_wR_factor_ref                0.0800
_refine_ls_goodness_of_fit_ref          1.056
_refine_ls_restrained_S_all             1.056
_refine_ls_number_reflns                6741
_refine_ls_number_parameters            449
_refine_ls_number_restraints            1
_refine_ls_number_constraints           ?
_refine_ls_hydrogen_treatment           mixed
_refine_ls_weighting_scheme             calc
_refine_ls_weighting_details            
    'w=1/[\s^2^(Fo^2^)+(0.0472P)^2^+0.4227P] where P=(Fo^2^+2Fc^2^)/3'

_atom_sites_solution_hydrogens          geom
_atom_sites_solution_primary            ?
_atom_sites_solution_secondary          ?

_refine_ls_shift/su_max                 0.000
_refine_ls_shift/su_mean                0.000
_refine_diff_density_max                0.328
_refine_diff_density_min                -0.217
_refine_ls_extinction_method            none
_refine_ls_extinction_coef              ?
_refine_ls_abs_structure_details        
;

Flack x determined using 2949 quotients [(I+)-(I-)]/[(I+)+(I-)]
(Parsons, Flack and Wagner, Acta Cryst. B69 (2013) 249-259).
;
_refine_ls_abs_structure_Flack          0.05(3)

loop_
    _atom_type_symbol
    _atom_type_description
    _atom_type_scat_dispersion_real
    _atom_type_scat_dispersion_imag
    _atom_type_scat_source
    C C 0.0181 0.0091 'International Tables Vol C Tables 4.2.6.8 and 6.1.1.4'
    H H 0.0000 0.0000 'International Tables Vol C Tables 4.2.6.8 and 6.1.1.4'
    O O 0.0492 0.0322 'International Tables Vol C Tables 4.2.6.8 and 6.1.1.4'

_computing_data_collection              'Bruker Instrument Service vV6.2.9'
_computing_cell_refinement              'SAINT V8.38A (Bruker AXS Inc., 2017)'
_computing_data_reduction               'SAINT V8.38A (Bruker AXS Inc., 2017)'
_computing_structure_solution           'SHELXT 2014/5 (Sheldrick, 2014)'
_computing_structure_refinement         'SHELXL-2017/1 (Sheldrick, 2017)'
_computing_molecular_graphics           'shelXle (C.B. Huebschle, rev 882)'
_computing_publication_material         ?

loop_
    _atom_site_type_symbol
    _atom_site_label
    _atom_site_fract_x
    _atom_site_fract_y
    _atom_site_fract_z
    _atom_site_U_iso_or_equiv
    _atom_site_adp_type
    _atom_site_calc_flag
    _atom_site_refinement_flags_adp
    _atom_site_refinement_flags_occupancy
    _atom_site_refinement_flags_posn
    _atom_site_occupancy
    _atom_site_disorder_assembly
    _atom_site_disorder_group
    O O1 -0.00512(10) -0.2477(2) 0.11762(8) 0.0225(3) Uani d . . . 1 . .
    H H53 -0.007272 -0.24671 0.068988 0.034 Uiso calc U . R 1 . .
    O O2 0.19054(9) 0.60532(19) 0.41760(7) 0.0168(3) Uani d . . . 1 . .
    H H54 0.2129(10) 0.654(3) 0.4606(15) 0.025 Uiso calc U . R 1 . .
    O O3 0.37569(9) 0.5039(2) 0.51051(7) 0.0199(3) Uani d . . . 1 . .
    O O4 0.04470(10) 0.0432(2) 0.03525(8) 0.0227(3) Uani d . . . 1 . .
    O O5 0.48422(12) 0.9056(3) 1.08549(9) 0.0359(4) Uani d . . . 1 . .
    O O6 0.20070(10) 0.8057(2) 0.54832(7) 0.0212(3) Uani d . . . 1 . .
    O O7 0.34904(9) 0.61288(19) 0.65745(8) 0.0181(3) Uani d . . . 1 . .
    H H55 0.3422(14) 0.602(3) 0.6081(16) 0.027 Uiso calc U . R 1 . .
    O O8 0.31926(12) 0.8499(3) 1.13450(8) 0.0347(4) Uani d . . . 1 . .
    H H56 0.374954 0.873537 1.158036 0.052 Uiso calc U . R 1 . .
    C C1 0.45685(14) 0.6570(3) 0.33870(13) 0.0256(4) Uani d . . . 1 . .
    H H11 0.438506 0.730348 0.381263 0.038 Uiso calc U . R 1 . .
    H H10 0.401348 0.644264 0.296803 0.038 Uiso calc U . R 1 . .
    H H1 0.509454 0.718542 0.318361 0.038 Uiso calc U . R 1 . .
    C C2 0.49008(13) 0.4659(3) 0.36944(11) 0.0190(4) Uani d . . . 1 . .
    H H12 0.517364 0.400521 0.32738 0.023 Uiso calc U . R 1 . .
    C C3 0.40893(12) 0.3443(3) 0.39261(10) 0.0153(3) Uani d . . . 1 . .
    H H6 0.439002 0.237433 0.423821 0.018 Uiso calc U . R 1 . .
    C C4 0.33070(12) 0.2698(2) 0.32524(9) 0.0144(3) Uani d . . . 1 . .
    C C5 0.24642(12) 0.3982(2) 0.32763(9) 0.0140(3) Uani d . . . 1 . .
    C C6 0.15836(12) 0.4067(3) 0.26565(10) 0.0160(3) Uani d . . . 1 . .
    H H5 0.170013 0.497463 0.225716 0.019 Uiso calc U . R 1 . .
    H H25 0.103984 0.452836 0.289735 0.019 Uiso calc U . R 1 . .
    C C7 0.12867(12) 0.2262(2) 0.22510(10) 0.0141(3) Uani d . . . 1 . .
    C C8 0.11358(12) 0.2149(3) 0.14590(10) 0.0147(3) Uani d . . . 1 . .
    C C9 0.13420(14) 0.3687(3) 0.09276(10) 0.0200(4) Uani d . . . 1 . .
    H H3 0.080398 0.45594 0.085616 0.03 Uiso calc U . R 1 . .
    H H4 0.142296 0.317701 0.042 0.03 Uiso calc U . R 1 . .
    H H2 0.193329 0.432393 0.116139 0.03 Uiso calc U . R 1 . .
    C C10 0.06858(13) -0.1273(3) 0.15310(10) 0.0169(4) Uani d . . . 1 . .
    H H26 0.131777 -0.192527 0.157671 0.02 Uiso calc U . R 1 . .
    C C11 0.07316(12) 0.0463(3) 0.10559(10) 0.0156(3) Uani d . . . 1 . .
    C C12 0.57031(14) 0.4863(3) 0.43994(12) 0.0269(4) Uani d . . . 1 . .
    H H8 0.621423 0.564788 0.425927 0.04 Uiso calc U . R 1 . .
    H H7 0.596736 0.364745 0.455795 0.04 Uiso calc U . R 1 . .
    H H9 0.544189 0.542554 0.483288 0.04 Uiso calc U . R 1 . .
    C C13 0.35034(13) 0.4537(3) 0.44251(10) 0.0152(3) Uani d . . . 1 . .
    C C14 0.25740(12) 0.4938(2) 0.39494(10) 0.0141(3) Uani d . . . 1 . .
    C C15 0.36392(13) 0.2614(3) 0.24547(10) 0.0181(4) Uani d . . . 1 . .
    H H13 0.312206 0.210329 0.206606 0.027 Uiso calc U . R 1 . .
    H H14 0.421039 0.182782 0.249192 0.027 Uiso calc U . R 1 . .
    H H15 0.379711 0.385709 0.229667 0.027 Uiso calc U . R 1 . .
    C C16 0.30261(13) 0.0744(3) 0.34990(10) 0.0163(4) Uani d . . . 1 . .
    H H24 0.36131 -0.002868 0.356511 0.02 Uiso calc U . R 1 . .
    H H23 0.282845 0.084869 0.401846 0.02 Uiso calc U . R 1 . .
    C C17 0.22287(13) -0.0299(2) 0.29616(10) 0.0157(3) Uani d . . . 1 . .
    H H22 0.215444 -0.151763 0.319978 0.019 Uiso calc U . R 1 . .
    H H21 0.245586 -0.05205 0.24598 0.019 Uiso calc U . R 1 . .
    C C18 0.12123(12) 0.0599(3) 0.27744(10) 0.0141(3) Uani d . . . 1 . .
    C C19 0.08452(14) 0.1078(3) 0.35357(10) 0.0204(4) Uani d . . . 1 . .
    H H18 0.126412 0.201441 0.382206 0.031 Uiso calc U . R 1 . .
    H H17 0.085062 -0.003028 0.38581 0.031 Uiso calc U . R 1 . .
    H H16 0.018695 0.155627 0.341236 0.031 Uiso calc U . R 1 . .
    C C20 0.04990(13) -0.0814(3) 0.23428(10) 0.0170(4) Uani d . . . 1 . .
    H H19 0.053602 -0.196063 0.265485 0.02 Uiso calc U . R 1 . .
    H H20 -0.016269 -0.032266 0.230407 0.02 Uiso calc U . R 1 . .
    C C21 0.03414(14) 1.1152(3) 0.56148(12) 0.0285(4) Uani d . . . 1 . .
    H H41 0.01083 1.232293 0.53738 0.043 Uiso calc U . R 1 . .
    H H40 -0.015688 1.060677 0.587575 0.043 Uiso calc U . R 1 . .
    H H27 0.049069 1.030883 0.521086 0.043 Uiso calc U . R 1 . .
    C C22 0.12502(14) 1.1493(3) 0.62143(11) 0.0224(4) Uani d . . . 1 . .
    H H39 0.107095 1.233954 0.662114 0.027 Uiso calc U . R 1 . .
    C C23 0.16066(13) 0.9677(3) 0.66258(10) 0.0181(4) Uani d . . . 1 . .
    H H31 0.100097 0.899506 0.666898 0.022 Uiso calc U . R 1 . .
    C C24 0.21773(13) 0.9691(3) 0.74815(10) 0.0180(4) Uani d . . . 1 . .
    C C25 0.29025(12) 0.8138(3) 0.74774(10) 0.0157(4) Uani d . . . 1 . .
    C C26 0.36573(13) 0.7566(3) 0.81541(10) 0.0213(4) Uani d . . . 1 . .
    H H32 0.426927 0.816139 0.808338 0.026 Uiso calc U . R 1 . .
    H H33 0.375123 0.622177 0.811165 0.026 Uiso calc U . R 1 . .
    C C27 0.35033(13) 0.7961(3) 0.89807(10) 0.0169(4) Uani d . . . 1 . .
    C C28 0.42562(14) 0.8558(3) 0.95077(11) 0.0216(4) Uani d . . . 1 . .
    C C29 0.52537(15) 0.8894(4) 0.93218(12) 0.0318(5) Uani d . . . 1 . .
    H H34 0.547031 0.780027 0.906968 0.048 Uiso calc U . R 1 . .
    H H35 0.569971 0.914871 0.980593 0.048 Uiso calc U . R 1 . .
    H H28 0.523728 0.99516 0.896926 0.048 Uiso calc U . R 1 . .
    C C30 0.41579(15) 0.8828(3) 1.03337(11) 0.0241(4) Uani d . . . 1 . .
    C C31 0.31508(15) 0.8803(3) 1.05338(11) 0.0243(4) Uani d . . . 1 . .
    H H52 0.283721 1.001938 1.039245 0.029 Uiso calc U . R 1 . .
    C C32 0.25706(13) 0.7311(3) 1.00693(10) 0.0198(4) Uani d . . . 1 . .
    H H29 0.191109 0.731281 1.019659 0.024 Uiso calc U . R 1 . .
    H H30 0.286501 0.610221 1.022609 0.024 Uiso calc U . R 1 . .
    C C33 0.25101(13) 0.7547(3) 0.91822(10) 0.0174(4) Uani d . . . 1 . .
    C C34 0.18058(14) 0.9154(3) 0.89075(11) 0.0234(4) Uani d . . . 1 . .
    H H47 0.124047 0.902835 0.917461 0.028 Uiso calc U . R 1 . .
    H H48 0.21305 1.032258 0.90874 0.028 Uiso calc U . R 1 . .
    C C35 0.14404(14) 0.9318(3) 0.80320(11) 0.0223(4) Uani d . . . 1 . .
    H H45 0.095761 1.03198 0.795442 0.027 Uiso calc U . R 1 . .
    H H46 0.109828 0.81615 0.78586 0.027 Uiso calc U . R 1 . .
    C C36 0.21609(12) 0.8360(3) 0.61866(10) 0.0159(4) Uani d . . . 1 . .
    C C37 0.28917(12) 0.7456(3) 0.67568(10) 0.0156(3) Uani d . . . 1 . .
    C C38 0.19929(15) 1.2492(3) 0.58165(12) 0.0271(4) Uani d . . . 1 . .
    H H36 0.214579 1.173734 0.538541 0.041 Uiso calc U . R 1 . .
    H H38 0.257959 1.270096 0.619644 0.041 Uiso calc U . R 1 . .
    H H37 0.172946 1.367676 0.561275 0.041 Uiso calc U . R 1 . .
    C C39 0.27297(17) 1.1482(3) 0.77090(12) 0.0283(5) Uani d . . . 1 . .
    H H44 0.30999 1.136131 0.823664 0.042 Uiso calc U . R 1 . .
    H H42 0.227286 1.250334 0.769707 0.042 Uiso calc U . R 1 . .
    H H43 0.316936 1.172622 0.733875 0.042 Uiso calc U . R 1 . .
    C C40 0.21257(14) 0.5718(3) 0.88134(11) 0.0224(4) Uani d . . . 1 . .
    H H51 0.205441 0.580876 0.824358 0.034 Uiso calc U . R 1 . .
    H H50 0.149862 0.545004 0.896205 0.034 Uiso calc U . R 1 . .
    H H49 0.257846 0.472733 0.899894 0.034 Uiso calc U . R 1 . .

loop_
    _atom_site_aniso_label
    _atom_site_aniso_U_11
    _atom_site_aniso_U_22
    _atom_site_aniso_U_33
    _atom_site_aniso_U_12
    _atom_site_aniso_U_13
    _atom_site_aniso_U_23
    O1 0.0306(7) 0.0189(7) 0.0184(6) -0.0098(6) 0.0050(5) -0.0043(5)
    O2 0.0188(6) 0.0170(6) 0.0147(6) 0.0029(5) 0.0028(5) -0.0040(5)
    O3 0.0219(6) 0.0252(7) 0.0124(6) 0.0018(5) 0.0020(5) -0.0039(5)
    O4 0.0288(7) 0.0238(8) 0.0145(6) -0.0042(6) 0.0004(5) -0.0015(5)
    O5 0.0372(8) 0.0481(11) 0.0216(7) -0.0153(8) 0.0025(6) -0.0095(7)
    O6 0.0235(6) 0.0226(7) 0.0169(6) 0.0033(5) 0.0015(5) -0.0065(5)
    O7 0.0207(6) 0.0199(7) 0.0144(6) 0.0043(5) 0.0047(5) -0.0039(5)
    O8 0.0387(8) 0.0529(11) 0.0141(6) -0.0020(8) 0.0090(6) -0.0077(7)
    C1 0.0235(9) 0.0191(10) 0.0363(11) 0.0010(8) 0.0114(8) 0.0018(8)
    C2 0.0169(8) 0.0192(10) 0.0214(9) 0.0033(7) 0.0045(7) -0.0032(7)
    C3 0.0186(8) 0.0146(9) 0.0121(7) 0.0047(7) 0.0013(6) -0.0002(6)
    C4 0.0180(8) 0.0136(9) 0.0116(7) 0.0030(7) 0.0019(6) -0.0005(7)
    C5 0.0184(8) 0.0111(9) 0.0127(8) 0.0011(7) 0.0032(6) 0.0025(6)
    C6 0.0197(8) 0.0118(9) 0.0154(8) 0.0027(7) -0.0001(6) 0.0008(7)
    C7 0.0137(7) 0.0134(9) 0.0149(8) 0.0026(6) 0.0017(6) 0.0003(7)
    C8 0.0148(7) 0.0142(9) 0.0147(8) 0.0012(6) 0.0012(6) 0.0026(7)
    C9 0.0256(9) 0.0183(10) 0.0147(8) -0.0030(7) -0.0010(7) 0.0052(7)
    C10 0.0201(8) 0.0137(9) 0.0168(8) -0.0015(7) 0.0030(6) -0.0011(7)
    C11 0.0147(7) 0.0170(9) 0.0154(8) 0.0013(7) 0.0038(6) -0.0003(7)
    C12 0.0179(9) 0.0330(12) 0.0290(10) 0.0031(8) 0.0017(8) -0.0122(9)
    C13 0.0189(8) 0.0130(9) 0.0143(8) -0.0002(6) 0.0051(6) 0.0012(6)
    C14 0.0178(8) 0.0115(8) 0.0137(7) 0.0011(6) 0.0050(6) 0.0013(6)
    C15 0.0204(8) 0.0206(10) 0.0139(8) 0.0011(7) 0.0047(6) -0.0026(7)
    C16 0.0215(8) 0.0129(9) 0.0140(8) 0.0049(7) 0.0012(6) 0.0009(6)
    C17 0.0217(8) 0.0115(9) 0.0139(7) 0.0029(7) 0.0030(6) 0.0008(6)
    C18 0.0184(8) 0.0129(8) 0.0115(8) 0.0013(6) 0.0039(6) 0.0007(6)
    C19 0.0266(9) 0.0210(10) 0.0153(8) 0.0001(8) 0.0088(7) -0.0005(7)
    C20 0.0213(8) 0.0148(9) 0.0157(8) -0.0005(7) 0.0052(6) 0.0014(7)
    C21 0.0234(9) 0.0349(12) 0.0276(10) 0.0056(9) 0.0058(8) 0.0051(9)
    C22 0.0265(9) 0.0197(10) 0.0220(9) 0.0054(8) 0.0071(7) -0.0012(8)
    C23 0.0220(8) 0.0179(10) 0.0156(8) 0.0010(7) 0.0065(7) -0.0006(7)
    C24 0.0237(9) 0.0168(10) 0.0146(8) 0.0032(7) 0.0064(7) -0.0009(7)
    C25 0.0168(8) 0.0167(9) 0.0151(8) -0.0025(7) 0.0068(6) -0.0005(7)
    C26 0.0195(8) 0.0301(11) 0.0152(8) 0.0036(8) 0.0061(6) -0.0020(8)
    C27 0.0202(8) 0.0160(9) 0.0156(8) 0.0025(7) 0.0061(6) -0.0006(7)
    C28 0.0258(9) 0.0217(10) 0.0187(9) -0.0060(8) 0.0080(7) -0.0021(7)
    C29 0.0265(10) 0.0456(14) 0.0243(10) -0.0161(10) 0.0072(8) -0.0048(10)
    C30 0.0329(10) 0.0210(10) 0.0191(9) -0.0082(8) 0.0061(8) -0.0059(8)
    C31 0.0331(10) 0.0271(11) 0.0144(8) 0.0015(9) 0.0085(7) -0.0052(8)
    C32 0.0225(8) 0.0231(10) 0.0153(8) 0.0008(7) 0.0077(7) 0.0008(7)
    C33 0.0194(8) 0.0201(10) 0.0139(8) 0.0019(7) 0.0064(6) -0.0015(7)
    C34 0.0277(9) 0.0287(11) 0.0163(9) 0.0100(8) 0.0103(7) 0.0013(8)
    C35 0.0235(9) 0.0280(11) 0.0172(9) 0.0097(8) 0.0089(7) 0.0020(8)
    C36 0.0180(8) 0.0137(9) 0.0170(8) -0.0036(7) 0.0059(6) -0.0026(7)
    C37 0.0166(8) 0.0141(9) 0.0175(8) -0.0032(7) 0.0072(6) -0.0022(7)
    C38 0.0303(10) 0.0213(10) 0.0292(10) -0.0035(8) 0.0035(8) 0.0036(9)
    C39 0.0435(12) 0.0190(11) 0.0220(10) -0.0019(9) 0.0044(8) -0.0044(8)
    C40 0.0236(9) 0.0233(11) 0.0202(9) -0.0049(8) 0.0031(7) -0.0026(8)

_geom_special_details                   
;

All esds (except the esd in the dihedral angle between two l.s. planes)
are estimated using the full covariance matrix.  The cell esds are taken
into account individually in the estimation of esds in distances, angles
and torsion angles; correlations between esds in cell parameters are only
used when they are defined by crystal symmetry.  An approximate (isotropic)
treatment of cell esds is used for estimating esds involving l.s. planes.
;

loop_
    _geom_bond_atom_site_label_1
    _geom_bond_atom_site_label_2
    _geom_bond_site_symmetry_2
    _geom_bond_distance
    _geom_bond_publ_flag
    O1 C10 . 1.418(2) ?
    O1 H53 . 0.84 ?
    O2 C14 . 1.349(2) ?
    O2 H54 . 0.84(3) ?
    O3 C13 . 1.231(2) ?
    O4 C11 . 1.221(2) ?
    O5 C30 . 1.219(3) ?
    O6 C36 . 1.224(2) ?
    O7 C37 . 1.353(2) ?
    O7 H55 . 0.85(3) ?
    O8 C31 . 1.417(2) ?
    O8 H56 . 0.84 ?
    C1 C2 . 1.532(3) ?
    C1 H11 . 0.98 ?
    C1 H10 . 0.98 ?
    C1 H1 . 0.98 ?
    C2 C12 . 1.529(3) ?
    C2 C3 . 1.550(3) ?
    C2 H12 . 1.0 ?
    C3 C13 . 1.516(2) ?
    C3 C4 . 1.565(2) ?
    C3 H6 . 1.0 ?
    C4 C5 . 1.516(2) ?
    C4 C15 . 1.535(2) ?
    C4 C16 . 1.553(3) ?
    C5 C14 . 1.346(2) ?
    C5 C6 . 1.503(2) ?
    C6 C7 . 1.514(2) ?
    C6 H5 . 0.99 ?
    C6 H25 . 0.99 ?
    C7 C8 . 1.359(2) ?
    C7 C18 . 1.525(2) ?
    C8 C11 . 1.477(3) ?
    C8 C9 . 1.508(2) ?
    C9 H3 . 0.98 ?
    C9 H4 . 0.98 ?
    C9 H2 . 0.98 ?
    C10 C20 . 1.513(2) ?
    C10 C11 . 1.514(3) ?
    C10 H26 . 1.0 ?
    C12 H8 . 0.98 ?
    C12 H7 . 0.98 ?
    C12 H9 . 0.98 ?
    C13 C14 . 1.457(2) ?
    C15 H13 . 0.98 ?
    C15 H14 . 0.98 ?
    C15 H15 . 0.98 ?
    C16 C17 . 1.536(2) ?
    C16 H24 . 0.99 ?
    C16 H23 . 0.99 ?
    C17 C18 . 1.558(2) ?
    C17 H22 . 0.99 ?
    C17 H21 . 0.99 ?
    C18 C19 . 1.537(2) ?
    C18 C20 . 1.541(2) ?
    C19 H18 . 0.98 ?
    C19 H17 . 0.98 ?
    C19 H16 . 0.98 ?
    C20 H19 . 0.99 ?
    C20 H20 . 0.99 ?
    C21 C22 . 1.530(3) ?
    C21 H41 . 0.98 ?
    C21 H40 . 0.98 ?
    C21 H27 . 0.98 ?
    C22 C38 . 1.529(3) ?
    C22 C23 . 1.544(3) ?
    C22 H39 . 1.0 ?
    C23 C36 . 1.518(2) ?
    C23 C24 . 1.568(2) ?
    C23 H31 . 1.0 ?
    C24 C25 . 1.523(3) ?
    C24 C39 . 1.534(3) ?
    C24 C35 . 1.547(2) ?
    C25 C37 . 1.343(2) ?
    C25 C26 . 1.506(3) ?
    C26 C27 . 1.514(2) ?
    C26 H32 . 0.99 ?
    C26 H33 . 0.99 ?
    C27 C28 . 1.352(3) ?
    C27 C33 . 1.527(2) ?
    C28 C30 . 1.477(3) ?
    C28 C29 . 1.513(3) ?
    C29 H34 . 0.98 ?
    C29 H35 . 0.98 ?
    C29 H28 . 0.98 ?
    C30 C31 . 1.516(3) ?
    C31 C32 . 1.508(3) ?
    C31 H52 . 1.0 ?
    C32 C33 . 1.538(2) ?
    C32 H29 . 0.99 ?
    C32 H30 . 0.99 ?
    C33 C40 . 1.534(3) ?
    C33 C34 . 1.555(3) ?
    C34 C35 . 1.527(3) ?
    C34 H47 . 0.99 ?
    C34 H48 . 0.99 ?
    C35 H45 . 0.99 ?
    C35 H46 . 0.99 ?
    C36 C37 . 1.460(3) ?
    C38 H36 . 0.98 ?
    C38 H38 . 0.98 ?
    C38 H37 . 0.98 ?
    C39 H44 . 0.98 ?
    C39 H42 . 0.98 ?
    C39 H43 . 0.98 ?
    C40 H51 . 0.98 ?
    C40 H50 . 0.98 ?
    C40 H49 . 0.98 ?

loop_
    _geom_angle_atom_site_label_1
    _geom_angle_atom_site_label_2
    _geom_angle_atom_site_label_3
    _geom_angle_site_symmetry_1
    _geom_angle_site_symmetry_3
    _geom_angle
    _geom_angle_publ_flag
    C10 O1 H53 . . 109.5 ?
    C14 O2 H54 . . 109.5 ?
    C37 O7 H55 . . 109.5 ?
    C31 O8 H56 . . 109.5 ?
    C2 C1 H11 . . 109.5 ?
    C2 C1 H10 . . 109.5 ?
    H11 C1 H10 . . 109.5 ?
    C2 C1 H1 . . 109.5 ?
    H11 C1 H1 . . 109.5 ?
    H10 C1 H1 . . 109.5 ?
    C12 C2 C1 . . 109.49(17) ?
    C12 C2 C3 . . 109.05(16) ?
    C1 C2 C3 . . 114.26(15) ?
    C12 C2 H12 . . 107.9 ?
    C1 C2 H12 . . 107.9 ?
    C3 C2 H12 . . 107.9 ?
    C13 C3 C2 . . 110.16(15) ?
    C13 C3 C4 . . 103.06(13) ?
    C2 C3 C4 . . 117.49(14) ?
    C13 C3 H6 . . 108.6 ?
    C2 C3 H6 . . 108.6 ?
    C4 C3 H6 . . 108.6 ?
    C5 C4 C15 . . 113.98(14) ?
    C5 C4 C16 . . 108.56(14) ?
    C15 C4 C16 . . 110.02(15) ?
    C5 C4 C3 . . 102.96(13) ?
    C15 C4 C3 . . 113.96(14) ?
    C16 C4 C3 . . 106.88(13) ?
    C14 C5 C6 . . 124.25(16) ?
    C14 C5 C4 . . 111.32(15) ?
    C6 C5 C4 . . 124.27(15) ?
    C5 C6 C7 . . 115.39(15) ?
    C5 C6 H5 . . 108.4 ?
    C7 C6 H5 . . 108.4 ?
    C5 C6 H25 . . 108.4 ?
    C7 C6 H25 . . 108.4 ?
    H5 C6 H25 . . 107.5 ?
    C8 C7 C6 . . 120.51(16) ?
    C8 C7 C18 . . 122.72(16) ?
    C6 C7 C18 . . 116.72(14) ?
    C7 C8 C11 . . 120.87(16) ?
    C7 C8 C9 . . 124.12(17) ?
    C11 C8 C9 . . 115.00(15) ?
    C8 C9 H3 . . 109.5 ?
    C8 C9 H4 . . 109.5 ?
    H3 C9 H4 . . 109.5 ?
    C8 C9 H2 . . 109.5 ?
    H3 C9 H2 . . 109.5 ?
    H4 C9 H2 . . 109.5 ?
    O1 C10 C20 . . 108.21(14) ?
    O1 C10 C11 . . 111.80(14) ?
    C20 C10 C11 . . 110.73(15) ?
    O1 C10 H26 . . 108.7 ?
    C20 C10 H26 . . 108.7 ?
    C11 C10 H26 . . 108.7 ?
    O4 C11 C8 . . 121.75(17) ?
    O4 C11 C10 . . 119.55(17) ?
    C8 C11 C10 . . 118.70(15) ?
    C2 C12 H8 . . 109.5 ?
    C2 C12 H7 . . 109.5 ?
    H8 C12 H7 . . 109.5 ?
    C2 C12 H9 . . 109.5 ?
    H8 C12 H9 . . 109.5 ?
    H7 C12 H9 . . 109.5 ?
    O3 C13 C14 . . 125.10(16) ?
    O3 C13 C3 . . 127.20(16) ?
    C14 C13 C3 . . 107.69(14) ?
    C5 C14 O2 . . 125.28(16) ?
    C5 C14 C13 . . 110.61(15) ?
    O2 C14 C13 . . 124.05(15) ?
    C4 C15 H13 . . 109.5 ?
    C4 C15 H14 . . 109.5 ?
    H13 C15 H14 . . 109.5 ?
    C4 C15 H15 . . 109.5 ?
    H13 C15 H15 . . 109.5 ?
    H14 C15 H15 . . 109.5 ?
    C17 C16 C4 . . 118.51(14) ?
    C17 C16 H24 . . 107.7 ?
    C4 C16 H24 . . 107.7 ?
    C17 C16 H23 . . 107.7 ?
    C4 C16 H23 . . 107.7 ?
    H24 C16 H23 . . 107.1 ?
    C16 C17 C18 . . 118.34(15) ?
    C16 C17 H22 . . 107.7 ?
    C18 C17 H22 . . 107.7 ?
    C16 C17 H21 . . 107.7 ?
    C18 C17 H21 . . 107.7 ?
    H22 C17 H21 . . 107.1 ?
    C7 C18 C19 . . 113.53(15) ?
    C7 C18 C20 . . 109.96(14) ?
    C19 C18 C20 . . 106.49(14) ?
    C7 C18 C17 . . 107.71(13) ?
    C19 C18 C17 . . 110.12(14) ?
    C20 C18 C17 . . 108.97(15) ?
    C18 C19 H18 . . 109.5 ?
    C18 C19 H17 . . 109.5 ?
    H18 C19 H17 . . 109.5 ?
    C18 C19 H16 . . 109.5 ?
    H18 C19 H16 . . 109.5 ?
    H17 C19 H16 . . 109.5 ?
    C10 C20 C18 . . 113.54(14) ?
    C10 C20 H19 . . 108.9 ?
    C18 C20 H19 . . 108.9 ?
    C10 C20 H20 . . 108.9 ?
    C18 C20 H20 . . 108.9 ?
    H19 C20 H20 . . 107.7 ?
    C22 C21 H41 . . 109.5 ?
    C22 C21 H40 . . 109.5 ?
    H41 C21 H40 . . 109.5 ?
    C22 C21 H27 . . 109.5 ?
    H41 C21 H27 . . 109.5 ?
    H40 C21 H27 . . 109.5 ?
    C38 C22 C21 . . 109.11(16) ?
    C38 C22 C23 . . 114.84(16) ?
    C21 C22 C23 . . 110.35(17) ?
    C38 C22 H39 . . 107.4 ?
    C21 C22 H39 . . 107.4 ?
    C23 C22 H39 . . 107.4 ?
    C36 C23 C22 . . 117.44(15) ?
    C36 C23 C24 . . 104.75(15) ?
    C22 C23 C24 . . 120.63(16) ?
    C36 C23 H31 . . 104.0 ?
    C22 C23 H31 . . 104.0 ?
    C24 C23 H31 . . 104.0 ?
    C25 C24 C39 . . 108.52(16) ?
    C25 C24 C35 . . 113.12(15) ?
    C39 C24 C35 . . 110.68(16) ?
    C25 C24 C23 . . 103.28(14) ?
    C39 C24 C23 . . 114.08(16) ?
    C35 C24 C23 . . 107.06(15) ?
    C37 C25 C26 . . 121.51(17) ?
    C37 C25 C24 . . 111.92(16) ?
    C26 C25 C24 . . 125.99(16) ?
    C25 C26 C27 . . 119.59(16) ?
    C25 C26 H32 . . 107.4 ?
    C27 C26 H32 . . 107.4 ?
    C25 C26 H33 . . 107.4 ?
    C27 C26 H33 . . 107.4 ?
    H32 C26 H33 . . 107.0 ?
    C28 C27 C26 . . 118.86(16) ?
    C28 C27 C33 . . 123.62(16) ?
    C26 C27 C33 . . 117.42(15) ?
    C27 C28 C30 . . 120.70(17) ?
    C27 C28 C29 . . 124.01(17) ?
    C30 C28 C29 . . 115.21(17) ?
    C28 C29 H34 . . 109.5 ?
    C28 C29 H35 . . 109.5 ?
    H34 C29 H35 . . 109.5 ?
    C28 C29 H28 . . 109.5 ?
    H34 C29 H28 . . 109.5 ?
    H35 C29 H28 . . 109.5 ?
    O5 C30 C28 . . 123.30(19) ?
    O5 C30 C31 . . 119.10(17) ?
    C28 C30 C31 . . 117.60(17) ?
    O8 C31 C32 . . 110.44(17) ?
    O8 C31 C30 . . 110.09(16) ?
    C32 C31 C30 . . 109.31(16) ?
    O8 C31 H52 . . 109.0 ?
    C32 C31 H52 . . 109.0 ?
    C30 C31 H52 . . 109.0 ?
    C31 C32 C33 . . 113.01(16) ?
    C31 C32 H29 . . 109.0 ?
    C33 C32 H29 . . 109.0 ?
    C31 C32 H30 . . 109.0 ?
    C33 C32 H30 . . 109.0 ?
    H29 C32 H30 . . 107.8 ?
    C27 C33 C40 . . 110.39(15) ?
    C27 C33 C32 . . 110.52(14) ?
    C40 C33 C32 . . 106.19(16) ?
    C27 C33 C34 . . 110.12(16) ?
    C40 C33 C34 . . 111.04(15) ?
    C32 C33 C34 . . 108.50(14) ?
    C35 C34 C33 . . 117.17(16) ?
    C35 C34 H47 . . 108.0 ?
    C33 C34 H47 . . 108.0 ?
    C35 C34 H48 . . 108.0 ?
    C33 C34 H48 . . 108.0 ?
    H47 C34 H48 . . 107.2 ?
    C34 C35 C24 . . 118.61(16) ?
    C34 C35 H45 . . 107.7 ?
    C24 C35 H45 . . 107.7 ?
    C34 C35 H46 . . 107.7 ?
    C24 C35 H46 . . 107.7 ?
    H45 C35 H46 . . 107.1 ?
    O6 C36 C37 . . 125.72(17) ?
    O6 C36 C23 . . 126.41(17) ?
    C37 C36 C23 . . 107.83(15) ?
    C25 C37 O7 . . 124.71(17) ?
    C25 C37 C36 . . 111.33(16) ?
    O7 C37 C36 . . 123.94(15) ?
    C22 C38 H36 . . 109.5 ?
    C22 C38 H38 . . 109.5 ?
    H36 C38 H38 . . 109.5 ?
    C22 C38 H37 . . 109.5 ?
    H36 C38 H37 . . 109.5 ?
    H38 C38 H37 . . 109.5 ?
    C24 C39 H44 . . 109.5 ?
    C24 C39 H42 . . 109.5 ?
    H44 C39 H42 . . 109.5 ?
    C24 C39 H43 . . 109.5 ?
    H44 C39 H43 . . 109.5 ?
    H42 C39 H43 . . 109.5 ?
    C33 C40 H51 . . 109.5 ?
    C33 C40 H50 . . 109.5 ?
    H51 C40 H50 . . 109.5 ?
    C33 C40 H49 . . 109.5 ?
    H51 C40 H49 . . 109.5 ?
    H50 C40 H49 . . 109.5 ?

loop_
    _geom_torsion_atom_site_label_1
    _geom_torsion_atom_site_label_2
    _geom_torsion_atom_site_label_3
    _geom_torsion_atom_site_label_4
    _geom_torsion_site_symmetry_1
    _geom_torsion_site_symmetry_2
    _geom_torsion_site_symmetry_3
    _geom_torsion_site_symmetry_4
    _geom_torsion
    _geom_torsion_publ_flag
    C12 C2 C3 C13 . . . . 75.60(18) ?
    C1 C2 C3 C13 . . . . -47.3(2) ?
    C12 C2 C3 C4 . . . . -166.86(15) ?
    C1 C2 C3 C4 . . . . 70.3(2) ?
    C13 C3 C4 C5 . . . . 20.10(17) ?
    C2 C3 C4 C5 . . . . -101.19(16) ?
    C13 C3 C4 C15 . . . . 144.07(15) ?
    C2 C3 C4 C15 . . . . 22.8(2) ?
    C13 C3 C4 C16 . . . . -94.18(16) ?
    C2 C3 C4 C16 . . . . 144.53(15) ?
    C15 C4 C5 C14 . . . . -139.56(16) ?
    C16 C4 C5 C14 . . . . 97.44(17) ?
    C3 C4 C5 C14 . . . . -15.60(19) ?
    C15 C4 C5 C6 . . . . 44.9(2) ?
    C16 C4 C5 C6 . . . . -78.08(19) ?
    C3 C4 C5 C6 . . . . 168.87(16) ?
    C14 C5 C6 C7 . . . . -142.49(17) ?
    C4 C5 C6 C7 . . . . 32.5(2) ?
    C5 C6 C7 C8 . . . . -127.77(17) ?
    C5 C6 C7 C18 . . . . 49.7(2) ?
    C6 C7 C8 C11 . . . . -172.38(15) ?
    C18 C7 C8 C11 . . . . 10.3(2) ?
    C6 C7 C8 C9 . . . . 6.6(3) ?
    C18 C7 C8 C9 . . . . -170.71(16) ?
    C7 C8 C11 O4 . . . . 168.00(17) ?
    C9 C8 C11 O4 . . . . -11.1(2) ?
    C7 C8 C11 C10 . . . . -12.9(2) ?
    C9 C8 C11 C10 . . . . 168.02(15) ?
    O1 C10 C11 O4 . . . . -26.3(2) ?
    C20 C10 C11 O4 . . . . -147.01(16) ?
    O1 C10 C11 C8 . . . . 154.65(15) ?
    C20 C10 C11 C8 . . . . 33.9(2) ?
    C2 C3 C13 O3 . . . . -71.5(2) ?
    C4 C3 C13 O3 . . . . 162.38(18) ?
    C2 C3 C13 C14 . . . . 107.32(16) ?
    C4 C3 C13 C14 . . . . -18.82(19) ?
    C6 C5 C14 O2 . . . . 2.3(3) ?
    C4 C5 C14 O2 . . . . -173.20(16) ?
    C6 C5 C14 C13 . . . . 179.51(16) ?
    C4 C5 C14 C13 . . . . 4.0(2) ?
    O3 C13 C14 C5 . . . . -171.15(18) ?
    C3 C13 C14 C5 . . . . 10.0(2) ?
    O3 C13 C14 O2 . . . . 6.1(3) ?
    C3 C13 C14 O2 . . . . -172.76(16) ?
    C5 C4 C16 C17 . . . . 66.72(18) ?
    C15 C4 C16 C17 . . . . -58.64(19) ?
    C3 C4 C16 C17 . . . . 177.15(14) ?
    C4 C16 C17 C18 . . . . -58.9(2) ?
    C8 C7 C18 C19 . . . . -147.40(16) ?
    C6 C7 C18 C19 . . . . 35.2(2) ?
    C8 C7 C18 C20 . . . . -28.2(2) ?
    C6 C7 C18 C20 . . . . 154.39(14) ?
    C8 C7 C18 C17 . . . . 90.40(19) ?
    C6 C7 C18 C17 . . . . -86.99(17) ?
    C16 C17 C18 C7 . . . . 69.88(18) ?
    C16 C17 C18 C19 . . . . -54.4(2) ?
    C16 C17 C18 C20 . . . . -170.86(15) ?
    O1 C10 C20 C18 . . . . -175.98(14) ?
    C11 C10 C20 C18 . . . . -53.1(2) ?
    C7 C18 C20 C10 . . . . 49.7(2) ?
    C19 C18 C20 C10 . . . . 173.14(15) ?
    C17 C18 C20 C10 . . . . -68.10(18) ?
    C38 C22 C23 C36 . . . . -45.0(2) ?
    C21 C22 C23 C36 . . . . 78.8(2) ?
    C38 C22 C23 C24 . . . . 84.8(2) ?
    C21 C22 C23 C24 . . . . -151.38(16) ?
    C36 C23 C24 C25 . . . . -9.16(18) ?
    C22 C23 C24 C25 . . . . -144.36(16) ?
    C36 C23 C24 C39 . . . . 108.41(18) ?
    C22 C23 C24 C39 . . . . -26.8(2) ?
    C36 C23 C24 C35 . . . . -128.79(16) ?
    C22 C23 C24 C35 . . . . 96.01(19) ?
    C39 C24 C25 C37 . . . . -114.21(17) ?
    C35 C24 C25 C37 . . . . 122.57(17) ?
    C23 C24 C25 C37 . . . . 7.2(2) ?
    C39 C24 C25 C26 . . . . 57.2(2) ?
    C35 C24 C25 C26 . . . . -66.1(2) ?
    C23 C24 C25 C26 . . . . 178.56(17) ?
    C37 C25 C26 C27 . . . . -164.22(18) ?
    C24 C25 C26 C27 . . . . 25.2(3) ?
    C25 C26 C27 C28 . . . . -138.9(2) ?
    C25 C26 C27 C33 . . . . 44.6(3) ?
    C26 C27 C28 C30 . . . . -175.43(18) ?
    C33 C27 C28 C30 . . . . 0.7(3) ?
    C26 C27 C28 C29 . . . . 1.1(3) ?
    C33 C27 C28 C29 . . . . 177.3(2) ?
    C27 C28 C30 O5 . . . . 167.1(2) ?
    C29 C28 C30 O5 . . . . -9.7(3) ?
    C27 C28 C30 C31 . . . . -12.5(3) ?
    C29 C28 C30 C31 . . . . 170.7(2) ?
    O5 C30 C31 O8 . . . . -17.9(3) ?
    C28 C30 C31 O8 . . . . 161.73(18) ?
    O5 C30 C31 C32 . . . . -139.3(2) ?
    C28 C30 C31 C32 . . . . 40.2(3) ?
    O8 C31 C32 C33 . . . . -179.17(16) ?
    C30 C31 C32 C33 . . . . -57.9(2) ?
    C28 C27 C33 C40 . . . . -134.8(2) ?
    C26 C27 C33 C40 . . . . 41.4(2) ?
    C28 C27 C33 C32 . . . . -17.6(3) ?
    C26 C27 C33 C32 . . . . 158.59(17) ?
    C28 C27 C33 C34 . . . . 102.2(2) ?
    C26 C27 C33 C34 . . . . -81.5(2) ?
    C31 C32 C33 C27 . . . . 46.6(2) ?
    C31 C32 C33 C40 . . . . 166.38(16) ?
    C31 C32 C33 C34 . . . . -74.2(2) ?
    C27 C33 C34 C35 . . . . 74.0(2) ?
    C40 C33 C34 C35 . . . . -48.6(2) ?
    C32 C33 C34 C35 . . . . -164.91(17) ?
    C33 C34 C35 C24 . . . . -62.8(3) ?
    C25 C24 C35 C34 . . . . 63.8(2) ?
    C39 C24 C35 C34 . . . . -58.2(2) ?
    C23 C24 C35 C34 . . . . 176.87(18) ?
    C22 C23 C36 O6 . . . . -36.8(3) ?
    C24 C23 C36 O6 . . . . -173.70(18) ?
    C22 C23 C36 C37 . . . . 145.38(16) ?
    C24 C23 C36 C37 . . . . 8.46(19) ?
    C26 C25 C37 O7 . . . . 5.0(3) ?
    C24 C25 C37 O7 . . . . 176.79(16) ?
    C26 C25 C37 C36 . . . . -173.84(16) ?
    C24 C25 C37 C36 . . . . -2.0(2) ?
    O6 C36 C37 C25 . . . . 177.81(18) ?
    C23 C36 C37 C25 . . . . -4.3(2) ?
    O6 C36 C37 O7 . . . . -1.0(3) ?
    C23 C36 C37 O7 . . . . 176.84(16) ?

loop_
    _geom_hbond_atom_site_label_D
    _geom_hbond_atom_site_label_H
    _geom_hbond_atom_site_label_A
    _geom_hbond_site_symmetry_A
    _geom_hbond_distance_DH
    _geom_hbond_distance_HA
    _geom_hbond_distance_DA
    _geom_hbond_angle_DHA
    _geom_hbond_publ_flag
    O1 H53 O4 2_545 0.84 2.36 3.0285(19) 137.1 ?
    O2 H54 O6 . 0.84 1.91 2.6802(18) 151.8 ?
    O7 H55 O3 . 0.85 1.97 2.7558(18) 154.2 ?
    O8 H56 O5 . 0.84 2.16 2.635(2) 115.9 ?

_shelx_res_file                         
;

TITL lwbf29_0m_a.res in P2(1)
    lwbf29_0m.res
    created by SHELXL-2017/1 at 09:04:28 on 02-Nov-2020
CELL 1.54178 14.0862 7.2637 17.3636 90.000 99.546 90.000
ZERR 4.00 0.0003 0.0001 0.0003 0.000 0.001 0.000
LATT -1
SYMM -x, y+1/2, -z
SFAC C H O
UNIT 80 112 16
LIST 4 ! automatically inserted. Change 6 to 4 for CHECKCIF!!
TEMP -173.190
SIZE 0.240 0.310 0.520
ACTA
EQIV $1 -x, y-1/2, -z
HTAB O1 O4_$1
HTAB O2 O6
HTAB O7 O3
HTAB O8 O5
L.S. 4
FMAP 2
PLAN -5 0 0.00
HTAB
BOND $H
CONF
WGHT    0.047200    0.422700
FVAR       1.04067
O1    3   -0.005121   -0.247680    0.117622    11.00000    0.03063    0.01888 =
         0.01841   -0.00428    0.00500   -0.00976
AFIX 147
H53   2   -0.007272   -0.246710    0.068988    11.00000   -1.50000
AFIX   0
O2    3    0.190538    0.605319    0.417602    11.00000    0.01884    0.01695 =
         0.01466   -0.00398    0.00283    0.00294
AFIX 148
H54   2    0.212903    0.653543    0.460558    11.00000   -1.50000
AFIX   0
O3    3    0.375694    0.503936    0.510507    11.00000    0.02187    0.02519 =
         0.01236   -0.00390    0.00200    0.00180
O4    3    0.044698    0.043249    0.035247    11.00000    0.02879    0.02379 =
         0.01450   -0.00153    0.00039   -0.00415
O5    3    0.484216    0.905577    1.085486    11.00000    0.03722    0.04809 =
         0.02158   -0.00950    0.00246   -0.01526
O6    3    0.200704    0.805738    0.548319    11.00000    0.02346    0.02264 =
         0.01689   -0.00649    0.00149    0.00332
O7    3    0.349039    0.612877    0.657446    11.00000    0.02070    0.01988 =
         0.01435   -0.00390    0.00467    0.00429
AFIX 148
H55   2    0.342194    0.601663    0.608139    11.00000   -1.50000
AFIX   0
O8    3    0.319259    0.849936    1.134497    11.00000    0.03871    0.05290 =
         0.01414   -0.00766    0.00903   -0.00200
AFIX 147
H56   2    0.374954    0.873537    1.158036    11.00000   -1.50000
AFIX   0
C1    1    0.456855    0.656981    0.338698    11.00000    0.02349    0.01905 =
         0.03634    0.00182    0.01140    0.00102
AFIX 137
H11   2    0.438506    0.730348    0.381263    11.00000   -1.50000
H10   2    0.401348    0.644264    0.296803    11.00000   -1.50000
H1    2    0.509454    0.718542    0.318361    11.00000   -1.50000
AFIX   0
C2    1    0.490081    0.465943    0.369442    11.00000    0.01694    0.01922 =
         0.02139   -0.00322    0.00449    0.00332
AFIX  13
H12   2    0.517364    0.400521    0.327380    11.00000   -1.20000
AFIX   0
C3    1    0.408927    0.344342    0.392613    11.00000    0.01859    0.01464 =
         0.01215   -0.00024    0.00127    0.00472
AFIX  13
H6    2    0.439002    0.237433    0.423821    11.00000   -1.20000
AFIX   0
C4    1    0.330700    0.269780    0.325239    11.00000    0.01799    0.01358 =
         0.01159   -0.00054    0.00195    0.00296
C5    1    0.246419    0.398160    0.327629    11.00000    0.01844    0.01106 =
         0.01267    0.00255    0.00322    0.00109
C6    1    0.158362    0.406708    0.265652    11.00000    0.01969    0.01175 =
         0.01538    0.00075   -0.00013    0.00270
AFIX  23
H5    2    0.170013    0.497463    0.225716    11.00000   -1.20000
H25   2    0.103984    0.452836    0.289735    11.00000   -1.20000
AFIX   0
C7    1    0.128670    0.226167    0.225105    11.00000    0.01371    0.01337 =
         0.01493    0.00031    0.00170    0.00264
C8    1    0.113579    0.214862    0.145896    11.00000    0.01476    0.01424 =
         0.01467    0.00256    0.00117    0.00125
C9    1    0.134205    0.368681    0.092764    11.00000    0.02560    0.01827 =
         0.01469    0.00519   -0.00100   -0.00300
AFIX 137
H3    2    0.080398    0.455940    0.085616    11.00000   -1.50000
H4    2    0.142296    0.317701    0.042000    11.00000   -1.50000
H2    2    0.193329    0.432393    0.116139    11.00000   -1.50000
AFIX   0
C10   1    0.068578   -0.127278    0.153095    11.00000    0.02008    0.01370 =
         0.01683   -0.00109    0.00298   -0.00155
AFIX  13
H26   2    0.131777   -0.192527    0.157671    11.00000   -1.20000
AFIX   0
C11   1    0.073155    0.046327    0.105590    11.00000    0.01471    0.01699 =
         0.01544   -0.00029    0.00376    0.00132
C12   1    0.570312    0.486339    0.439944    11.00000    0.01793    0.03303 =
         0.02904   -0.01218    0.00175    0.00309
AFIX 137
H8    2    0.621423    0.564788    0.425927    11.00000   -1.50000
H7    2    0.596736    0.364745    0.455795    11.00000   -1.50000
H9    2    0.544189    0.542554    0.483288    11.00000   -1.50000
AFIX   0
C13   1    0.350343    0.453677    0.442512    11.00000    0.01892    0.01302 =
         0.01432    0.00118    0.00505   -0.00017
C14   1    0.257397    0.493807    0.394945    11.00000    0.01785    0.01147 =
         0.01369    0.00126    0.00501    0.00112
C15   1    0.363917    0.261392    0.245465    11.00000    0.02041    0.02063 =
         0.01386   -0.00256    0.00468    0.00112
AFIX 137
H13   2    0.312206    0.210329    0.206606    11.00000   -1.50000
H14   2    0.421039    0.182782    0.249192    11.00000   -1.50000
H15   2    0.379711    0.385709    0.229667    11.00000   -1.50000
AFIX   0
C16   1    0.302608    0.074357    0.349902    11.00000    0.02153    0.01285 =
         0.01400    0.00091    0.00119    0.00490
AFIX  23
H24   2    0.361310   -0.002868    0.356511    11.00000   -1.20000
H23   2    0.282845    0.084869    0.401846    11.00000   -1.20000
AFIX   0
C17   1    0.222871   -0.029877    0.296164    11.00000    0.02165    0.01153 =
         0.01395    0.00081    0.00295    0.00290
AFIX  23
H22   2    0.215444   -0.151763    0.319978    11.00000   -1.20000
H21   2    0.245586   -0.052050    0.245980    11.00000   -1.20000
AFIX   0
C18   1    0.121233    0.059912    0.277442    11.00000    0.01841    0.01288 =
         0.01153    0.00069    0.00392    0.00133
C19   1    0.084525    0.107830    0.353571    11.00000    0.02664    0.02105 =
         0.01534   -0.00050    0.00882    0.00013
AFIX 137
H18   2    0.126412    0.201441    0.382206    11.00000   -1.50000
H17   2    0.085062   -0.003028    0.385810    11.00000   -1.50000
H16   2    0.018695    0.155627    0.341236    11.00000   -1.50000
AFIX   0
C20   1    0.049902   -0.081438    0.234282    11.00000    0.02134    0.01480 =
         0.01567    0.00142    0.00515   -0.00050
AFIX  23
H19   2    0.053602   -0.196063    0.265485    11.00000   -1.20000
H20   2   -0.016269   -0.032266    0.230407    11.00000   -1.20000
AFIX   0
C21   1    0.034137    1.115225    0.561478    11.00000    0.02342    0.03493 =
         0.02760    0.00508    0.00585    0.00557
AFIX 137
H41   2    0.010830    1.232293    0.537380    11.00000   -1.50000
H40   2   -0.015688    1.060677    0.587575    11.00000   -1.50000
H27   2    0.049069    1.030883    0.521086    11.00000   -1.50000
AFIX   0
C22   1    0.125020    1.149301    0.621431    11.00000    0.02654    0.01969 =
         0.02201   -0.00121    0.00706    0.00540
AFIX  13
H39   2    0.107095    1.233954    0.662114    11.00000   -1.20000
AFIX   0
C23   1    0.160663    0.967695    0.662583    11.00000    0.02205    0.01789 =
         0.01558   -0.00061    0.00653    0.00100
AFIX  13
H31   2    0.100097    0.899506    0.666898    11.00000   -1.20000
AFIX   0
C24   1    0.217728    0.969069    0.748155    11.00000    0.02369    0.01681 =
         0.01462   -0.00086    0.00640    0.00325
C25   1    0.290252    0.813765    0.747740    11.00000    0.01682    0.01665 =
         0.01507   -0.00050    0.00677   -0.00252
C26   1    0.365730    0.756638    0.815412    11.00000    0.01952    0.03014 =
         0.01521   -0.00198    0.00612    0.00363
AFIX  23
H32   2    0.426927    0.816139    0.808338    11.00000   -1.20000
H33   2    0.375123    0.622177    0.811165    11.00000   -1.20000
AFIX   0
C27   1    0.350335    0.796131    0.898071    11.00000    0.02020    0.01603 =
         0.01563   -0.00057    0.00613    0.00245
C28   1    0.425625    0.855780    0.950773    11.00000    0.02584    0.02167 =
         0.01875   -0.00207    0.00796   -0.00601
C29   1    0.525371    0.889422    0.932178    11.00000    0.02652    0.04562 =
         0.02429   -0.00476    0.00723   -0.01614
AFIX 137
H34   2    0.547031    0.780027    0.906968    11.00000   -1.50000
H35   2    0.569971    0.914871    0.980593    11.00000   -1.50000
H28   2    0.523728    0.995160    0.896926    11.00000   -1.50000
AFIX   0
C30   1    0.415787    0.882778    1.033368    11.00000    0.03289    0.02101 =
         0.01909   -0.00589    0.00613   -0.00819
C31   1    0.315079    0.880305    1.053383    11.00000    0.03307    0.02705 =
         0.01438   -0.00519    0.00847    0.00145
AFIX  13
H52   2    0.283721    1.001938    1.039245    11.00000   -1.20000
AFIX   0
C32   1    0.257063    0.731142    1.006929    11.00000    0.02252    0.02309 =
         0.01533    0.00076    0.00774    0.00078
AFIX  23
H29   2    0.191109    0.731281    1.019659    11.00000   -1.20000
H30   2    0.286501    0.610221    1.022609    11.00000   -1.20000
AFIX   0
C33   1    0.251008    0.754697    0.918222    11.00000    0.01944    0.02014 =
         0.01390   -0.00149    0.00635    0.00193
C34   1    0.180583    0.915379    0.890751    11.00000    0.02766    0.02866 =
         0.01628    0.00127    0.01028    0.01003
AFIX  23
H47   2    0.124047    0.902835    0.917461    11.00000   -1.20000
H48   2    0.213050    1.032258    0.908740    11.00000   -1.20000
AFIX   0
C35   1    0.144042    0.931772    0.803198    11.00000    0.02347    0.02802 =
         0.01720    0.00198    0.00888    0.00973
AFIX  23
H45   2    0.095761    1.031980    0.795442    11.00000   -1.20000
H46   2    0.109828    0.816150    0.785860    11.00000   -1.20000
AFIX   0
C36   1    0.216093    0.836004    0.618662    11.00000    0.01802    0.01373 =
         0.01700   -0.00263    0.00589   -0.00363
C37   1    0.289174    0.745642    0.675683    11.00000    0.01663    0.01414 =
         0.01753   -0.00222    0.00721   -0.00319
C38   1    0.199292    1.249165    0.581653    11.00000    0.03035    0.02130 =
         0.02925    0.00359    0.00355   -0.00346
AFIX 137
H36   2    0.214579    1.173734    0.538541    11.00000   -1.50000
H38   2    0.257959    1.270096    0.619644    11.00000   -1.50000
H37   2    0.172946    1.367676    0.561275    11.00000   -1.50000
AFIX   0
C39   1    0.272972    1.148211    0.770904    11.00000    0.04348    0.01897 =
         0.02200   -0.00438    0.00440   -0.00191
AFIX 137
H44   2    0.309990    1.136131    0.823664    11.00000   -1.50000
H42   2    0.227286    1.250334    0.769707    11.00000   -1.50000
H43   2    0.316936    1.172622    0.733875    11.00000   -1.50000
AFIX   0
C40   1    0.212569    0.571818    0.881340    11.00000    0.02359    0.02328 =
         0.02022   -0.00255    0.00305   -0.00491
AFIX 137
H51   2    0.205441    0.580876    0.824358    11.00000   -1.50000
H50   2    0.149862    0.545004    0.896205    11.00000   -1.50000
H49   2    0.257846    0.472733    0.899894    11.00000   -1.50000

AFIX   0
HKLF 4 1 1 0 0 0 1 0 0 0 1


REM  lwbf29_0m_a.res in P2(1)
REM R1 =  0.0306 for    6714 Fo > 4sig(Fo)  and  0.0307 for all    6741 data
REM    449 parameters refined using      1 restraints

END

WGHT      0.0472      0.4227

REM Instructions for potential hydrogen bonds
HTAB O1 O4_$1
HTAB O2 O6
HTAB O7 O3
HTAB O8 O5

REM Highest difference peak  0.328,  deepest hole -0.217,  1-sigma level  0.048
Q1    1   0.1204  1.3121  0.6592  11.00000  0.05    0.33
Q2    1   0.1897  1.1898  0.6250  11.00000  0.05    0.32
Q3    1   0.1592  1.1628  0.5363  11.00000  0.05    0.31
Q4    1   0.2550  0.7471  0.9636  11.00000  0.05    0.19
Q5    1   0.2891  0.3273  0.3242  11.00000  0.05    0.18
;
_shelx_res_checksum                     89671

_shelx_hkl_file                         
;
  -1   0   0   67.29    2.20
   1   0   0   67.99    2.00
   1   0   0   67.69    2.20
   1   0   0   69.29    2.00
  -1   0   0   63.59    2.00
  -3   0   0  217.78    9.10
   3   0   0  218.58    6.30
   3   0   0  189.98    6.10
  -3   0   0  188.88    6.70
  -4   0   0   55.39    4.70
   4   0   0   61.59    2.70
   4   0   0   65.49    2.80
   4   0   0   52.99    3.80
  -4   0   0   67.39    3.40
  -5   0   0   60.49    5.50
  -5   0   0   51.19    3.40
   5   0   0   53.29    2.70
   5   0   0   56.49    2.90
   5   0   0   54.79    3.40
  -5   0   0   50.79    2.10
   6   0   0  457.65   12.50
  -6   0   0  455.05   20.10
   6   0   0  460.05   13.70
   6   0   0  450.15   13.90
   6   0   0  457.15   15.30
  -6   0   0  446.16   12.50
  -6   0   0  420.16   15.20
   7   0   0  533.75   16.90
   7   0   0  557.74   18.80
   7   0   0  555.24   15.40
   7   0   0  559.14   17.40
  -7   0   0  563.34   25.00
  -7   0   0  562.34   15.50
   7   0   0  582.04   16.20
   8   0   0   30.60    2.20
   8   0   0   34.70    2.80
  -8   0   0   27.50    6.40
  -8   0   0   25.60    1.80
   8   0   0   35.20    3.10
   8   0   0   27.80    1.80
  -9   0   0  114.69    4.50
   9   0   0  109.39    4.60
  -9   0   0  107.19   13.50
   9   0   0  113.99    6.00
   9   0   0  117.09    6.30
   9   0   0  108.59    5.60
   9   0   0  115.19    4.40
   9   0   0  115.49    4.80
  -9   0   0  111.89    4.80
  -9   0   0  112.79    4.20
  10   0   0   10.30    1.00
  10   0   0   11.50    2.70
 -10   0   0    7.50    1.80
  10   0   0   12.40    2.40
  10   0   0    9.90    1.40
 -10   0   0   10.10    1.20
 -10   0   0    4.40    5.00
 -10   0   0    9.40    1.40
 -11   0   0   50.89    3.10
 -11   0   0   52.29    4.00
  11   0   0   49.80    2.20
  11   0   0   45.30    5.50
  11   0   0   51.09    3.00
 -11   0   0   56.89    3.30
  11   0   0   54.69    4.80
 -11   0   0   49.60    2.50
  12   0   0  120.99    5.00
 -12   0   0  121.49    5.30
  12   0   0  107.49    7.50
 -12   0   0  113.09    4.40
 -12   0   0   99.39    5.00
 -12   0   0  116.69    6.40
  12   0   0  106.59    6.40
 -13   0   0  269.57    8.30
  13   0   0  264.07   12.90
  13   0   0  268.87    9.10
 -13   0   0  268.57   10.90
 -13   0   0  275.27    9.70
 -14   0   0  298.27   10.20
 -14   0   0  290.97    8.50
 -14   0   0  295.87   11.40
  14   0   0  297.87    9.60
 -15   0   0   26.40    2.70
  15   0   0   28.10    2.40
 -15   0   0   29.40    2.10
 -16   0   0   56.39    3.60
  16   0   0   56.89    3.60
  16   0   0   55.39    3.10
 -16   0   0   54.09    2.70
 -17   0   0   42.70    2.50
 -17   0   0   36.30    1.70
  17   0   0   43.60    2.80
   0  -1   0    0.60    0.20
   0   1   0    0.30    0.30
   1  -1   0 3465.95  100.89
   1  -1   0 4423.16  100.69
   2  -1   0 6031.40  153.78
  -3   1   0 4508.65  112.59
   3   1   0 4338.27  114.89
   3   1   0 4208.38  111.99
   4  -1   0 2156.88   53.19
  -4  -1   0 2011.70   58.49
   4  -1   0 1981.80   52.29
  -4  -1   0 1934.71   52.19
  -4  -1   0 2024.10   53.99
   4  -1   0 2009.40   54.19
   4   1   0 1983.00   53.99
   4   1   0 2100.69   53.29
  -4   1   0 2090.49   58.29
  -4   1   0 2072.49   54.79
  -5  -1   0 2167.38   55.99
   5  -1   0 2279.87   56.19
   5  -1   0 2224.78   57.09
  -5  -1   0 2190.28   58.49
  -5  -1   0 2156.58   64.19
   5  -1   0 2281.67   58.59
   5  -1   0 2300.87   56.59
  -5   1   0 2252.97   63.99
  -5   1   0 1996.90   64.39
   5   1   0 2223.18   57.29
   5   1   0 2208.48   55.49
   5   1   0 1849.02   58.49
  -6  -1   0  933.11   34.70
   6  -1   0  959.40   25.60
  -6  -1   0  994.90   32.20
   6  -1   0 1010.40   26.30
  -6  -1   0  933.81   25.50
   6  -1   0  977.10   26.80
   6  -1   0  943.31   28.30
  -6   1   0  984.80   34.40
   6   1   0  953.90   27.00
   6   1   0  951.70   24.80
  -6   1   0  933.71   25.50
   6   1   0  966.80   25.10
   6   1   0  955.30   28.00
   7  -1   0  895.71   25.00
   7  -1   0  910.91   27.60
  -7  -1   0  860.71   34.90
   7  -1   0  907.91   24.00
  -7  -1   0  882.01   23.90
   7  -1   0  871.11   25.30
  -7   1   0  875.31   23.90
  -7   1   0  844.72   33.70
   7   1   0  920.71   26.90
   7   1   0  905.91   25.80
   8  -1   0  396.86   15.40
   8  -1   0  402.36   11.50
  -8  -1   0  397.36   11.50
   8  -1   0  390.76   12.80
  -8   1   0  385.76   11.50
   8   1   0  388.16   14.50
   8   1   0  377.36   13.50
  -8   1   0  382.76   21.20
  -9  -1   0 1439.66   37.60
  -9  -1   0 1360.66   38.00
   9  -1   0 1447.26   37.50
   9  -1   0 1477.15   43.80
  -9  -1   0 1364.56   37.20
   9  -1   0 1386.36   39.40
   9  -1   0 1424.76   40.00
   9  -1   0 1498.05   41.50
   9  -1   0 1389.96   37.80
   9  -1   0 1503.35   39.60
   9   1   0 1438.46   38.10
  -9   1   0 1357.36   39.20
   9   1   0 1428.56   40.60
  -9   1   0 1386.06   37.50
  -9   1   0 1361.96   37.90
   9   1   0 1326.87   41.30
   9   1   0 1414.16   41.70
  -9   1   0 1388.46   52.89
  -9   1   0 1355.56   36.90
 -10  -1   0  677.63   22.10
  10  -1   0  752.32   20.00
 -10  -1   0  701.73   20.50
 -10  -1   0  716.83   19.70
  10  -1   0  705.73   20.30
  10  -1   0  727.53   27.30
  10  -1   0  739.53   21.80
  10  -1   0  732.63   19.40
  10  -1   0  627.44   24.20
  10   1   0  709.23   20.00
 -10   1   0  710.43   20.40
  10   1   0  697.63   24.10
  10   1   0  651.73   24.00
 -10   1   0  711.03   35.30
 -10   1   0  714.43   21.90
 -10   1   0  701.03   19.30
  10   1   0  714.73   23.40
  11  -1   0   75.49    3.70
  11  -1   0   78.29    3.50
 -11  -1   0   71.49    4.00
 -11  -1   0   65.29    4.80
  11  -1   0   72.19    6.20
 -11  -1   0   73.09    3.70
  11  -1   0   75.79    4.80
  11   1   0   65.69    5.10
 -11   1   0   68.89    2.90
 -11   1   0   69.29   12.20
 -11   1   0   77.59    5.20
  11   1   0   74.39    7.20
  11   1   0   78.59    3.60
  11   1   0   70.89    6.70
 -12  -1   0  215.38    9.40
 -12  -1   0  223.08    7.40
 -12  -1   0  224.68    8.30
  12  -1   0  215.88   10.80
 -12  -1   0  225.18    8.10
  12  -1   0  230.28    8.10
  12  -1   0  220.68    6.80
 -12   1   0  201.08   21.80
 -12   1   0  225.68    8.20
  12   1   0  197.08   11.80
  12   1   0  210.58   10.00
  12   1   0  218.38    7.60
 -12   1   0  214.48    6.60
  12   1   0  233.48   11.60
 -12   1   0  204.58    9.20
 -13  -1   0  233.58   10.10
 -13  -1   0  233.38    7.70
  13  -1   0  227.08   11.70
  13  -1   0  239.38    6.90
 -13  -1   0  238.48    8.70
  13  -1   0  248.08    8.50
 -13  -1   0  226.08    8.40
  13   1   0  227.08    7.80
 -13   1   0  235.38    8.50
 -13   1   0  229.48    9.70
  13   1   0  225.98   12.50
 -14  -1   0   14.90    1.70
 -14  -1   0   13.90    2.60
  14  -1   0   14.90    1.60
 -14  -1   0   14.20    1.30
 -14   1   0   16.00    1.70
 -14   1   0   13.50    2.20
  14   1   0   15.30    2.10
  15  -1   0   32.10    2.10
 -15  -1   0   35.50    1.90
 -15  -1   0   35.50    2.40
 -15  -1   0   36.40    3.00
  15   1   0   33.70    2.70
  15   1   0   33.00    3.00
 -15   1   0   34.70    2.80
 -15   1   0   33.40    2.20
  16  -1   0   45.80    2.20
 -16  -1   0   45.30    3.00
  16  -1   0   43.60    2.60
 -16  -1   0   46.30    2.50
  16   1   0   42.80    3.00
 -16   1   0   44.30    2.70
 -16   1   0   46.70    3.00
  17  -1   0    5.50    0.90
 -17  -1   0    6.50    0.80
  17   1   0    6.60    1.20
 -17   1   0    5.10    0.90
   0   2   0 4397.06  114.79
   0   2   0 4539.75  114.99
   1  -2   0 2465.25   66.69
   1  -2   0 2480.55   65.89
   1   2   0 2578.74   66.49
  -1   2   0 2605.24   66.29
  -1   2   0 2649.53   66.49
  -1   2   0 2602.34   66.09
   1   2   0 2481.55   66.79
   2  -2   0  865.31   23.70
   2  -2   0  864.81   24.60
  -2   2   0  907.41   24.00
  -2   2   0  877.41   25.80
  -2   2   0  883.31   25.30
   2   2   0  898.01   25.00
   2   2   0  869.21   24.30
   3  -2   0 2418.36   65.69
   3  -2   0 2470.45   64.59
  -3   2   0 2396.86   66.69
  -3   2   0 2661.63   64.89
   3   2   0 2359.96   69.29
  -3   2   0 2554.54   68.49
   3   2   0 2567.34   67.49
   4  -2   0   12.10    0.90
  -4  -2   0   11.20    0.80
  -4  -2   0   13.30    1.60
   4  -2   0   11.90    1.60
   4  -2   0   11.30    1.20
   4   2   0   11.60    1.70
   4   2   0   11.90    1.40
   4   2   0    9.80    2.40
  -4   2   0   12.20    1.30
  -4   2   0   11.30    2.60
  -4   2   0   13.70    2.00
   5  -2   0  118.79    5.00
  -5  -2   0  125.39    6.00
   5  -2   0  106.39    8.10
  -5  -2   0  134.99    4.10
   5  -2   0  120.99    4.20
   5   2   0  131.39    5.50
   5   2   0  120.99    6.20
   5   2   0  121.39    8.50
  -5   2   0  136.49    5.10
   6  -2   0  138.09    4.80
  -6  -2   0  141.29    4.60
   6  -2   0  132.09    5.20
   6  -2   0  138.79    7.00
   6  -2   0  131.69    5.70
   6   2   0  138.49    7.10
   6   2   0  152.38   11.30
   6   2   0  133.89    6.10
  -6   2   0  144.69    5.70
  -6   2   0  134.79    9.80
   7  -2   0  725.23   21.80
   7  -2   0  731.93   20.30
  -7  -2   0  725.53   20.10
   7  -2   0  725.93   23.90
   7  -2   0  734.73   20.50
   7   2   0  725.03   24.00
  -7   2   0  783.22   21.70
   7   2   0  740.73   22.60
  -7   2   0  740.83   30.40
   8  -2   0  173.38    9.30
   8  -2   0  164.78    7.30
  -8  -2   0  172.08    5.90
   8  -2   0  176.58    6.00
   8  -2   0  161.88    5.70
   8  -2   0  162.48    6.20
  -8   2   0  171.48   13.50
   8   2   0  150.98    9.70
  -8   2   0  168.28    6.90
  -8   2   0  180.98    7.20
   8   2   0  167.08    8.90
  -9  -2   0  773.22   21.20
  -9  -2   0  723.03   21.60
   9  -2   0  781.52   21.30
   9  -2   0  784.82   24.10
   9  -2   0  730.83   21.50
   9  -2   0  761.42   20.80
   9  -2   0  780.02   23.60
  -9  -2   0  731.73   20.80
   9   2   0  764.72   31.60
   9   2   0  748.13   24.50
  -9   2   0  731.73   34.50
   9   2   0  766.02   26.00
  -9   2   0  749.82   22.70
  -9   2   0  775.32   23.10
  10  -2   0  170.78    6.30
 -10  -2   0  172.98    6.60
  10  -2   0  173.78   10.70
 -10  -2   0  170.18    5.90
  10  -2   0  162.78    6.40
  10  -2   0  167.88    5.80
 -10  -2   0  178.78    6.40
  10  -2   0  171.68    8.30
  10   2   0  156.28    8.60
 -10   2   0  162.28   15.30
  10   2   0  158.18    9.70
 -10   2   0  162.48    6.30
 -10   2   0  168.48    7.40
  11  -2   0  772.82   20.90
  11  -2   0  769.62   21.90
  11  -2   0  768.62   24.30
  11  -2   0  738.83   24.70
 -11  -2   0  749.92   21.70
 -11  -2   0  777.62   22.20
 -11  -2   0  757.02   21.10
  11  -2   0  762.62   21.50
 -11   2   0  760.12   21.70
  11   2   0  712.83   24.80
 -11   2   0  741.33   23.30
  11   2   0  739.23   27.00
 -11   2   0  740.43   38.60
  12  -2   0  379.66   11.20
  12  -2   0  372.96   15.30
 -12  -2   0  377.06   12.50
  12  -2   0  365.56   14.60
 -12  -2   0  364.96   12.10
 -12  -2   0  372.66   11.50
  12  -2   0  378.26   12.20
  12  -2   0  373.26   11.90
 -12   2   0  380.36   12.00
  12   2   0  361.66   17.10
 -12   2   0  399.66   13.80
  12   2   0  397.86   14.20
  12   2   0  360.96   14.70
 -12   2   0  389.06   27.60
 -13  -2   0  152.88    6.30
 -13  -2   0  154.58    6.90
  13  -2   0  161.78    7.20
 -13  -2   0  168.18    7.50
  13  -2   0  149.88    5.30
  13   2   0  155.78    9.00
  13   2   0  145.29    7.60
 -13   2   0  170.68    8.60
 -13   2   0  122.49   22.50
  13   2   0  155.38    7.40
 -13   2   0  152.98    6.00
  14  -2   0   81.59    2.90
  14  -2   0   82.39    4.00
 -14  -2   0   86.39    3.60
 -14  -2   0   82.79    4.20
 -14  -2   0   77.89    5.20
 -14   2   0   83.59    3.60
  14   2   0   92.09    4.90
  14   2   0   87.59    5.40
 -14   2   0   81.89    4.80
 -15  -2   0  145.29    4.90
  15  -2   0  139.49    5.40
 -15  -2   0  150.58    5.80
 -15   2   0  149.69    6.40
  15   2   0  145.19    6.90
 -16  -2   0   23.60    1.70
 -16  -2   0   23.40    1.10
  16  -2   0   24.70    2.10
  16   2   0   25.80    2.20
 -16   2   0   25.70    2.00
   0  -3   0   -0.20    0.50
   0   3   0    0.70    0.60
   0   3   0   -0.30    0.50
   1  -3   0 1101.09   31.50
  -1  -3   0 1157.88   31.90
   1  -3   0 1090.99   30.20
   1   3   0 1116.49   31.00
  -1   3   0 1110.49   30.90
  -1   3   0 1131.89   30.70
   1   3   0 1088.89   31.50
   2  -3   0  307.17   10.80
   2  -3   0  297.97    9.60
   2   3   0  294.27   11.00
  -2   3   0  313.47   10.50
   2   3   0  303.27   10.40
  -2   3   0  301.77   10.10
   3  -3   0  255.07    8.40
  -3  -3   0  235.68    7.30
   3  -3   0  256.57    9.60
   3  -3   0  236.88    7.70
  -3   3   0  239.18   10.80
  -3   3   0  276.17    9.00
   3   3   0  268.57    7.60
   3   3   0  260.67   10.20
   3   3   0  255.47    9.20
  -3   3   0  261.97   10.80
   4  -3   0 2352.26   63.19
  -4  -3   0 2277.57   62.99
   4  -3   0 2231.18   59.99
  -4  -3   0 2177.88   59.79
   4  -3   0 2310.47   61.39
  -4   3   0 2508.05   61.99
   4   3   0 2389.56   63.89
  -4   3   0 2369.96   66.49
   4   3   0 2268.77   63.89
   4   3   0 2406.66   62.49
   5  -3   0  874.11   23.40
   5  -3   0  873.11   24.90
  -5  -3   0  864.81   23.00
   5  -3   0  757.82   30.00
  -5   3   0  902.71   31.00
   5   3   0  854.71   27.40
   5   3   0  911.71   29.30
  -5   3   0  937.51   25.10
  -6  -3   0  394.66   11.50
   6  -3   0  391.26   11.70
   6  -3   0  404.16   15.20
   6  -3   0  400.46   13.20
  -6   3   0  427.36   13.20
   6   3   0  418.76   18.70
  -6   3   0  388.06   18.90
   6   3   0  406.66   15.70
   7  -3   0  682.13   18.70
   7  -3   0  666.43   23.00
   7  -3   0  675.93   20.50
  -7  -3   0  671.13   18.40
   7   3   0  625.84   21.00
  -7   3   0  643.64   19.60
  -7   3   0  711.43   20.20
   7   3   0  646.14   21.80
  -7   3   0  678.13   28.80
   7   3   0  669.73   23.40
   7   3   0  637.04   22.30
  -8  -3   0  279.47    8.70
  -8  -3   0  260.77    9.10
   8  -3   0  288.97    8.90
   8  -3   0  279.67   10.60
   8  -3   0  277.07    8.60
  -8  -3   0  262.27    8.50
   8   3   0  264.77   10.80
   8   3   0  265.27   11.90
  -8   3   0  270.57   17.80
   8   3   0  269.27   13.00
  -8   3   0  277.47    9.90
   8   3   0  277.27   10.90
   8   3   0  256.17    9.70
   8   3   0  263.97   10.90
   9  -3   0  311.17   10.20
  -9  -3   0  299.17    9.50
   9  -3   0  306.97   10.00
   9  -3   0  315.57   12.10
  -9  -3   0  304.37   10.20
  -9  -3   0  304.87    9.80
   9  -3   0  308.47    9.60
   9  -3   0  308.87   12.90
  -9   3   0  345.57   21.20
   9   3   0  293.37   11.60
   9   3   0  286.47   13.00
  -9   3   0  309.77   11.10
   9   3   0  318.27   12.10
   9   3   0  311.57   14.70
   9   3   0  304.37   12.30
 -10  -3   0  262.17    9.30
 -10  -3   0  261.17    8.40
 -10  -3   0  253.57    8.80
  10  -3   0  277.27   11.80
  10  -3   0  268.87    8.40
  10  -3   0  256.07    9.10
  10  -3   0  257.17   11.00
  10  -3   0  263.77    8.90
  10   3   0  241.68   13.30
  10   3   0  262.77   10.90
 -10   3   0  261.97   19.70
 -10   3   0  266.37   10.10
  10   3   0  246.18   11.80
 -11  -3   0  160.78    5.90
  11  -3   0  170.38    6.60
  11  -3   0  163.88    6.30
  11  -3   0  167.78    5.90
 -11  -3   0  163.08    6.40
 -11  -3   0  165.38    6.70
  11  -3   0  158.98    8.70
  11  -3   0  153.88    8.60
  11   3   0  157.38   10.80
  11   3   0  170.58    8.20
 -11   3   0  141.59   15.10
 -11   3   0  166.08    7.40
  11   3   0  172.48    8.60
  11   3   0  150.48    8.70
 -12  -3   0   49.60    2.70
  12  -3   0   44.80    2.90
  12  -3   0   44.40    2.90
  12  -3   0   46.20    2.50
 -12  -3   0   43.40    2.90
 -12  -3   0   46.20    3.10
 -12   3   0   46.70    3.50
 -12   3   0   48.40   10.50
  12   3   0   44.20    5.80
  12   3   0   45.00    4.10
  13  -3   0   20.30    1.90
  13  -3   0   21.40    1.50
 -13  -3   0   22.10    2.10
 -13  -3   0   20.10    2.70
  13  -3   0   17.80    2.10
 -13  -3   0   20.00    1.60
  13   3   0   23.00    3.10
  13   3   0   18.50    2.60
  13   3   0   23.00    2.50
 -13   3   0   17.90    2.20
  14  -3   0  105.19    3.60
  14  -3   0  101.59    4.40
 -14  -3   0  104.79    4.70
 -14  -3   0  109.09    4.10
 -14  -3   0  104.29    4.70
 -14   3   0  103.19    5.10
  14   3   0   94.29    6.90
  14   3   0   97.49    5.00
  14   3   0   99.69    5.70
  15  -3   0    0.90    0.50
 -15  -3   0    1.30    0.50
 -15  -3   0    1.70    0.60
 -15   3   0    1.30    0.80
  15   3   0   -0.30    0.70
 -16  -3   0   32.50    1.90
 -16  -3   0   31.50    1.30
  16  -3   0   28.70    2.00
  16   3   0   29.80    2.70
 -16   3   0   32.60    2.20
   0  -4   0   40.00    2.70
   0  -4   0   39.20    3.40
   0   4   0   35.40    3.00
   0   4   0   39.60    3.10
   1  -4   0   94.79    4.50
   1  -4   0   94.69    5.50
  -1  -4   0   97.79    5.80
   1   4   0  109.59    5.40
  -1   4   0  106.09    5.30
  -1   4   0   96.39    4.90
   1   4   0   96.89    5.50
  -2  -4   0  361.66   16.10
   2  -4   0  364.16   13.30
   2  -4   0  328.67    9.90
  -2  -4   0  352.26   11.10
   2  -4   0  366.96   11.70
   2   4   0  353.16   13.60
   2   4   0  382.36   12.90
  -2   4   0  386.86   12.60
   3  -4   0 1677.13   45.60
   3  -4   0 1752.42   47.60
  -3  -4   0 1632.64   45.60
  -3  -4   0 1827.42   51.09
   3   4   0 1748.53   50.49
   3   4   0 1814.62   49.10
  -3   4   0 1858.91   48.50
  -3   4   0 1838.22   46.10
   4  -4   0  211.48    9.60
  -4  -4   0  197.28    6.00
   4  -4   0  211.68    8.00
   4   4   0  205.38    8.90
  -4   4   0  232.18    8.60
  -4   4   0  200.78    9.20
  -4   4   0  225.98   10.10
   4   4   0  216.58   10.40
  -5  -4   0  271.07    8.00
   5  -4   0  271.87    8.40
   5   4   0  266.17   11.80
  -5   4   0  295.57   10.10
   5   4   0  275.57   11.10
   5   4   0  265.17   10.50
  -5   4   0  268.37   10.30
   5   4   0  273.17   12.50
   5   4   0  270.77   10.70
  -5   4   0  266.97   13.30
   5   4   0  265.57   11.20
   6  -4   0   34.00    4.40
  -6  -4   0   37.20    2.00
   6  -4   0   28.90    2.80
   6  -4   0   32.80    2.10
   6   4   0   33.20    3.20
  -6   4   0   29.30    5.20
   6   4   0   31.30    3.40
   6   4   0   41.90    3.90
   6   4   0   27.20    3.60
   6   4   0   35.40    4.50
   6   4   0   42.50    3.40
   6   4   0   34.10    3.30
  -6   4   0   31.70    2.50
   7  -4   0  155.98    5.60
   7  -4   0  165.88    6.20
   7  -4   0  159.88    7.40
   7  -4   0  161.58    5.80
   7   4   0  150.28    8.70
  -7   4   0  166.98   12.10
   7   4   0  150.88    9.60
  -7   4   0  148.59    6.30
   7   4   0  156.28    7.90
   7   4   0  158.08    7.30
   7   4   0  160.18    8.00
   7   4   0  157.18    7.80
   8  -4   0 1332.77   37.30
   8  -4   0 1386.66   39.60
   8  -4   0 1357.16   37.10
  -8  -4   0 1294.77   36.60
   8  -4   0 1380.16   36.80
  -8  -4   0 1399.46   36.90
   8   4   0 1381.46   42.00
   8   4   0 1392.36   40.20
  -8   4   0 1387.26   38.10
   8   4   0 1446.76   45.70
   8   4   0 1347.77   38.70
   8   4   0 1353.96   40.10
   8   4   0 1462.15   45.70
  -8   4   0 1353.96   54.09
   9  -4   0   62.69    4.70
   9  -4   0   60.09    3.30
  -9  -4   0   55.69    3.00
   9  -4   0   60.49    3.40
   9  -4   0   61.39    5.30
  -9  -4   0   59.29    3.10
  -9  -4   0   63.29    3.50
  -9   4   0   45.70    8.70
   9   4   0   59.99    4.70
   9   4   0   51.99    6.30
   9   4   0   64.99    4.50
  -9   4   0   54.49    3.60
   9   4   0   59.29    4.50
   9   4   0   57.19    5.20
 -10  -4   0  262.87    8.80
 -10  -4   0  246.98    9.00
  10  -4   0  262.67   12.10
  10  -4   0  257.57    8.80
  10  -4   0  254.07    8.30
 -10  -4   0  263.87    8.40
  10  -4   0  252.07   11.30
  10  -4   0  255.87    9.00
 -10   4   0  257.47   18.90
  10   4   0  224.78   18.40
  10   4   0  262.57   11.50
  10   4   0  260.07   12.10
 -10   4   0  259.67    9.70
  10   4   0  241.18    9.90
  10   4   0  266.17   14.20
  10   4   0  275.47   11.10
 -11  -4   0  237.28    8.80
 -11  -4   0  247.98    8.60
  11  -4   0  240.08    8.00
  11  -4   0  238.88    8.50
  11  -4   0  268.17   10.80
  11   4   0  239.58   10.90
 -11   4   0  214.28   18.40
 -11   4   0  246.48    9.70
  11   4   0  280.47   14.10
 -12  -4   0  100.89    4.20
 -12  -4   0  104.89    5.00
  12  -4   0  106.19    4.70
 -12  -4   0   98.99    4.70
  12  -4   0  105.69    5.10
  12  -4   0  102.19    4.10
 -12   4   0  107.19    5.20
  12   4   0  108.29    6.40
  12   4   0  102.29    5.60
  12   4   0   98.59    6.20
 -13  -4   0    8.00    1.40
 -13  -4   0    8.50    1.30
  13  -4   0    7.00    0.90
  13  -4   0    7.00    1.20
  13  -4   0    7.00    1.10
  13   4   0    7.00    1.70
  13   4   0    6.50    1.40
 -13   4   0    5.40    1.20
  13   4   0    5.60    1.40
  14  -4   0   64.89    3.10
  14  -4   0   65.09    2.50
 -14  -4   0   67.09    2.80
 -14  -4   0   66.29    3.20
  14   4   0   63.69    3.40
  14   4   0   64.99    4.10
  14   4   0   68.09    3.60
 -14   4   0   62.99    3.30
 -15  -4   0   39.00    2.10
  15  -4   0   41.50    2.10
 -15  -4   0   42.80    1.80
 -15   4   0   45.00    2.50
  15   4   0   38.80    2.60
   0  -5   0    2.40    1.00
   0  -5   0    3.20    2.00
   0   5   0    1.00    1.00
   0   5   0    3.40    1.40
   0   5   0    1.60    1.20
   0   5   0    7.20    1.60
   0   5   0    0.50    0.80
   0   5   0    6.80    1.70
   0   5   0    0.80    0.70
   1  -5   0  409.46   13.60
  -1  -5   0  416.56   14.00
  -1  -5   0  428.16   16.20
   1  -5   0  416.26   15.80
  -1  -5   0  407.26   13.60
  -1   5   0  403.36   15.90
   1   5   0  413.76   14.50
  -1   5   0  444.86   19.60
   1   5   0  417.36   15.50
   1   5   0  424.56   15.00
   1   5   0  428.66   14.60
   1   5   0  410.26   15.40
   1   5   0  426.06   15.30
   1   5   0  421.66   14.90
  -1   5   0  410.76   14.80
  -1   5   0  400.46   14.10
  -1   5   0  418.76   14.10
  -1   5   0  400.76   14.80
  -1   5   0  398.46   15.30
   1   5   0  409.76   15.60
   2  -5   0  387.76   15.40
  -2  -5   0  369.16   12.20
   2  -5   0  387.66   13.10
  -2  -5   0  383.56   15.80
   2  -5   0  383.86   10.90
  -2   5   0  415.36   16.40
   2   5   0  412.36   14.30
   2   5   0  403.46   15.60
   2   5   0  394.16   15.20
  -2   5   0  400.46   14.80
   2   5   0  396.96   14.50
   2   5   0  406.96   14.70
  -2   5   0  403.56   13.40
  -2   5   0  395.66   14.00
   2   5   0  386.76   14.80
   2   5   0  403.86   14.30
  -2   5   0  402.56   14.00
   2   5   0  417.16   15.40
   3  -5   0  815.52   27.60
   3  -5   0  823.22   24.80
   3  -5   0  840.62   22.80
  -3  -5   0  850.61   28.60
  -3   5   0  853.71   27.70
  -3   5   0  861.11   25.60
   3   5   0  826.42   27.30
   3   5   0  862.11   26.30
   3   5   0  860.01   26.20
   3   5   0  861.41   26.60
  -3   5   0  865.31   24.80
  -3   5   0  860.81   25.40
  -3   5   0  825.12   26.30
   3   5   0  873.11   27.10
   3   5   0  845.02   27.30
   3   5   0  855.31   28.20
  -3   5   0  834.12   24.90
   3   5   0  855.51   26.40
   4  -5   0  951.20   25.80
   4  -5   0  906.81   31.20
  -4  -5   0  913.71   25.10
   4  -5   0  958.70   28.00
   4   5   0  980.20   30.80
  -4   5   0  993.40   27.70
   4   5   0  941.31   34.00
   4   5   0  972.10   30.00
   4   5   0  976.30   29.40
  -4   5   0  972.00   27.70
   4   5   0  969.70   30.30
   4   5   0 1001.10   29.40
  -4   5   0  901.01   30.30
   4   5   0  972.30   29.20
  -4   5   0  961.60   29.00
   5  -5   0  190.08    6.30
   5  -5   0  183.78    8.00
  -5  -5   0  177.78    5.90
   5   5   0  181.48    8.80
  -5   5   0  187.98    8.20
   5   5   0  186.08    8.70
   5   5   0  189.28    8.60
   5   5   0  183.98    9.20
   5   5   0  188.28    9.10
   5   5   0  174.68   10.50
   5   5   0  182.18    9.60
  -6  -5   0   41.90    2.20
   6  -5   0   38.80    2.40
   6  -5   0   37.40    3.60
   6   5   0   39.70    4.00
   6   5   0   31.70    5.00
   6   5   0   37.40    3.60
   6   5   0   45.10    3.90
   6   5   0   35.30    4.00
   6   5   0   44.50    5.50
   6   5   0   39.60    4.00
  -6   5   0   42.70    2.40
   7  -5   0  330.97   12.70
   7  -5   0  323.47   10.40
   7  -5   0  356.86   14.80
   7  -5   0  323.07   10.10
   7  -5   0  329.87   10.70
  -7  -5   0  336.77   10.10
  -7   5   0  299.67   12.70
   7   5   0  323.67   12.90
   7   5   0  347.37   13.30
   7   5   0  316.87   13.10
  -7   5   0  330.37   10.40
   7   5   0  315.27   15.70
   7   5   0  318.67   14.20
   7   5   0  325.27   13.20
   7   5   0  332.07   12.40
   8  -5   0  513.05   15.60
  -8  -5   0  527.05   15.30
   8  -5   0  523.85   18.30
   8  -5   0  542.25   20.10
   8  -5   0  517.75   15.20
   8  -5   0  503.15   15.60
   8   5   0  516.85   18.60
  -8   5   0  533.25   15.70
   8   5   0  525.65   19.80
   8   5   0  522.75   18.30
   8   5   0  546.05   18.40
   8   5   0  516.45   21.90
   8   5   0  512.85   17.10
   9  -5   0  104.19    4.70
   9  -5   0  101.99    7.50
   9  -5   0   93.69    8.10
   9  -5   0  100.09    4.20
  -9  -5   0  104.89    4.50
   9  -5   0  108.29    4.70
  -9  -5   0  106.69    4.50
  -9   5   0  107.09    4.70
   9   5   0  107.79    6.30
   9   5   0  104.29    7.10
   9   5   0  108.69    6.70
   9   5   0  107.09    6.10
   9   5   0  113.99    9.50
  10  -5   0  126.19    5.20
 -10  -5   0  129.39    4.80
  10  -5   0  124.29    5.30
 -10  -5   0  118.49    5.40
 -10  -5   0  133.29    5.30
  10  -5   0  126.19    4.80
 -10   5   0  126.89    5.30
  10   5   0  129.49    6.20
  10   5   0  132.99    6.80
  10   5   0  121.69    7.40
  10   5   0  125.09    7.10
  11  -5   0    7.20    0.90
  11  -5   0    4.60    0.90
  11  -5   0    4.30    1.00
 -11  -5   0    4.30    0.80
 -11  -5   0    3.40    1.00
  11   5   0    2.20    1.20
 -11   5   0    5.60    1.10
  11   5   0    4.70    1.50
  11   5   0    5.00    1.40
  11   5   0    3.40    1.10
  12  -5   0   61.89    2.80
 -12  -5   0   57.49    4.20
 -12  -5   0   64.89    3.40
  12  -5   0   66.79    3.30
  12  -5   0   66.39    4.20
 -12   5   0   71.99    3.40
  12   5   0   67.29    4.40
  12   5   0   66.09    4.30
  12   5   0   69.59    3.90
 -13  -5   0  121.49    4.60
 -13  -5   0  126.69    5.30
  13  -5   0  128.79    4.20
 -13  -5   0  131.09    4.40
  13  -5   0  134.19    4.80
  13   5   0  125.19    5.80
  13   5   0  126.39    4.80
 -13   5   0  121.39    4.40
  14  -5   0   23.20    1.40
  14  -5   0   22.00    1.40
 -14  -5   0   29.40    2.00
  14   5   0   27.00    2.00
   0  -6   0  577.94   19.50
   0   6   0  621.04   21.20
   0   6   0  613.64   20.40
   0   6   0  606.54   20.40
   0   6   0  626.84   19.70
   0   6   0  605.44   20.20
   0   6   0  595.54   20.50
   0   6   0  603.14   19.70
   1  -6   0  452.15   16.30
   1   6   0  443.56   15.80
   1   6   0  448.76   16.60
  -1   6   0  455.55   16.10
   1   6   0  458.75   16.30
  -1   6   0  459.25   15.50
   1   6   0  446.16   17.00
  -1   6   0  456.75   16.10
  -1   6   0  438.96   16.60
  -1   6   0  465.05   15.40
  -1   6   0  427.76   15.90
   1   6   0  476.15   16.00
  -1   6   0  459.15   16.10
   1   6   0  450.05   16.80
   2  -6   0  328.07    9.80
   2  -6   0  342.17   13.80
  -2   6   0  346.07   12.70
   2   6   0  350.66   13.10
  -2   6   0  351.46   12.40
   2   6   0  339.87   13.00
   2   6   0  340.57   13.30
   2   6   0  330.37   14.40
  -2   6   0  337.47   12.60
   2   6   0  344.67   13.70
   2   6   0  335.47   13.90
  -2   6   0  346.87   12.10
  -2   6   0  345.17   12.80
   2   6   0  337.77   13.90
  -2   6   0  326.77   13.30
   3  -6   0   20.70    3.40
   3  -6   0   28.80    1.90
  -3   6   0   28.20    2.60
   3   6   0   29.40    3.60
  -3   6   0   31.20    2.70
  -3   6   0   31.00    3.20
   3   6   0   30.60    3.20
  -3   6   0   26.10    2.60
  -3   6   0   35.30    3.00
  -3   6   0   27.50    3.00
   3   6   0   31.80    3.30
   3   6   0   32.90    3.50
   3   6   0   32.80    4.80
   3   6   0   32.20    3.60
   3   6   0   35.10    3.40
  -4  -6   0   27.10    1.80
   4  -6   0   29.60    4.00
   4  -6   0   27.70    1.90
   4   6   0   32.20    3.50
  -4   6   0   25.80    2.80
   4   6   0   28.60    3.50
   4   6   0   19.90    4.00
   4   6   0   28.40    3.10
  -4   6   0   27.30    3.00
   4   6   0   30.30    3.40
   5  -6   0  213.78   11.00
   5  -6   0  209.98    7.30
  -5  -6   0  217.38    6.90
   5   6   0  209.48    9.60
   5   6   0  218.38   10.10
  -5   6   0  225.48    9.40
   5   6   0  222.08    9.70
   5   6   0  216.58   10.20
   5   6   0  224.68   10.00
   5   6   0  216.18   12.10
   5   6   0  219.48   10.80
  -6  -6   0  789.62   21.40
   6  -6   0  788.12   23.30
   6  -6   0  754.72   26.40
   6  -6   0  753.02   23.10
   6   6   0  742.93   28.10
   6   6   0  807.42   25.00
   6   6   0  747.23   24.10
   6   6   0  769.12   26.10
   6   6   0  771.72   24.90
   6   6   0  784.62   24.60
   6   6   0  750.02   25.00
   7  -6   0  320.67   10.40
  -7  -6   0  334.17   10.10
   7   6   0  346.97   12.70
   7   6   0  368.76   18.40
   7   6   0  293.67   15.30
   7   6   0  315.27   14.60
   7   6   0  350.86   13.80
   8  -6   0   18.50    2.10
   8  -6   0   19.40    1.80
  -8  -6   0   17.70    2.00
   8   6   0   15.70    2.30
   8   6   0   19.80    2.20
   8   6   0   23.30    2.80
   8   6   0   22.20    2.60
   8   6   0   22.00    3.00
   9  -6   0   28.40    2.10
   9  -6   0   25.40    1.70
  -9  -6   0   27.70    2.10
  -9  -6   0   29.10    2.10
   9  -6   0   24.60    2.50
   9   6   0   27.50    2.90
   9   6   0   29.00    2.80
   9   6   0   23.40    2.50
   9   6   0   29.30    3.30
  10  -6   0   17.20    1.30
 -10  -6   0   19.50    1.50
 -10  -6   0   12.60    1.60
  10  -6   0   15.60    1.60
  10  -6   0   20.50    1.70
  10   6   0   16.50    1.80
  10   6   0   11.30    2.00
  10   6   0   15.90    3.10
  10   6   0   12.70    2.20
 -11  -6   0  238.28    8.60
  11  -6   0  251.17    8.00
 -11  -6   0  249.68    7.60
  11  -6   0  248.68    7.50
  11  -6   0  256.97    7.90
  11   6   0  247.78    9.50
  11   6   0  254.47    8.70
  11   6   0  240.78    9.40
  12  -6   0   13.10    1.10
 -12  -6   0   13.50    1.00
  12   6   0   11.80    1.80
  12   6   0   13.10    1.60
   0   7   0    0.60    0.80
   0   7   0    0.80    0.70
   0   7   0   -1.10    0.60
   0   7   0    4.90    1.50
   0   7   0    0.90    0.90
   0   7   0   -0.40    0.70
  -1   7   0   30.10    2.90
  -1   7   0   32.90    2.90
   1   7   0   31.80    3.40
  -1   7   0   27.70    3.20
  -1   7   0   34.20    4.20
   1   7   0   36.40    3.90
  -1   7   0   31.40    4.70
   1   7   0   30.30    3.70
   1   7   0   31.40    3.60
   1   7   0   34.60    3.40
   1   7   0   30.30    3.30
  -2   7   0  126.49    9.50
   2   7   0  183.08   11.00
   2   7   0  180.38   10.30
  -2   7   0  160.88    7.00
   2   7   0  145.59    9.40
   2   7   0  152.28    9.80
  -2   7   0  170.28    7.40
  -2   7   0  134.79    9.10
   2   7   0  183.68   11.40
   3   7   0  240.58   10.70
   3   7   0  247.88   10.00
   3   7   0  235.18    9.80
  -3   7   0  241.98   10.00
   3   7   0  242.88   10.50
   3   7   0  226.48   10.30
  -3   7   0  241.78    9.00
   3   7   0  239.28   10.10
   4  -7   0  257.97    8.30
   4   7   0  257.27   10.50
   4   7   0  265.97   11.40
  -4   7   0  262.87   10.40
   4   7   0  259.27   10.30
   4   7   0  255.77   10.40
   4   7   0  254.47   10.90
   4   7   0  265.17   10.90
   5  -7   0   55.99    2.80
   5   7   0   58.59    4.10
   5   7   0   62.59    4.50
   5   7   0   57.29    4.60
   5   7   0   58.29    4.00
   5   7   0   62.09    4.20
   5   7   0   59.59    4.20
   6  -7   0   32.70    2.10
   6   7   0   31.40    3.30
   6   7   0   35.00    3.10
   6   7   0   34.60    3.00
   6   7   0   32.20    2.80
   6   7   0   32.30    3.10
   6   7   0   31.10    2.70
   7  -7   0   25.10    1.60
  -7  -7   0   23.60    2.70
   7  -7   0   27.10    1.90
   7   7   0   21.80    2.30
   7   7   0   22.90    2.50
   7   7   0   25.70    2.40
   7   7   0   23.80    2.70
   7   7   0   23.70    2.50
   8  -7   0   55.29    2.70
   8  -7   0   55.09    2.40
  -8  -7   0   53.59    3.60
   8   7   0   53.29    3.30
   8   7   0   52.09    3.60
   8   7   0   53.59    3.40
   8   7   0   56.69    4.40
   9  -7   0   96.99    3.90
   9  -7   0   99.89    3.50
   9   7   0  105.29    5.10
   9   7   0   97.99    4.30
   9   7   0   98.39    5.10
   9   7   0   94.29    4.80
  10  -7   0  150.78    4.80
  10   7   0  151.78    6.00
  10   7   0  147.29    5.90
   0   8   0  420.06   13.40
   0   8   0  388.26   13.60
   1   8   0   50.59    3.30
   1   8   0   49.80    3.10
   1   8   0   54.09    3.40
  -1   8   0   50.19    3.50
   1   8   0   50.29    3.60
   1   8   0   47.80    3.10
   1   8   0   54.49    3.50
   2   8   0   77.59    4.20
   2   8   0   79.29    4.40
   2   8   0   79.49    4.10
   2   8   0   73.29    3.90
   2   8   0   77.79    4.30
   2   8   0   80.49    4.50
   3   8   0  150.38    6.40
   3   8   0  151.38    6.50
   3   8   0  157.28    6.70
   3   8   0  140.49    6.60
   3   8   0  148.69    6.30
   4   8   0    2.80    0.90
   4   8   0    2.60    0.90
   4   8   0    2.10    0.80
   4   8   0    2.30    0.80
   4   8   0    1.80    0.80
   5   8   0   35.50    2.40
   5   8   0   40.70    2.70
   5   8   0   42.60    2.60
   5   8   0   40.80    2.70
   5   8   0   41.30    3.00
   6   8   0   45.60    2.70
   6   8   0   45.20    3.00
   6   8   0   45.50    2.50
   6   8   0   45.20    2.70
   7   8   0   12.20    1.40
   7   8   0   13.70    1.40
   7   8   0   14.40    1.20
 -17   0   1  255.57    8.30
  17   0  -1  251.97    8.60
 -17   0   1  243.88    7.30
 -16   0   1   40.80    2.30
 -16   0   1   37.80    3.00
 -15   0   1  165.78    6.30
  15   0  -1  164.18    5.70
 -15   0   1  162.88    7.20
  15   0  -1  162.68    6.70
 -14   0   1   85.79    4.40
  14   0  -1   91.99    4.10
 -14   0   1   93.59    5.30
 -14   0   1   87.29    3.30
 -13   0   1  535.45   18.00
  13   0  -1  504.85   18.40
 -13   0   1  538.15   15.20
 -13   0   1  553.24   16.60
  13   0  -1  540.55   20.50
  13   0  -1  542.35   16.00
  12   0  -1   58.09    3.30
 -12   0   1   62.39    4.30
 -12   0   1   64.79    2.90
  12   0  -1   57.69    5.40
 -12   0   1   56.09    3.50
 -12   0   1   54.89    3.40
  11   0  -1  386.16   15.70
 -11   0   1  384.26   11.40
 -11   0   1  385.26   12.40
  11   0  -1  384.36   14.90
 -11   0   1  381.76   13.80
 -11   0   1  376.16   27.20
 -11   0   1  381.36   12.00
  11   0  -1  397.56   12.20
  11   0  -1  387.96   10.80
 -10   0   1   45.00    9.80
 -10   0   1   65.29    3.40
  10   0  -1   57.39    4.50
  10   0  -1   66.59    5.20
 -10   0   1   63.99    4.40
 -10   0   1   63.69    3.20
  10   0  -1   75.49    4.40
  10   0  -1   61.09    3.20
  10   0  -1   64.39    2.60
 -10   0   1   62.69    2.90
   9   0  -1    4.10    1.50
   9   0  -1    4.00    1.10
   9   0  -1    4.00    1.30
  -8   0   1   82.29    3.40
   8   0  -1   84.09    3.90
   8   0  -1   79.39    4.80
   8   0  -1   81.19    4.50
  -8   0   1   85.19    9.40
   8   0  -1   82.89    3.30
   8   0  -1   87.19    5.90
   7   0  -1  672.93   20.50
   7   0  -1  677.83   18.60
  -7   0   1  670.43   28.00
   7   0  -1  704.53   22.10
  -7   0   1  725.03   18.80
   7   0  -1  667.23   20.00
   6   0  -1  756.42   23.30
   6   0  -1  838.32   24.10
  -6   0   1  835.22   29.80
  -6   0   1  804.92   21.40
   6   0  -1  808.62   21.40
   6   0  -1  818.42   22.60
  -6   0   1  759.62   24.30
   5   0  -1  717.73   19.50
   5   0  -1  623.14   19.50
  -5   0   1  705.83   20.70
  -5   0   1  742.83   25.20
  -5   0   1  659.13   18.30
   5   0  -1  674.23   20.20
   4   0  -1 2362.86   63.49
   4   0  -1 2495.95   63.79
   4   0  -1 2377.66   64.49
  -4   0   1 2451.55   64.79
  -4   0   1 2626.14   69.09
  -2   0   1 3940.51   96.99
   2   0  -1 3671.93   96.99
  -1   0   1  885.51   23.20
  -1   0   1  850.51   21.50
  -1   0   1  772.02   21.50
   1   0  -1  790.92   21.40
   1   0  -1  799.52   21.50
   1   0  -1  892.61   21.40
  -1   0   1  796.62   21.60
  -1   0   1  806.82   21.40
   1   0  -1  864.41   21.30
   0   0   1    3.00    0.20
   1   0   1   96.09    2.90
  -1   0  -1   92.99    3.00
   1   0   1   96.49    3.00
  -1   0  -1  112.39    3.30
  -1   0  -1  100.49    3.00
  -1   0  -1   92.89    3.00
   1   0   1  107.99    3.00
  -1   0  -1   93.59    4.20
   2   0   1  670.53   18.90
   2   0   1  693.83   18.30
   2   0   1  705.33   18.40
   2   0   1  710.23   18.40
  -2   0  -1  698.03   18.90
  -2   0  -1  671.63   18.30
  -2   0  -1  721.93   21.40
   3   0   1 3233.78   83.19
  -3   0  -1 3151.98   83.89
  -3   0  -1 3341.87   87.69
  -4   0  -1  124.49    7.70
   4   0   1  124.39    4.20
  -4   0  -1  116.19    5.10
   4   0   1  114.29    4.30
   4   0   1  126.19    4.50
   5   0   1 3380.26   87.89
  -5   0  -1 3361.86   99.29
   5   0   1 3548.34   89.29
   5   0   1 3646.14   88.69
  -5   0  -1 3366.96   90.59
   5   0   1 3336.27   88.99
   6   0   1  425.56   13.30
   6   0   1  437.86   12.50
   6   0   1  426.46   12.00
   6   0   1  423.66   13.10
  -6   0  -1  413.96   11.90
   6   0   1  434.26   14.80
  -6   0  -1  401.66   19.30
  -7   0  -1  386.06   20.00
   7   0   1  336.27   12.90
   7   0   1  377.86   10.80
   7   0   1  382.06   12.60
  -7   0  -1  384.86   10.90
   7   0   1  388.56   12.50
   8   0   1  401.36   13.50
   8   0   1  367.86   13.10
  -8   0  -1  362.76   21.40
   8   0   1  401.96   12.00
  -8   0  -1  384.46   11.40
   8   0   1  388.26   11.20
  -9   0  -1   57.49    2.90
   9   0   1   50.69    4.00
   9   0   1   46.90    2.20
   9   0   1   47.20    2.80
  -9   0  -1   60.09    3.90
  -9   0  -1   49.80    2.60
   9   0   1   57.39    3.30
  -9   0  -1   55.09    8.80
   9   0   1   53.59    4.30
   9   0   1   52.99    2.80
 -10   0  -1  158.78    5.50
 -10   0  -1  150.88    7.30
  10   0   1  161.38    8.20
 -10   0  -1  155.88    6.20
  10   0   1  165.08    6.10
  10   0   1  155.38    8.70
 -10   0  -1  163.48    6.10
 -10   0  -1  143.39   15.20
  10   0   1  157.98    5.10
 -11   0  -1   40.00    3.50
  11   0   1   37.70    3.30
 -11   0  -1   35.20    3.50
 -11   0  -1   47.30    3.00
  11   0   1   52.29    5.40
  11   0   1   41.70    1.90
 -12   0  -1 1175.38   32.40
 -12   0  -1 1131.99   30.90
 -12   0  -1 1142.39   34.00
  12   0   1 1172.28   31.80
  12   0   1 1141.59   36.50
 -13   0  -1   54.09    4.20
 -13   0  -1   53.29    3.30
  13   0   1   54.79    3.10
  13   0   1   48.10    5.80
 -13   0  -1   51.49    2.50
 -14   0  -1   29.00    2.80
 -14   0  -1   24.70    2.20
  14   0   1   28.40    2.00
 -14   0  -1   24.40    1.40
 -15   0  -1  457.85   18.40
  15   0   1  500.35   13.80
 -15   0  -1  492.65   14.70
  16   0   1   34.80    2.70
  16   0   1   36.10    2.40
 -16   0  -1   36.20    2.10
 -16   0  -1   38.80    2.70
  17   0   1    3.30    0.80
 -17  -1   1  200.08    6.50
  17   1  -1  163.78    6.80
 -17   1   1  183.38    6.40
  16  -1  -1  140.09    5.50
 -16  -1   1  138.39    5.40
 -16  -1   1  144.39    6.10
 -16   1   1  151.58    5.10
  16   1  -1  153.38    6.60
 -16   1   1  146.39    6.10
 -15  -1   1  167.68    6.50
  15  -1  -1  168.68    6.10
 -15  -1   1  162.88    5.30
 -15  -1   1  180.88    7.40
  15   1  -1  159.28    7.70
 -15   1   1  166.78    6.10
 -15   1   1  173.48    7.30
  15   1  -1  163.68    6.70
 -14  -1   1  174.08    8.00
 -14  -1   1  171.28    6.80
  14  -1  -1  167.98    6.40
 -14  -1   1  162.68    6.70
 -14  -1   1  170.08    5.80
 -14   1   1  179.78    6.70
 -14   1   1  168.08    7.70
  14   1  -1  154.48    7.90
  14   1  -1  179.58    7.60
  13  -1  -1   81.59    4.00
 -13  -1   1   77.89    3.50
 -13  -1   1   79.89    4.20
 -13  -1   1   78.79    4.20
  13  -1  -1   78.89    2.90
 -13  -1   1   78.19    5.10
  13  -1  -1   68.29    6.40
  13   1  -1   79.09    3.60
  13   1  -1   76.79    7.00
 -13   1   1   75.49    4.00
  13   1  -1   69.69    5.20
 -13   1   1   87.59    5.20
 -12  -1   1  159.18    6.20
  12  -1  -1  152.38    5.10
  12  -1  -1  159.48    6.20
  12  -1  -1  149.49    8.60
 -12  -1   1  151.18    7.60
 -12  -1   1  156.58    5.60
 -12  -1   1  150.38    6.30
 -12   1   1  149.79    6.20
  12   1  -1  151.68    5.70
  12   1  -1  151.28    9.00
 -12   1   1  148.39    4.90
  12   1  -1  140.89    8.00
 -12   1   1  145.79    7.20
  12   1  -1  143.09    9.90
 -12   1   1  152.68   19.40
  11  -1  -1  307.17    9.70
 -11  -1   1  309.87   10.00
  11  -1  -1  290.37   11.10
  11  -1  -1  302.67    9.00
 -11  -1   1  301.67    9.90
  11  -1  -1  295.87   13.00
 -11  -1   1  276.67   11.50
 -11  -1   1  296.77   10.40
 -11   1   1  286.97   23.40
 -11   1   1  313.07   11.50
  11   1  -1  301.47   12.90
  11   1  -1  283.87   12.50
  11   1  -1  301.77    9.60
  11   1  -1  292.87   13.60
 -11   1   1  304.07   10.10
 -11   1   1  294.07    8.80
  10  -1  -1  477.95   15.60
 -10  -1   1  464.65   14.40
 -10  -1   1  453.55   14.20
  10  -1  -1  476.65   13.40
  10  -1  -1  470.75   16.30
 -10  -1   1  442.16   15.90
  10  -1  -1  463.65   16.30
  10  -1  -1  477.25   14.30
 -10  -1   1  452.05   13.50
  10  -1  -1  483.15   16.10
  10  -1  -1  482.35   13.90
 -10   1   1  450.55   26.60
  10   1  -1  480.15   16.90
  10   1  -1  485.35   18.20
 -10   1   1  457.65   14.20
  10   1  -1  459.55   13.90
 -10   1   1  457.75   13.20
 -10   1   1  478.35   15.70
  10   1  -1  484.05   15.70
   9  -1  -1   70.49    3.00
   9  -1  -1   67.09    6.30
   9  -1  -1   70.59    3.20
  -9  -1   1   66.19    3.00
  -9  -1   1   75.69    3.30
   9  -1  -1   72.19    4.70
   9  -1  -1   70.09    4.40
  -9  -1   1   71.29    3.50
  -9   1   1   65.99    2.80
  -9   1   1   63.89    3.30
  -9   1   1   64.69    4.10
  -9   1   1   67.99    3.30
  -9   1   1   72.79    9.10
   9   1  -1   75.29    4.70
   9   1  -1   75.99    4.20
  -8  -1   1  785.42   38.20
   8  -1  -1  821.42   22.10
  -8  -1   1  808.72   22.10
   8  -1  -1  835.82   26.40
   8  -1  -1  787.42   23.80
   8  -1  -1  813.02   23.80
   8   1  -1  804.42   25.40
   8   1  -1  831.72   24.30
  -8   1   1  796.32   33.50
  -8   1   1  796.62   22.00
  -7  -1   1 1337.07   47.60
   7  -1  -1 1371.36   39.80
   7  -1  -1 1365.26   37.50
   7  -1  -1 1409.36   37.80
   7  -1  -1 1467.25   36.40
  -7  -1   1 1398.36   36.30
  -7   1   1 1326.17   46.40
  -7   1   1 1339.87   36.10
   7   1  -1 1374.66   39.20
   7   1  -1 1375.76   37.90
   6  -1  -1 1381.56   38.40
   6  -1  -1 1382.56   35.50
  -6  -1   1 1316.67   44.60
  -6  -1   1 1303.17   38.20
   6  -1  -1 1393.06   36.70
  -6  -1   1 1321.47   35.40
   6  -1  -1 1389.66   36.30
  -6   1   1 1349.07   44.00
   6   1  -1 1350.96   37.90
   6   1  -1 1381.86   36.70
  -6   1   1 1314.57   35.40
   5  -1  -1  379.06   11.50
  -5  -1   1  358.26   16.10
  -5  -1   1  356.36   10.40
   5  -1  -1  387.66   12.60
   5  -1  -1  375.46   10.60
  -5  -1   1  374.46   12.40
  -5   1   1  389.26   14.20
  -5   1   1  377.16   16.10
   5   1  -1  382.56   12.40
   5   1  -1  391.96   11.50
  -4  -1   1 2209.68   60.29
   4  -1  -1 2243.88   58.89
  -4  -1   1 2236.98   64.59
   4  -1  -1 2282.17   60.79
  -4   1   1 2409.86   61.59
   4   1  -1 2400.06   60.59
   4   1  -1 2332.37   59.49
   4   1  -1 2339.67   59.89
  -4   1   1 2193.38   64.19
   3  -1  -1 1533.65   43.10
   3  -1  -1 1616.14   42.30
  -3  -1   1 1613.84   42.60
   3   1  -1 1640.34   42.60
  -3   1   1 1593.34   43.60
   3   1  -1 1743.83   43.10
  -3   1   1 1616.64   45.80
   3   1  -1 1632.64   46.10
   3   1  -1 1598.04   42.10
   1  -1  -1  801.12   20.60
   1  -1  -1  801.12   21.70
  -1  -1   1  787.62   20.50
  -1  -1   1  797.52   20.50
   1   1  -1  798.82   21.80
  -1   1   1  782.42   22.20
   1   1  -1  785.52   21.30
   1   1  -1  767.72   21.30
  -1   1   1  827.72   20.60
   2  -1   1  451.45   11.40
   2  -1   1  396.56   12.00
  -2  -1  -1  379.96   11.10
   2  -1   1  419.66   11.60
  -2   1  -1  432.46   15.40
   2   1   1  434.96   12.50
   2   1   1  428.96   11.20
   2   1   1  437.86   14.00
  -2   1  -1  430.76   12.30
   2   1   1  422.86   12.00
  -3  -1  -1 5828.52  157.28
   3   1   1 6908.91  159.68
   3   1   1 5255.47  153.48
  -4  -1  -1 5661.73  142.19
   4  -1   1 6157.78  142.49
  -4  -1  -1 5115.59  144.19
  -4  -1  -1 5416.16  149.29
   4   1   1 5173.58  143.99
   4   1   1 5663.43  142.09
  -4   1  -1 5984.40  144.89
  -5  -1  -1 1318.47   34.30
   5  -1   1 1343.47   35.40
   5  -1   1 1359.46   34.70
  -5  -1  -1 1248.68   37.20
   5  -1   1 1339.57   36.80
  -5  -1  -1 1295.77   42.70
   5  -1   1 1338.77   34.40
  -5   1  -1 1323.47   42.20
   5   1   1 1267.47   39.50
   5   1   1 1339.27   34.20
   5   1   1 1329.77   35.80
  -5   1  -1 1302.47   37.30
  -6  -1  -1  111.99    3.90
   6  -1   1  114.69    5.90
   6  -1   1  103.69    4.70
   6  -1   1  108.49    3.90
  -6  -1  -1  124.29    9.70
   6  -1   1  112.89    4.40
  -6   1  -1  103.89    3.90
   6   1   1  116.29    3.60
   6   1   1  119.79    5.70
  -6   1  -1  114.19    9.00
   6   1   1  110.89    5.10
   7  -1   1  363.96   11.50
   7  -1   1  379.86   12.30
   7  -1   1  376.26   14.10
  -7  -1  -1  342.97   19.60
   7   1   1  371.66   12.70
   7   1   1  376.16   10.20
   7   1   1  361.66   13.20
  -7   1  -1  375.76   10.80
   8  -1   1  222.58    8.30
   8  -1   1  199.18    8.90
   8  -1   1  217.78    6.90
   8  -1   1  214.58   10.50
  -8  -1  -1  228.08   16.70
   8  -1   1  201.18    7.80
  -8  -1  -1  207.08    6.90
   8   1   1  211.38    9.40
  -8   1  -1  217.58   15.30
  -8   1  -1  206.08    7.00
   8   1   1  210.28    8.90
   9  -1   1  249.58    7.70
  -9  -1  -1  251.57    8.20
   9  -1   1  240.98    8.30
   9  -1   1  240.28    9.40
   9  -1   1  262.37    9.50
  -9  -1  -1  240.48    8.20
   9  -1   1  244.88    8.00
   9  -1   1  248.48   10.00
  -9   1  -1  244.88    8.10
   9   1   1  255.77   10.60
   9   1   1  234.78    8.00
  -9   1  -1  233.98    7.50
  -9   1  -1  237.48   17.80
  -9   1  -1  262.67   10.70
   9   1   1  235.28   10.80
  -9   1  -1  262.37   10.10
  10  -1   1  221.28    7.70
 -10  -1  -1  220.38    7.60
 -10  -1  -1  211.78    7.10
  10  -1   1  214.68    7.30
  10  -1   1  214.38    8.60
  10  -1   1  214.58    9.60
  10  -1   1  214.28    6.80
 -10  -1  -1  204.78    7.70
 -10   1  -1  212.28   18.40
 -10   1  -1  212.18    8.80
  10   1   1  208.08   10.70
 -10   1  -1  209.38    7.70
  10   1   1  205.68    7.30
  10   1   1  215.68   14.50
 -10   1  -1  207.78    6.70
  11  -1   1  594.94   17.20
  11  -1   1  589.04   16.10
 -11  -1  -1  573.64   16.40
  11  -1   1  573.34   16.70
 -11  -1  -1  571.84   19.10
 -11  -1  -1  578.14   17.10
  11  -1   1  583.84   20.40
 -11  -1  -1  583.04   17.50
 -11   1  -1  559.64   15.80
  11   1   1  583.94   21.20
  11   1   1  581.34   21.00
 -11   1  -1  580.94   17.40
  11   1   1  517.45   19.30
 -11   1  -1  567.14   18.90
  11   1   1  567.24   16.70
 -11   1  -1  559.34   34.10
  12  -1   1   36.50    4.80
  12  -1   1   42.30    2.10
 -12  -1  -1   42.60    3.00
 -12  -1  -1   41.40    3.90
 -12  -1  -1   42.80    2.40
 -12  -1  -1   40.00    2.90
  12  -1   1   42.00    2.80
  12   1   1   50.89    5.30
  12   1   1   40.20    2.60
 -12   1  -1   41.40    2.90
 -12   1  -1   44.60    3.70
 -13  -1  -1  415.56   13.60
 -13  -1  -1  407.76   16.00
 -13  -1  -1  431.66   12.80
  13  -1   1  420.66   13.40
 -13  -1  -1  432.66   13.90
 -13   1  -1  436.56   13.70
  13   1   1  453.65   14.30
 -13   1  -1  443.16   15.30
 -14  -1  -1  215.08    6.80
 -14  -1  -1  216.78    8.00
 -14  -1  -1  181.38    8.80
  14  -1   1  217.08    7.60
 -14  -1  -1  217.88    9.10
 -14   1  -1  211.68    8.90
  14   1   1  209.48    8.90
 -14   1  -1  208.68    7.60
 -15  -1  -1   48.40    3.60
 -15  -1  -1   47.30    2.80
  15  -1   1   46.30    2.50
 -15  -1  -1   44.90    1.90
 -15   1  -1   50.09    3.40
 -15   1  -1   49.00    3.90
  15   1   1   43.90    3.20
  15   1   1   48.70    3.60
 -16  -1  -1    2.70    1.70
  16  -1   1    4.10    1.00
 -16  -1  -1    3.00    0.70
  16  -1   1    4.80    0.80
 -16   1  -1    2.00    0.60
  16   1   1    3.40    1.00
 -16   1  -1    4.30    1.10
  16   1   1    5.40    1.20
 -16  -2   1  289.17    9.10
 -16  -2   1  278.07    8.20
  16  -2  -1  282.97    8.70
  16   2  -1  303.07   10.40
 -16   2   1  301.17    9.80
 -15  -2   1  158.68    6.50
 -15  -2   1  162.18    5.40
  15  -2  -1  157.18    5.90
 -15  -2   1  170.08    6.30
  15   2  -1  165.68    7.50
 -15   2   1  168.68    7.00
 -14  -2   1  155.58    5.50
  14  -2  -1  153.18    4.90
 -14  -2   1  159.78    6.40
 -14  -2   1  158.28    6.30
  14  -2  -1  154.78    6.00
  14   2  -1  151.18    6.70
 -14   2   1  160.78    7.20
  14   2  -1  153.08    7.60
  14   2  -1  157.18    7.80
 -14   2   1  155.08    5.60
 -13  -2   1   12.30    2.20
  13  -2  -1   18.50    2.10
 -13  -2   1   17.30    1.80
 -13  -2   1   18.90    2.00
  13   2  -1   15.20    3.00
 -13   2   1   17.30    1.80
  13   2  -1   15.70    2.80
 -13   2   1    5.70   10.70
 -13   2   1   21.80    3.00
  13   2  -1   18.80    2.40
  12  -2  -1  221.48   11.00
  12  -2  -1  241.38    7.60
 -12  -2   1  244.68    8.80
 -12  -2   1  236.08    8.50
  12  -2  -1  236.98   10.60
  12  -2  -1  232.58    8.20
 -12  -2   1  239.88    7.90
  12  -2  -1  240.78    8.50
  12   2  -1  250.27   10.10
 -12   2   1  239.08    9.70
 -12   2   1  232.68    8.30
  12   2  -1  226.88   10.90
  12   2  -1  228.38   13.20
 -12   2   1  240.88   20.80
  11  -2  -1  225.88    8.00
  11  -2  -1  229.38    7.30
 -11  -2   1  214.18    8.10
 -11  -2   1  220.88    7.80
  11  -2  -1  215.78   10.10
  11  -2  -1  225.08    7.70
 -11  -2   1  219.28    7.30
  11   2  -1  202.58   10.40
 -11   2   1  209.18    8.90
 -11   2   1  221.38    7.80
  11   2  -1  213.68   12.20
  10  -2  -1    8.10    1.00
  10  -2  -1    4.60    1.70
  10  -2  -1    4.20    0.90
 -10  -2   1    7.50    1.30
 -10  -2   1    6.40    1.00
  10  -2  -1    5.00    1.00
  10  -2  -1    5.40    1.40
 -10  -2   1    6.10    1.00
  10   2  -1    5.70    2.70
 -10   2   1    9.00    5.20
  10   2  -1    8.70    2.10
 -10   2   1    5.40    1.30
  10   2  -1    8.10    2.40
   9  -2  -1  429.76   14.80
  -9  -2   1  403.66   12.60
   9  -2  -1  428.86   12.50
  -9  -2   1  430.46   12.70
   9  -2  -1  442.16   12.90
   9  -2  -1  410.46   13.80
  -9   2   1  439.86   15.60
   9   2  -1  435.96   17.20
  -9   2   1  414.16   14.10
   9   2  -1  418.36   14.00
   9   2  -1  432.26   15.60
  -9   2   1  433.36   24.40
   8  -2  -1 1438.16   38.20
   8  -2  -1 1438.96   43.00
   8  -2  -1 1463.95   38.90
  -8  -2   1 1428.36   38.00
   8  -2  -1 1417.16   39.00
   8  -2  -1 1439.56   40.10
   8   2  -1 1376.56   39.20
  -8   2   1 1364.16   39.30
   8   2  -1 1453.15   40.80
   8   2  -1 1433.56   42.80
  -8   2   1 1422.36   50.99
  -8   2   1 1514.15   39.20
   7  -2  -1  525.85   18.60
   7  -2  -1  526.85   16.50
  -7  -2   1  518.35   14.90
   7  -2  -1  535.85   15.10
  -7   2   1  569.54   16.00
   7   2  -1  534.45   17.00
  -7   2   1  513.85   23.70
   7   2  -1  529.95   18.70
   6  -2  -1 1485.65   40.70
   6  -2  -1 1477.75   42.60
  -6  -2   1 1452.85   39.00
  -6   2   1 1657.73   40.20
   6   2  -1 1518.95   41.00
   6   2  -1 1432.66   42.70
   6   2  -1 1465.65   49.20
  -6   2   1 1482.25   48.20
   5  -2  -1 1723.63   46.60
  -5  -2   1 1730.83   47.70
  -5  -2   1 1693.13   45.10
   5  -2  -1 1779.92   45.40
   5  -2  -1 1717.33   48.30
  -5   2   1 1896.91   46.20
   5   2  -1 1715.63   47.10
   5   2  -1 1750.22   53.19
   5   2  -1 1747.13   46.90
   5   2  -1 1743.03   48.60
  -4  -2   1 1428.16   40.20
  -4  -2   1 1367.06   38.20
   4  -2  -1 1499.65   39.70
   4  -2  -1 1547.95   41.30
   4  -2  -1 1448.76   38.60
   4   2  -1 1539.15   44.30
  -4   2   1 1579.14   39.30
   4   2  -1 1474.85   40.30
   4   2  -1 1503.35   41.40
  -4   2   1 1517.45   44.40
  -3  -2   1 4190.28  104.99
   3  -2  -1 4006.30  105.89
   3  -2  -1 4117.09  104.59
  -3   2   1 3979.90  106.89
   3   2  -1 3646.54  108.49
  -3   2   1 4417.06  104.29
   3   2  -1 4095.99  107.39
   2  -2  -1    7.40    1.70
   2  -2  -1    8.00    0.90
  -2  -2   1    5.70    0.50
  -2   2   1    5.80    0.80
   2   2  -1    6.20    1.00
  -2   2   1    4.80    1.20
   2   2  -1    3.80    0.80
   1  -2  -1 2674.83   71.99
  -1   2   1 2902.61   71.09
  -1   2   1 2790.32   70.69
   1   2  -1 2642.74   71.49
   1   2  -1 2692.13   71.49
   0   2  -1 6072.69  155.38
   1  -2   1 1595.04   43.60
   1  -2   1 1579.84   42.90
   1   2   1 1681.63   43.00
   1   2   1 1656.03   43.10
   1   2   1 1689.53   43.60
  -1   2  -1 1711.63   44.30
  -1   2  -1 1570.74   44.10
   1   2   1 1681.13   44.30
  -1   2  -1 1693.93   43.30
  -1   2  -1 1680.73   43.90
   2  -2   1 3025.80   81.19
   2  -2   1 3078.69   80.29
   2   2   1 3249.97   81.09
   2   2   1 3057.99   81.89
  -2   2  -1 3008.40   81.79
   2   2   1 3236.78   81.99
  -2   2  -1 3232.38   81.19
  -3  -2  -1   91.69    2.90
   3  -2   1  106.49    3.90
   3  -2   1   92.09    3.20
   3  -2   1  105.29    4.60
   3   2   1  108.79    5.10
   3   2   1  107.29    5.80
  -3   2  -1  105.79    4.30
  -3   2  -1   97.09    5.00
  -3   2  -1  108.69    6.40
   4  -2   1 1831.12   49.50
   4  -2   1 1897.91   50.89
  -4  -2  -1 1864.61   51.19
  -4  -2  -1 1799.52   48.40
   4  -2   1 1862.11   48.60
   4   2   1 1838.62   51.39
  -4   2  -1 1974.70   50.19
   4   2   1 2007.10   54.59
  -4   2  -1 1842.92   51.99
  -4   2  -1 1929.11   55.39
   5  -2   1 1665.83   41.10
  -5  -2  -1 1483.25   44.10
   5  -2   1 1601.14   42.10
  -5  -2  -1 1533.05   40.70
   5   2   1 1626.74   48.80
  -5   2  -1 1620.44   49.40
   5   2   1 1539.75   44.00
  -5   2  -1 1516.65   42.70
   6  -2   1  150.88    5.40
   6  -2   1  178.58    6.60
   6  -2   1  179.78    8.00
  -6   2  -1  150.28   10.80
   6   2   1  152.48    7.70
   6   2   1  159.28   11.90
  -6   2  -1  163.38    6.70
   7  -2   1  165.68    5.70
   7  -2   1  167.58    8.50
   7  -2   1  152.38    6.60
  -7  -2  -1  160.48    5.50
  -7   2  -1  157.88   12.00
   7   2   1  158.28    7.50
  -7   2  -1  177.58    7.20
   7   2   1  164.58    8.30
   8  -2   1 1659.03   43.00
  -8  -2  -1 1604.24   42.80
   8  -2   1 1592.14   48.00
   8  -2   1 1710.63   45.90
   8  -2   1 1645.34   45.10
   8  -2   1 1563.54   42.60
   8  -2   1 1572.24   43.30
  -8   2  -1 1717.63   45.40
   8   2   1 1630.24   47.50
   8   2   1 1610.44   46.30
  -8   2  -1 1567.24   56.49
  -8   2  -1 1604.44   44.50
   9  -2   1  249.38   10.10
   9  -2   1  264.97    8.30
   9  -2   1  239.78    8.50
  -9  -2  -1  241.98    8.60
  -9  -2  -1  234.88    9.20
   9  -2   1  249.48    7.90
   9  -2   1  254.97   10.30
  -9  -2  -1  238.88    7.90
  -9   2  -1  248.08    9.50
  -9   2  -1  238.48   20.50
  -9   2  -1  268.17   10.30
  -9   2  -1  244.38    8.40
   9   2   1  239.38   12.00
   9   2   1  257.37   12.00
  10  -2   1  843.52   23.30
  10  -2   1  815.62   26.10
 -10  -2  -1  831.92   23.80
 -10  -2  -1  820.52   22.90
 -10  -2  -1  849.52   23.40
  10  -2   1  829.32   23.60
  10  -2   1  849.22   22.80
  10  -2   1  855.01   26.00
 -10   2  -1  829.12   23.50
 -10   2  -1  825.32   25.00
 -10   2  -1  816.52   39.10
  10   2   1  785.72   26.60
  10   2   1  798.92   28.10
  11  -2   1  502.85   15.00
  11  -2   1  483.95   18.00
  11  -2   1  505.35   15.30
 -11  -2  -1  501.25   15.50
  11  -2   1  505.75   14.30
 -11  -2  -1  489.95   14.60
 -11  -2  -1  501.35   15.20
  11  -2   1  511.35   17.40
  11   2   1  461.05   17.70
 -11   2  -1  504.65   15.10
 -11   2  -1  474.05   29.60
 -11   2  -1  492.75   16.60
  11   2   1  494.55   20.00
 -12  -2  -1  364.56   12.00
 -12  -2  -1  360.16   10.90
  12  -2   1  298.47   16.00
  12  -2   1  367.46   11.70
  12  -2   1  367.06   10.50
  12  -2   1  358.66   11.30
 -12  -2  -1  349.96   11.60
  12   2   1  313.07   20.70
  12   2   1  353.16   13.50
 -12   2  -1  340.07   26.50
  12   2   1  328.47   13.40
 -12   2  -1  354.36   11.40
  12   2   1  364.56   14.10
 -12   2  -1  360.46   13.00
 -13  -2  -1   88.89    3.80
 -13  -2  -1   81.59    4.30
  13  -2   1   87.89    4.20
  13  -2   1   88.99    3.40
 -13  -2  -1   82.69    4.40
 -13   2  -1   79.19    4.90
  13   2   1   87.79    5.30
 -13   2  -1   82.59    3.90
  13   2   1   89.89    5.70
  14  -2   1   21.80    1.90
 -14  -2  -1   18.20    2.30
 -14  -2  -1   26.40    1.70
  14  -2   1   22.40    1.20
 -14  -2  -1   22.30    2.10
  14   2   1   21.50    2.50
 -14   2  -1   24.20    2.50
 -14   2  -1   23.30    2.30
  14   2   1   23.40    2.60
 -15  -2  -1   38.60    2.60
 -15  -2  -1   38.60    1.90
  15   2   1   38.40    3.60
  15   2   1   35.50    2.70
 -15   2  -1   34.30    3.60
  16  -2   1   78.99    3.00
 -16  -2  -1   77.39    3.90
 -16   2  -1   63.19    4.20
  16   2   1   86.59    5.20
 -16  -3   1  228.58    6.60
 -16  -3   1  225.98    7.80
  16  -3  -1  222.48    7.00
 -16   3   1  237.58    7.60
  16   3  -1  231.38    8.10
 -15  -3   1   78.19    3.00
  15  -3  -1   78.89    3.40
 -15  -3   1   77.79    3.60
 -15   3   1   81.59    4.00
  15   3  -1   72.99    4.40
 -14  -3   1   76.29    3.90
 -14  -3   1   78.89    3.90
 -14  -3   1   80.89    3.30
  14  -3  -1   79.79    3.00
  14  -3  -1   72.69    3.60
  14   3  -1   76.09    4.90
 -14   3   1   78.99    4.30
  14   3  -1   74.19    4.20
  14   3  -1   73.29    4.70
  13  -3  -1  161.48    5.40
  13  -3  -1  151.48    6.20
 -13  -3   1  160.38    5.80
 -13  -3   1  155.88    6.30
 -13  -3   1  158.58    6.40
  13  -3  -1  156.18    6.00
  13   3  -1  163.08    7.20
 -13   3   1  157.38    7.10
  13   3  -1  156.88    8.20
  13   3  -1  158.28    8.00
  12  -3  -1  198.58    7.40
 -12  -3   1  202.68    7.00
  12  -3  -1  201.78    7.60
  12  -3  -1  190.98   11.20
 -12  -3   1  204.08    7.70
  12  -3  -1  204.58    6.80
 -12  -3   1  202.18    7.60
  12   3  -1  187.78    9.90
 -12   3   1  215.78   19.60
 -12   3   1  206.38    8.60
  12   3  -1  215.58    9.30
  12   3  -1  215.58    9.80
  11  -3  -1  273.57    9.30
 -11  -3   1  261.77    9.30
  11  -3  -1  263.77    8.40
  11  -3  -1  251.87   11.60
  11  -3  -1  266.27    9.00
  11  -3  -1  256.97   11.60
 -11  -3   1  266.07    8.60
 -11  -3   1  264.87    9.00
  11   3  -1  254.57   12.10
  11   3  -1  282.57   11.00
 -11   3   1  270.17   10.30
 -11   3   1  244.08   19.60
  11   3  -1  248.18   13.80
  10  -3  -1  286.37    9.40
  10  -3  -1  282.67   12.40
  10  -3  -1  272.27    9.50
 -10  -3   1  281.07    9.30
 -10  -3   1  257.97    9.40
  10  -3  -1  279.47   11.60
 -10   3   1  288.37   10.50
  10   3  -1  279.77   12.70
  10   3  -1  283.17   11.80
 -10   3   1  276.47   20.10
  10   3  -1  276.17   14.30
  -9  -3   1  360.06   11.20
   9  -3  -1  378.46   11.80
  -9  -3   1  379.16   11.60
  -9  -3   1  361.86   11.90
   9  -3  -1  368.96   11.30
   9  -3  -1  380.96   13.90
   9   3  -1  379.86   15.40
   9   3  -1  359.56   13.80
   9   3  -1  395.86   16.90
   9   3  -1  396.66   14.00
  -9   3   1  379.56   12.90
  -9   3   1  377.56   22.70
   9   3  -1  378.06   14.20
  -8  -3   1  103.19    5.10
   8  -3  -1  120.39    6.20
  -8  -3   1  145.39    6.10
   8  -3  -1  121.99    4.90
   8  -3  -1  115.79   12.90
  -8  -3   1  117.99    4.60
   8  -3  -1  117.79    5.20
   8   3  -1  135.19    9.70
   8   3  -1  118.89    6.50
  -8   3   1  126.59   11.70
   8   3  -1  149.49    8.90
   8   3  -1  111.59    7.10
  -8   3   1  112.99    5.50
   7  -3  -1  258.37    9.60
  -7  -3   1  251.57    7.80
   7  -3  -1  264.87    8.10
   7  -3  -1  250.17   11.60
   7   3  -1  206.28   14.70
  -7   3   1  249.38    8.90
   7   3  -1  243.98   11.70
   7   3  -1  236.38   10.90
   7   3  -1  246.98   10.10
  -7   3   1  249.18   15.70
   6  -3  -1 1077.69   33.30
  -6  -3   1 1085.09   28.90
   6  -3  -1 1095.19   31.00
   6  -3  -1 1087.49   29.20
   6   3  -1 1095.99   37.10
  -6   3   1 1062.09   37.90
  -6   3   1 1159.18   29.90
   6   3  -1 1054.69   33.60
  -5  -3   1  175.88    5.50
  -5  -3   1  168.78    7.80
   5  -3  -1  185.88    7.10
   5  -3  -1  188.68    8.60
  -5   3   1  187.78   11.00
  -5   3   1  198.38    6.60
   5   3  -1  189.58    9.00
   5   3  -1  181.38    9.70
   5   3  -1  180.98    7.70
   4  -3  -1   16.50    1.70
   4  -3  -1   18.30    1.20
  -4  -3   1   17.60    2.10
   4  -3  -1   16.90    2.20
   4   3  -1   17.00    2.00
  -4   3   1   20.00    3.00
   4   3  -1   18.90    2.50
  -4   3   1   23.50    1.80
   4   3  -1   20.40    2.50
  -3  -3   1  577.24   18.40
   3  -3  -1  587.24   18.00
   3  -3  -1  617.24   19.60
   3   3  -1  700.93   19.30
  -3   3   1  618.54   20.50
  -3   3   1  643.94   17.90
   3   3  -1  607.74   19.80
   2  -3  -1 1851.91   51.79
   2  -3  -1 1917.81   50.39
  -2  -3   1 1899.71   51.39
  -2  -3   1 1797.22   49.10
  -2   3   1 2003.00   51.39
  -2   3   1 1925.51   50.09
   2   3  -1 1913.61   51.79
   2   3  -1 1838.12   51.09
   1  -3  -1  695.43   21.60
  -1  -3   1  738.33   20.80
  -1   3   1  705.23   20.10
  -1   3   1  704.13   20.40
   1   3  -1  711.23   21.20
   1   3  -1  692.83   20.90
   0  -3   1  492.55   15.30
   0  -3  -1  499.15   16.40
   0   3   1  505.95   15.10
   0   3  -1  507.95   15.70
   0   3   1  503.95   15.60
   0   3  -1  520.75   15.60
   1  -3   1  507.35   14.10
   1  -3   1  506.65   15.10
  -1  -3  -1  476.75   16.30
  -1   3  -1  489.65   15.30
   1   3   1  480.85   14.80
   1   3   1  482.25   15.60
  -1   3  -1  480.45   14.60
   2  -3   1  466.75   13.70
   2  -3   1  466.65   14.80
   2   3   1  485.55   14.70
  -2   3  -1  494.55   15.00
   2   3   1  460.25   15.60
   3  -3   1 1810.22   48.90
   3  -3   1 1766.22   47.40
   3  -3   1 1733.63   46.20
   3   3   1 1767.82   49.90
   3   3   1 1828.12   48.50
  -3   3  -1 1865.91   51.29
  -3   3  -1 1634.04   53.19
  -3   3  -1 1913.41   48.80
   3   3   1 1824.92   48.20
  -4  -3  -1  308.67    8.90
   4  -3   1  325.57   11.80
   4  -3   1  315.47    9.30
   4  -3   1  318.27   10.40
   4   3   1  329.77   12.90
  -4   3  -1  340.17   11.30
   4   3   1  325.37   12.60
  -4   3  -1  335.47   14.50
   5  -3   1  378.96   14.40
   5  -3   1  384.46   12.20
   5  -3   1  363.76   10.90
  -5  -3  -1  356.16   10.60
   5   3   1  368.96   14.40
  -5   3  -1  409.86   13.00
   5   3   1  379.06   16.10
  -5   3  -1  389.36   17.50
   6  -3   1  606.14   18.40
   6  -3   1  592.14   16.80
  -6  -3  -1  594.24   16.60
   6  -3   1  596.24   20.40
   6   3   1  626.44   24.90
   6   3   1  571.34   23.10
  -6   3  -1  639.74   19.00
  -6   3  -1  603.44   25.40
   7  -3   1   37.40    2.90
   7  -3   1   33.90    2.10
   7  -3   1   26.40    3.80
  -7  -3  -1   30.50    1.90
  -7   3  -1   26.60    6.00
   7   3   1   36.80    3.40
   7   3   1   30.20    3.60
   7   3   1   30.10    3.80
  -7   3  -1   39.20    3.30
  -7   3  -1   31.50    2.40
   8  -3   1   11.90    2.20
   8  -3   1   11.70    2.10
  -8  -3  -1   18.10    1.60
   8  -3   1   13.80    1.30
  -8  -3  -1   17.90    1.80
   8  -3   1   14.60    1.60
  -8  -3  -1   12.60    1.70
   8   3   1    8.90    1.80
  -8   3  -1   12.40    1.70
   8   3   1    9.40    1.90
   8   3   1   13.20    2.80
   8   3   1   14.10    1.90
   8   3   1    7.50    2.20
  -8   3  -1   30.10    7.00
   8   3   1   17.60    2.90
   9  -3   1  623.04   20.30
   9  -3   1  648.84   21.30
   9  -3   1  627.44   17.90
  -9  -3  -1  614.64   17.50
   9  -3   1  612.14   18.10
  -9  -3  -1  604.14   17.80
   9  -3   1  640.64   17.50
  -9  -3  -1  587.54   18.20
   9   3   1  619.84   20.70
   9   3   1  578.24   21.30
  -9   3  -1  621.44   19.20
  -9   3  -1  588.34   30.50
   9   3   1  605.14   23.10
   9   3   1  652.13   20.70
  10  -3   1  121.89    7.20
  10  -3   1  111.79    6.70
 -10  -3  -1  121.29    4.70
 -10  -3  -1  119.59    5.30
  10  -3   1  117.99    5.00
 -10  -3  -1  118.59    5.10
  10  -3   1  117.19    4.60
  10  -3   1  118.99    5.20
 -10   3  -1  113.29   13.10
  10   3   1  120.19    8.80
  10   3   1  113.09    7.20
 -10   3  -1  121.69    6.00
  10   3   1  124.29    6.80
 -11  -3  -1  388.66   12.30
  11  -3   1  386.16   11.50
 -11  -3  -1  388.56   11.70
  11  -3   1  400.26   12.50
  11  -3   1  382.06   15.20
  11  -3   1  383.76   12.10
 -11  -3  -1  375.96   12.50
  11  -3   1  386.26   15.00
 -11   3  -1  350.16   25.30
  11   3   1  353.16   14.80
  11   3   1  375.16   17.30
 -11   3  -1  375.26   13.50
  11   3   1  387.86   14.80
  11   3   1  393.56   14.50
  12  -3   1  627.44   18.30
  12  -3   1  663.13   20.10
 -12  -3  -1  635.24   19.30
  12  -3   1  612.54   18.40
 -12  -3  -1  643.44   18.90
 -12  -3  -1  602.04   21.30
  12   3   1  686.03   22.80
 -12   3  -1  701.03   21.70
  12   3   1  598.14   22.50
  12   3   1  606.04   21.10
 -12   3  -1  567.24   34.90
 -13  -3  -1  102.59    4.20
 -13  -3  -1  102.99    4.90
  13  -3   1  108.49    4.80
 -13  -3  -1  113.89    5.10
  13  -3   1  105.89    4.00
  13   3   1  102.39    6.20
  13   3   1  105.49    6.00
 -13   3  -1  103.09    5.40
  13   3   1  108.39    5.80
 -14  -3  -1    0.30    0.90
 -14  -3  -1    2.30    0.60
  14  -3   1    0.30    0.50
  14  -3   1    0.90    0.40
  14   3   1   -1.70    0.90
  14   3   1    1.20    0.90
 -14   3  -1    2.50    0.80
  15  -3   1   23.70    1.70
 -15  -3  -1   27.10    1.50
 -15  -3  -1   26.80    1.90
  15   3   1   28.40    2.20
  15   3   1   25.70    2.30
 -15   3  -1   27.30    2.10
 -16  -3  -1    6.50    0.80
 -16  -3  -1    5.70    0.60
  16  -3   1    6.50    0.80
 -16   3  -1    7.60    0.90
  16   3   1    5.50    1.00
 -15  -4   1   68.49    2.90
 -15  -4   1   67.59    2.60
  15  -4  -1   67.99    2.80
 -15   4   1   66.59    2.90
  15   4  -1   60.59    3.50
 -14  -4   1  342.37   10.60
  14  -4  -1  336.27    9.60
 -14  -4   1  334.47   10.70
  14  -4  -1  335.17   10.40
 -14  -4   1  344.37   10.00
  14   4  -1  340.77   11.50
 -14   4   1  343.97   10.90
  14   4  -1  340.97   12.10
  13  -4  -1   37.90    2.40
  13  -4  -1   36.90    2.00
 -13  -4   1   38.60    3.00
 -13  -4   1   35.50    2.50
  13  -4  -1   36.60    2.50
 -13  -4   1   37.60    2.10
  13   4  -1   34.60    3.30
 -13   4   1   35.50    2.60
  13   4  -1   37.40    2.90
  13   4  -1   35.40    3.40
 -12  -4   1   65.99    3.20
  12  -4  -1   63.39    3.40
 -12  -4   1   67.49    3.60
 -12  -4   1   67.09    3.60
  12  -4  -1   68.89    3.10
  12  -4  -1   62.29    4.60
  12   4  -1   65.79    4.80
  12   4  -1   67.79    4.30
 -12   4   1   62.99    3.80
  12   4  -1   61.59    5.00
 -11  -4   1  119.29    5.20
 -11  -4   1  122.59    5.20
  11  -4  -1  123.99    5.30
  11  -4  -1  125.79    5.20
  11  -4  -1  122.69    4.70
  11   4  -1  124.49    7.10
  11   4  -1  117.79    7.50
 -11   4   1  130.19    6.00
 -11   4   1  119.39   13.10
  11   4  -1  115.29    5.80
  10  -4  -1  377.96   15.60
  10  -4  -1  372.86   12.00
 -10  -4   1  351.06   11.80
 -10  -4   1  366.16   11.20
  10  -4  -1  366.16   14.40
 -10  -4   1  369.76   11.60
  10  -4  -1  350.56   11.70
  10   4  -1  346.97   17.40
 -10   4   1  376.66   12.70
  10   4  -1  369.06   13.50
  10   4  -1  379.16   14.70
  10   4  -1  370.96   15.60
 -10   4   1  360.76   22.30
  10   4  -1  393.36   14.00
  -9  -4   1  367.36   11.20
   9  -4  -1  359.06   13.90
   9  -4  -1  370.26   11.70
   9  -4  -1  367.76   11.20
   9  -4  -1  364.46   11.80
  -9  -4   1  373.26   11.50
   9   4  -1  362.76   13.90
   9   4  -1  353.26   15.40
   9   4  -1  384.46   14.00
  -9   4   1  363.16   12.40
  -9   4   1  352.06   21.00
   9   4  -1  383.46   14.60
   9   4  -1  367.26   17.40
   9   4  -1  354.16   12.50
   8  -4  -1  185.38    6.70
   8  -4  -1  179.78    8.40
   8  -4  -1  184.38    6.40
  -8  -4   1  193.78    7.10
  -8  -4   1  190.48    6.50
   8   4  -1  183.58   11.20
   8   4  -1  175.28    8.90
   8   4  -1  181.28    7.90
  -8   4   1  170.38   13.80
   8   4  -1  196.98    8.80
   8   4  -1  175.48   10.10
   8   4  -1  181.98    8.80
  -8   4   1  178.98    7.20
   8   4  -1  176.68    9.70
   7  -4  -1  165.38    6.00
   7  -4  -1  188.68    6.50
  -7  -4   1  176.68    6.50
   7  -4  -1  173.38    6.70
   7  -4  -1  180.28    8.10
  -7   4   1  173.88    6.80
   7   4  -1  184.58    9.60
   7   4  -1  192.08    8.50
   7   4  -1  172.68    8.70
  -7   4   1  173.78   12.50
   7   4  -1  175.58   10.60
   7   4  -1  177.88    8.60
   7   4  -1  179.58    8.00
   6  -4  -1  154.18    9.10
   6  -4  -1  155.88    7.10
  -6  -4   1  156.28    5.10
   6  -4  -1  157.58    5.50
  -6   4   1  145.59    6.70
   6   4  -1  142.69    7.70
   6   4  -1  146.09    7.20
   6   4  -1  153.58    9.20
   6   4  -1  136.99    8.10
  -6   4   1  153.68   10.50
   5  -4  -1  429.36   13.90
  -5  -4   1  416.96   11.60
   5  -4  -1  419.86   16.20
   5   4  -1  403.56   14.50
   5   4  -1  417.76   16.00
  -5   4   1  406.36   17.30
   5   4  -1  431.56   16.90
   5   4  -1  413.16   14.80
   5   4  -1  414.06   14.90
   5   4  -1  412.76   14.50
   5   4  -1  408.66   15.20
   4  -4  -1  414.66   12.00
  -4  -4   1  440.86   16.40
  -4  -4   1  405.86   11.40
   4  -4  -1  426.56   13.90
   4  -4  -1  429.46   16.00
  -4   4   1  452.35   14.30
  -4   4   1  450.85   16.00
   4   4  -1  421.36   15.00
   4   4  -1  399.86   16.20
  -3  -4   1  441.06   12.90
   3  -4  -1  447.56   12.80
  -3  -4   1  437.46   15.60
   3  -4  -1  483.95   16.90
  -3  -4   1  494.05   16.80
   3  -4  -1  476.75   14.90
  -3   4   1  484.35   14.70
  -3   4   1  489.85   13.50
   3   4  -1  485.65   16.20
   3   4  -1  461.75   17.00
  -3   4   1  490.55   13.40
   2  -4  -1  501.55   16.00
  -2  -4   1  499.85   14.90
   2  -4  -1  520.35   18.00
  -2  -4   1  531.35   17.20
   2   4  -1  515.15   17.70
  -2   4   1  536.85   16.00
   2   4  -1  518.05   17.10
  -1  -4   1  916.21   27.70
  -1  -4   1  897.61   26.40
   1  -4  -1  937.31   29.00
   1  -4  -1  932.01   27.10
   1   4  -1  932.91   28.30
   1   4  -1 1000.90   28.30
  -1   4   1  951.10   27.10
  -1   4   1 1005.50   27.70
   0  -4  -1  128.29    7.10
   0  -4   1  129.09    5.20
   0  -4   1  131.19    6.20
   0   4  -1  138.79    6.40
   0   4  -1  136.99    6.60
   0   4   1  132.19    6.40
   0   4   1  140.59    6.10
   1  -4   1 2271.57   61.39
  -1  -4  -1 2308.67   64.89
   1  -4   1 2278.77   62.99
  -1   4  -1 2419.76   62.49
  -1   4  -1 2372.16   63.39
   1   4   1 2327.17   63.79
   1   4   1 2390.36   62.79
   2  -4   1   30.00    1.50
   2  -4   1   43.70    3.40
   2  -4   1   42.50    2.60
  -2  -4  -1   33.80    3.80
   2   4   1   40.20    3.80
   2   4   1   36.20    3.00
  -2   4  -1   37.30    3.20
   3  -4   1  180.08    6.90
   3  -4   1  183.68    8.20
  -3  -4  -1  180.68   14.20
  -3  -4  -1  176.98    5.80
   3   4   1  182.88    9.10
  -3   4  -1  192.98    6.90
   3   4   1  193.18    8.00
  -3   4  -1  200.08    8.30
   4  -4   1  128.69    7.00
  -4  -4  -1  122.59    4.00
   4  -4   1  123.79    4.40
   4  -4   1  126.59    5.60
   4   4   1  130.89    7.60
   4   4   1  120.29    7.40
  -4   4  -1  136.29    7.70
   4   4   1  129.99    8.80
  -4   4  -1  130.29    6.50
  -4   4  -1  127.59    5.50
   4   4   1  126.59    6.50
   4   4   1  119.69    6.40
   4   4   1  143.69    8.50
   5  -4   1  619.54   19.00
  -5  -4  -1  614.14   17.00
   5  -4   1  614.14   21.30
   5  -4   1  631.34   17.40
  -5   4  -1  626.14   23.50
  -5   4  -1  670.23   20.20
   5   4   1  634.74   24.40
  -5   4  -1  609.14   20.70
   5   4   1  610.14   20.50
   5   4   1  624.44   20.20
   5   4   1  624.94   22.20
   5   4   1  618.54   19.80
   5   4   1  619.94   21.70
  -5   4  -1  623.64   19.50
  -6  -4  -1   35.30    2.00
   6  -4   1   44.10    4.80
   6  -4   1   38.50    3.10
   6  -4   1   38.00    2.20
   6   4   1   40.80    3.20
   6   4   1   38.90    4.00
   6   4   1   39.70    4.70
   6   4   1   45.90    4.30
   6   4   1   35.10    3.50
   6   4   1   40.30    3.80
  -6   4  -1   32.40    2.40
  -6   4  -1   44.00    3.80
  -6   4  -1   52.49    6.50
   6   4   1   38.70    3.50
   7  -4   1   49.20    4.40
   7  -4   1   47.40    2.60
  -7  -4  -1   45.70    2.50
   7  -4   1   45.90    3.60
   7  -4   1   43.20    2.50
   7  -4   1   44.10    2.80
   7   4   1   40.20    3.30
   7   4   1   37.80    3.60
  -7   4  -1   46.90    6.70
   7   4   1   51.99    4.20
   7   4   1   45.20    3.90
  -7   4  -1   44.00    3.00
   7   4   1   50.29    4.50
   7   4   1   44.90    4.40
   7   4   1   46.30    5.10
   8  -4   1  391.16   12.40
   8  -4   1  401.16   16.30
  -8  -4  -1  377.26   11.70
   8  -4   1  399.36   11.90
   8  -4   1  398.06   12.20
   8  -4   1  394.16   14.20
  -8  -4  -1  409.36   12.00
  -8  -4  -1  348.97   12.30
   8   4   1  397.36   16.30
   8   4   1  421.96   19.60
   8   4   1  403.36   15.00
   8   4   1  386.56   17.30
   8   4   1  389.36   13.30
   8   4   1  381.86   15.90
   8   4   1  418.06   18.40
   8   4   1  387.76   14.30
   9  -4   1  179.68    6.20
   9  -4   1  175.18    8.60
   9  -4   1  173.58    6.60
  -9  -4  -1  171.68    6.90
  -9  -4  -1  175.18    6.50
   9  -4   1  173.38    6.70
   9  -4   1  175.08    9.30
  -9  -4  -1  175.88    6.20
   9   4   1  175.98   10.90
   9   4   1  131.59   13.90
  -9   4  -1  177.58    7.40
   9   4   1  186.58    9.70
   9   4   1  198.18    9.00
  -9   4  -1  201.38   17.70
   9   4   1  167.58    8.70
   9   4   1  172.98    7.90
 -10  -4  -1  481.85   14.10
  10  -4   1  477.05   14.70
  10  -4   1  492.35   21.50
  10  -4   1  469.85   19.50
  10  -4   1  463.45   14.50
  10  -4   1  497.95   14.10
 -10  -4  -1  484.75   14.60
 -10  -4  -1  475.45   14.90
  10   4   1  468.35   17.90
  10   4   1  487.25   17.60
  10   4   1  468.15   22.20
  10   4   1  509.85   17.30
  10   4   1  439.96   15.30
 -10   4  -1  494.05   15.60
 -10   4  -1  439.06   25.50
 -11  -4  -1   48.70    3.10
 -11  -4  -1   51.79    3.10
  11  -4   1   50.19    3.00
 -11  -4  -1   55.69    2.80
  11  -4   1   53.19    3.60
  11  -4   1   44.70    3.00
  11   4   1   48.30    4.30
  11   4   1   51.19    4.30
 -11   4  -1   42.90   13.70
 -11   4  -1   50.39    3.90
 -12  -4  -1  112.69    5.50
 -12  -4  -1  106.09    4.30
 -12  -4  -1  108.89    4.80
  12  -4   1  103.39    4.60
  12  -4   1  101.79    4.00
  12  -4   1  106.79    4.70
  12   4   1  104.19    5.80
  12   4   1   92.19    5.70
 -12   4  -1  109.99    5.30
  12   4   1  103.19    6.20
 -13  -4  -1    1.60    0.90
 -13  -4  -1    1.40    0.60
  13  -4   1    2.90    0.80
  13  -4   1    3.70    1.10
  13  -4   1    2.70    0.60
  13   4   1    4.30    1.40
  13   4   1    4.90    1.30
  13   4   1    2.70    1.30
 -13   4  -1    4.00    1.00
 -14  -4  -1   29.40    2.40
  14  -4   1   33.70    2.10
 -14  -4  -1   36.80    2.50
  14  -4   1   35.20    1.60
 -14  -4  -1   38.20    1.90
 -14   4  -1   35.70    2.30
  14   4   1   36.20    2.80
  14   4   1   38.80    3.50
 -15  -4  -1   11.80    0.90
 -15  -4  -1    9.50    1.00
  15  -4   1    9.60    1.00
  15   4   1    9.70    1.70
 -15   4  -1    8.50    0.90
 -14  -5   1  172.98    5.10
  14  -5  -1  146.29    5.90
  14  -5  -1  171.08    4.90
  14   5  -1  165.18    6.30
  13  -5  -1   26.40    2.70
  13  -5  -1   26.80    1.80
 -13  -5   1   27.30    1.90
  13  -5  -1   30.50    1.50
 -13  -5   1   30.00    1.60
  13   5  -1   27.40    2.90
  13   5  -1   27.60    2.60
 -13   5   1   27.40    1.70
  12  -5  -1    3.90    0.90
 -12  -5   1    2.50    0.70
  12  -5  -1    3.00    0.90
 -12  -5   1    2.90    0.90
 -12  -5   1    1.50    0.90
  12  -5  -1    2.60    0.60
  12   5  -1    1.10    0.90
  12   5  -1    4.60    1.50
  12   5  -1    1.40    1.10
  11  -5  -1   87.29    3.60
  11  -5  -1   92.79    4.10
 -11  -5   1   93.19    4.20
 -11  -5   1   87.99    3.70
  11  -5  -1   82.49    4.00
 -11   5   1   85.99    4.00
  11   5  -1   86.79    5.50
  11   5  -1   91.09    4.90
  11   5  -1   84.39    5.90
  11   5  -1   88.69    4.60
  10  -5  -1  241.08    8.20
  10  -5  -1  233.38    7.60
 -10  -5   1  242.78    8.10
  10  -5  -1  236.98    8.20
 -10  -5   1  244.28    7.70
  10   5  -1  233.98    9.50
  10   5  -1  230.18    9.60
 -10   5   1  192.18   12.50
  10   5  -1  221.48   10.20
 -10   5   1  241.58    8.20
  10   5  -1  221.58   10.90
   9  -5  -1  285.77    9.50
   9  -5  -1  281.97    9.10
  -9  -5   1  285.97    9.20
   9  -5  -1  286.67    9.50
   9  -5  -1  303.37   13.70
   9  -5  -1  268.77   12.00
  -9  -5   1  277.77    8.90
   9   5  -1  282.57   11.60
  -9   5   1  279.87    9.50
   9   5  -1  286.37   13.00
  -9   5   1  260.47   14.00
   9   5  -1  311.17   11.60
   9   5  -1  253.27   14.90
   9   5  -1  276.57   11.90
   9   5  -1  271.67   10.20
   8  -5  -1  384.96   15.00
   8  -5  -1  409.26   17.00
   8  -5  -1  403.16   12.20
  -8  -5   1  408.76   12.30
   8  -5  -1  399.86   12.60
   8  -5  -1  405.06   12.80
   8   5  -1  409.86   14.30
   8   5  -1  425.36   15.70
   8   5  -1  410.26   16.80
   8   5  -1  410.06   15.50
   8   5  -1  429.06   15.10
  -8   5   1  389.96   17.00
  -8   5   1  404.86   12.60
   8   5  -1  419.76   19.00
   7  -5  -1  713.33   22.90
   7  -5  -1  713.13   20.40
  -7  -5   1  723.33   20.00
   7  -5  -1  703.33   20.00
   7   5  -1  683.63   26.80
  -7   5   1  699.33   23.10
   7   5  -1  727.03   23.10
   7   5  -1  745.53   23.30
   7   5  -1  721.53   22.80
   7   5  -1  730.13   23.70
   7   5  -1  714.23   23.90
  -7   5   1  705.63   20.30
   7   5  -1  716.93   25.20
   6  -5  -1  116.19    6.40
   6  -5  -1  126.99    4.90
  -6  -5   1  119.99    4.40
   6   5  -1  118.89    8.50
   6   5  -1  119.19    7.40
  -6   5   1  127.49    6.40
   6   5  -1  116.69    7.60
   6   5  -1  125.69    7.00
  -6   5   1  121.89    4.60
   6   5  -1  108.99    6.90
   6   5  -1  127.49    7.70
   6   5  -1  115.89    8.50
   5  -5  -1 1099.39   29.40
  -5  -5   1 1076.69   28.80
   5   5  -1 1111.19   33.30
  -5   5   1 1064.49   32.10
   5   5  -1 1092.39   32.70
   5   5  -1 1119.49   32.70
   5   5  -1 1090.59   35.90
   5   5  -1 1103.39   32.90
   5   5  -1 1071.69   34.40
   5   5  -1 1065.19   33.50
   4  -5  -1 1485.55   42.40
  -4  -5   1 1413.06   39.20
   4  -5  -1 1591.14   54.69
  -4   5   1 1526.65   41.80
  -4   5   1 1557.44   42.00
  -4   5   1 1461.15   42.30
   4   5  -1 1481.25   44.10
   4   5  -1 1550.74   43.80
   4   5  -1 1570.84   43.70
  -4   5   1 1467.55   43.30
   4   5  -1 1578.14   43.50
   4   5  -1 1534.35   44.50
   4   5  -1 1527.45   45.20
   3  -5  -1 1770.42   53.69
   3  -5  -1 1804.12   49.80
   3  -5  -1 1710.13   47.10
  -3   5   1 1880.71   49.50
  -3   5   1 1607.64   50.79
  -3   5   1 1852.61   49.90
   3   5  -1 1840.02   51.69
  -3   5   1 1776.82   51.19
   3   5  -1 1872.61   52.59
  -3   5   1 1857.41   50.09
   3   5  -1 1850.21   53.19
   3   5  -1 1868.71   50.79
   3   5  -1 1844.02   51.99
   3   5  -1 1822.52   51.19
   3   5  -1 1880.91   50.99
  -3   5   1 1799.42   49.60
   3   5  -1 1807.72   51.79
  -2  -5   1  349.87   12.00
  -2  -5   1  346.77   11.30
   2  -5  -1  368.06   15.20
   2  -5  -1  338.87   10.00
  -2  -5   1  374.26   15.30
   2  -5  -1  353.86   12.50
  -2   5   1  363.26   14.10
  -2   5   1  320.07   14.80
   2   5  -1  369.66   14.30
   2   5  -1  355.36   13.90
   2   5  -1  363.26   13.20
   2   5  -1  369.16   13.70
   2   5  -1  369.06   13.10
  -2   5   1  362.66   13.00
   2   5  -1  362.66   13.90
   2   5  -1  363.76   14.10
  -2   5   1  375.86   12.80
  -2   5   1  367.56   12.50
  -2   5   1  360.56   13.10
   2   5  -1  370.76   14.60
  -2   5   1  368.16   12.50
   1  -5  -1  648.54   23.20
  -1  -5   1  663.53   21.60
  -1  -5   1  660.03   19.60
  -1  -5   1  653.13   19.90
   1   5  -1  656.13   20.80
  -1   5   1  648.34   20.60
   1   5  -1  656.63   21.90
  -1   5   1  656.13   20.50
   1   5  -1  662.73   21.70
   1   5  -1  660.63   21.80
  -1   5   1  698.33   26.00
  -1   5   1  657.73   21.20
   1   5  -1  664.13   21.50
   1   5  -1  643.14   21.90
  -1   5   1  677.13   20.60
  -1   5   1  656.03   21.10
   1   5  -1  670.23   22.00
  -1   5   1  639.94   22.00
   1   5  -1  676.13   20.90
   0  -5   1 1899.31   50.49
   0  -5   1 1820.42   51.39
   0  -5  -1 1838.32   51.59
   0  -5  -1 1884.61   54.89
   0  -5   1 1911.61   52.89
   0   5   1 1916.11   52.99
   0   5   1 1896.41   52.89
   0   5  -1 1855.31   53.09
   0   5   1 1792.52   53.49
   0   5  -1 1895.21   52.49
   0   5  -1 1916.51   51.79
   0   5   1 1908.21   52.59
   0   5  -1 1917.31   51.79
   0   5   1 1893.81   52.29
   0   5  -1 1907.01   52.89
   0   5   1 1781.22   55.59
   0   5  -1 1870.91   52.59
   0   5  -1 1910.51   52.99
   0   5   1 1875.61   52.09
   0   5  -1 1887.91   52.89
   0   5   1 1943.51   51.99
   1  -5   1  216.38    9.70
  -1  -5  -1  232.98   11.40
   1  -5   1  216.78    9.20
   1  -5   1  211.98    8.00
  -1   5  -1  223.48    9.70
   1   5   1  219.18    9.20
  -1   5  -1  211.48    9.50
   1   5   1  217.48   10.00
  -1   5  -1  222.88   10.40
   1   5   1  223.08    9.20
  -1   5  -1  198.28    9.10
  -1   5  -1  214.98    8.70
   1   5   1  222.28    9.40
   1   5   1  216.38   10.30
  -1   5  -1  210.38    8.60
   1   5   1  217.08    9.20
  -1   5  -1  216.88    9.70
   1   5   1  224.18   10.00
   1   5   1  220.08    9.60
  -2  -5  -1  214.28   11.60
   2  -5   1  215.88    9.60
  -2  -5  -1  203.68    7.60
   2  -5   1  201.78    9.70
   2  -5   1  215.28    8.10
  -2   5  -1  219.98    8.60
   2   5   1  217.68    9.30
  -2   5  -1  223.18    9.60
  -2   5  -1  208.08    9.40
  -2   5  -1  224.68    8.50
   2   5   1  224.88   10.50
   2   5   1  209.58    9.80
  -2   5  -1  220.28   10.10
  -2   5  -1  203.98    8.90
   2   5   1  223.48    9.80
   2   5   1  215.78    9.30
   2   5   1  217.18   10.30
   2   5   1  219.88    9.40
   3  -5   1  640.64   22.20
   3  -5   1  643.34   20.40
   3  -5   1  629.84   17.60
  -3  -5  -1  634.84   24.20
   3  -5   1  599.64   21.40
   3   5   1  634.34   20.90
  -3   5  -1  683.13   19.70
   3   5   1  640.24   22.10
   3   5   1  665.13   23.10
  -3   5  -1  654.73   19.80
   3   5   1  648.44   22.40
  -3   5  -1  658.43   21.10
  -3   5  -1  628.34   22.00
   3   5   1  642.64   21.60
  -3   5  -1  660.63   20.20
  -3   5  -1  678.53   21.30
   3   5   1  667.13   21.20
   3   5   1  654.83   21.20
   4  -5   1  321.67   14.30
  -4  -5  -1  317.47    9.50
   4  -5   1  342.27   11.90
   4  -5   1  329.17   13.70
   4  -5   1  331.37   10.00
  -4  -5  -1  329.47   16.30
   4   5   1  335.37   12.70
   4   5   1  338.27   14.00
   4   5   1  349.47   14.10
   4   5   1  320.77   13.20
  -4   5  -1  340.07   12.60
  -4   5  -1  349.27   13.00
   4   5   1  349.57   15.10
  -4   5  -1  351.16   13.30
   4   5   1  336.27   13.10
   4   5   1  354.26   13.10
   5  -5   1  260.27    8.40
   5  -5   1  265.77   10.30
   5  -5   1  260.77   11.90
   5   5   1  274.77   12.00
   5   5   1  274.17   12.30
   5   5   1  265.87   10.80
  -5   5  -1  284.07   10.70
   5   5   1  269.47   11.30
   5   5   1  268.27   11.20
   5   5   1  252.77   11.20
   5   5   1  258.87   13.10
   6  -5   1   69.09    4.80
   6  -5   1   71.49    3.40
  -6  -5  -1   70.99    3.10
   6  -5   1   69.39    3.30
   6  -5   1   68.69    5.70
   6   5   1   89.69    6.70
   6   5   1   74.89    5.80
   6   5   1   62.89    6.50
   6   5   1   73.49    5.30
   6   5   1   69.49    4.60
   6   5   1   74.09    5.20
   6   5   1   69.29    5.10
  -6   5  -1   70.69    3.30
  -7  -5  -1   20.30    1.70
   7  -5   1   19.20    2.10
   7  -5   1   21.90    3.50
   7  -5   1   22.60    1.80
   7  -5   1   22.10    3.60
   7  -5   1   22.10    1.90
  -7   5  -1   22.10    1.90
  -7   5  -1   24.20    4.30
   7   5   1   25.70    3.40
   7   5   1   22.10    2.90
   7   5   1   19.40    2.80
   7   5   1   25.30    2.50
   7   5   1   25.10    3.00
   7   5   1   17.80    3.00
   7   5   1   20.10    4.00
   8  -5   1  413.46   13.10
   8  -5   1  414.86   12.50
   8  -5   1  425.16   16.90
  -8  -5  -1  445.86   14.10
   8  -5   1  414.66   12.90
  -8  -5  -1  422.86   12.70
   8  -5   1  410.76   15.40
   8   5   1  423.86   16.00
   8   5   1  405.16   14.10
   8   5   1  408.36   16.60
   8   5   1  444.46   15.80
   8   5   1  415.86   15.20
   8   5   1  437.96   15.60
   8   5   1  406.96   18.70
  -8   5  -1  413.56   13.00
   9  -5   1  518.95   14.90
   9  -5   1  488.45   14.20
  -9  -5  -1  512.05   14.70
   9  -5   1  419.46   25.10
   9  -5   1  515.95   16.00
   9   5   1  475.85   17.60
   9   5   1  485.05   16.80
   9   5   1  499.45   17.40
  -9   5  -1  497.25   15.00
   9   5   1  492.05   18.30
  -9   5  -1  432.46   19.40
 -10  -5  -1   17.80    2.10
 -10  -5  -1   19.20    1.90
  10  -5   1   20.10    1.90
  10  -5   1   19.80    1.80
  10  -5   1   22.30    1.60
 -10  -5  -1   17.00    1.50
  10   5   1   22.20    2.90
  10   5   1   22.90    2.70
  10   5   1   20.80    3.00
  10   5   1   21.40    2.20
 -10   5  -1   19.50    1.80
 -11  -5  -1   23.80    2.30
  11  -5   1   22.70    1.90
 -11  -5  -1   28.30    1.80
  11  -5   1   21.20    1.90
 -11  -5  -1   23.40    2.00
  11  -5   1   21.30    1.60
  11   5   1   20.80    2.60
  11   5   1   24.30    2.50
 -11   5  -1   25.60    1.90
  11   5   1   18.40    2.50
  12  -5   1   96.89    4.20
  12  -5   1   95.79    3.60
 -12  -5  -1   99.79    5.30
 -12  -5  -1   97.29    3.90
  12  -5   1  100.29    4.30
 -12  -5  -1  103.39    4.40
  12   5   1   95.09    5.10
  12   5   1  100.49    5.50
 -12   5  -1   95.39    3.90
  12   5   1  100.19    5.00
  13  -5   1    0.60    0.30
 -13  -5  -1    0.90    0.90
  13  -5   1    0.10    0.50
 -13  -5  -1   -0.30    0.70
 -13  -5  -1   -0.10    0.30
  13   5   1    0.00    0.90
  13   5   1    0.60    0.70
 -14  -5  -1   47.30    2.00
  14  -5   1   47.40    2.10
  14  -5   1   48.30    1.70
  14   5   1   49.60    2.90
 -12  -6   1    4.90    0.70
  12  -6  -1    3.80    0.60
  12  -6  -1    3.70    0.70
  12   6  -1    3.90    1.00
  12   6  -1    4.60    1.10
 -11  -6   1   35.60    2.30
 -11  -6   1   35.30    2.10
  11  -6  -1   34.40    1.80
  11  -6  -1   36.70    2.10
  11  -6  -1   33.80    2.20
  11   6  -1   32.90    2.80
  11   6  -1   30.90    2.30
  11   6  -1   33.10    3.00
  10  -6  -1   13.70    1.50
  10  -6  -1   14.80    1.50
  10  -6  -1   12.20    1.10
 -10  -6   1   11.70    1.30
 -10  -6   1   14.00    1.60
  10   6  -1   12.00    1.70
  10   6  -1   14.80    2.10
  10   6  -1   15.50    2.20
  10   6  -1   10.20    2.10
  -9  -6   1   59.49    3.20
   9  -6  -1   61.79    2.80
   9  -6  -1   55.29    3.10
  -9  -6   1   61.19    3.10
   9  -6  -1   62.59    3.20
   9   6  -1   60.49    4.40
   9   6  -1   55.69    4.10
   9   6  -1   55.19    4.60
   9   6  -1   69.19    4.20
   8  -6  -1  272.47    9.00
   8  -6  -1  280.47    9.10
  -8  -6   1  274.57    8.80
   8   6  -1  269.67   10.30
   8   6  -1  263.97   11.20
   8   6  -1  275.87   12.30
   8   6  -1  280.77   10.70
   8   6  -1  267.67   11.20
   7  -6  -1  116.59    4.50
  -7  -6   1  111.69    4.40
   7  -6  -1  119.39    4.90
   7   6  -1  121.39    7.10
   7   6  -1  122.69    7.70
   7   6  -1  115.59    6.00
   7   6  -1  111.99    7.00
   7   6  -1  118.19    6.80
   6  -6  -1  168.88    9.80
   6  -6  -1  140.29    8.50
   6   6  -1  161.98    9.20
   6   6  -1  171.28   11.30
   6   6  -1  175.48    8.90
   6   6  -1  169.38    8.40
   6   6  -1  171.48    8.10
   6   6  -1  173.78    8.20
   6   6  -1  174.58    8.20
   5  -6  -1  158.58    8.50
  -5  -6   1  170.48    5.70
   5  -6  -1  165.98    9.60
   5  -6  -1  178.78    6.20
   5   6  -1  171.18   10.80
   5   6  -1  177.08    9.10
   5   6  -1  179.38    9.60
   5   6  -1  173.48    8.60
   5   6  -1  188.78    8.90
  -5   6   1  171.98    8.10
   5   6  -1  178.28    8.50
   5   6  -1  179.58    8.40
   4  -6  -1  188.68   10.40
   4  -6  -1  205.28    7.00
   4  -6  -1  207.48    9.50
   4   6  -1  214.08   10.70
   4   6  -1  218.28    9.80
   4   6  -1  218.08    9.70
   4   6  -1  215.18   11.60
  -4   6   1  211.88    9.50
  -4   6   1  225.18    8.60
   4   6  -1  214.28   10.00
  -4   6   1  208.88    8.40
   4   6  -1  222.98    9.60
   4   6  -1  212.28   10.20
   3  -6  -1   17.90    3.20
   3  -6  -1   21.20    1.60
   3  -6  -1   27.10    3.60
   3   6  -1   16.30    2.60
   3   6  -1   18.50    2.50
   3   6  -1   20.30    2.70
   3   6  -1   15.60    3.40
   3   6  -1   19.30    2.60
   3   6  -1   20.30    3.00
  -3   6   1   19.20    2.70
  -3   6   1   18.10    2.20
   3   6  -1   22.60    3.20
  -3   6   1   23.70    2.30
  -3   6   1   21.60    2.40
  -3   6   1   18.80    2.50
   2  -6  -1  367.16   10.90
   2  -6  -1  356.56   13.50
   2  -6  -1  393.76   15.30
  -2   6   1  382.86   13.60
  -2   6   1  370.06   14.70
   2   6  -1  382.66   15.10
   2   6  -1  381.06   15.10
   2   6  -1  390.26   14.70
   2   6  -1  388.76   14.00
  -2   6   1  385.16   13.30
   2   6  -1  384.76   15.00
   2   6  -1  394.56   15.00
  -2   6   1  387.46   13.50
  -2   6   1  388.56   13.80
  -2   6   1  378.86   13.80
   2   6  -1  383.46   14.00
   2   6  -1  368.66   15.50
   1  -6  -1  751.82   24.70
   1  -6  -1  730.93   23.50
  -1   6   1  771.22   24.20
   1   6  -1  767.72   23.90
   1   6  -1  771.02   25.20
   1   6  -1  773.52   25.20
  -1   6   1  748.43   25.30
   1   6  -1  758.62   23.90
   1   6  -1  781.12   24.90
  -1   6   1  786.12   24.50
   1   6  -1  765.32   25.00
  -1   6   1  781.22   23.90
  -1   6   1  775.42   24.10
   1   6  -1  768.02   25.40
  -1   6   1  788.42   23.70
   0  -6  -1 2207.08   61.49
   0  -6   1 2146.89   60.99
   0  -6  -1 2176.88   60.99
   0   6  -1 2284.97   62.49
   0   6  -1 2248.18   62.69
   0   6  -1 2279.07   62.39
   0   6  -1 2173.88   65.29
   0   6   1 2274.07   61.59
   0   6   1 2291.17   61.89
   0   6   1 2283.07   62.19
   0   6   1 2212.38   63.29
   0   6   1 2322.07   62.59
   0   6  -1 2273.17   61.19
   0   6   1 2124.99   61.09
   0   6  -1 2307.87   61.29
   0   6  -1 2228.78   62.29
   1  -6   1  383.56   14.30
  -1  -6  -1  358.16   14.60
  -1   6  -1  394.76   14.20
  -1   6  -1  371.96   13.30
   1   6   1  379.56   15.30
  -1   6  -1  374.66   14.50
   1   6   1  386.76   14.50
  -1   6  -1  394.36   14.30
  -1   6  -1  376.06   13.20
   1   6   1  380.76   14.00
   1   6   1  378.86   14.10
   1   6   1  382.36   14.80
  -1   6  -1  363.96   14.60
  -1   6  -1  388.06   14.10
   1   6   1  366.26   13.70
   2  -6   1   44.00    2.30
   2  -6   1   44.40    4.50
  -2   6  -1   45.50    3.60
   2   6   1   47.90    4.00
   2   6   1   48.30    4.00
   2   6   1   44.10    5.00
  -2   6  -1   46.00    3.40
  -2   6  -1   44.00    3.40
   2   6   1   45.90    4.40
  -2   6  -1   49.00    5.00
   2   6   1   48.60    3.90
  -2   6  -1   47.20    3.70
   2   6   1   56.19    4.60
  -2   6  -1   48.10    4.00
   2   6   1   48.90    4.00
  -2   6  -1   49.30    4.00
   3  -6   1  313.17   13.40
   3  -6   1  323.87    9.80
   3   6   1  342.77   14.10
  -3   6  -1  321.27   12.20
  -3   6  -1  332.77   12.80
  -3   6  -1  336.37   11.60
   3   6   1  321.07   12.80
   3   6   1  329.17   13.80
   3   6   1  321.67   12.80
   3   6   1  328.77   12.80
   3   6   1  315.57   14.40
  -3   6  -1  325.97   11.80
   3   6   1  332.57   13.30
   4  -6   1   85.79    6.30
   4  -6   1   91.79    3.80
  -4  -6  -1   82.99    3.40
   4   6   1   96.89    6.50
   4   6   1   95.09    5.70
   4   6   1   97.29    5.90
   4   6   1   87.89    5.80
   4   6   1   92.99    5.80
  -4   6  -1   93.49    5.20
   4   6   1   96.39    6.50
  -4   6  -1   90.79    5.50
   4   6   1   93.59    7.50
  -5  -6  -1  215.08    6.80
   5  -6   1  204.08    7.10
   5  -6   1  202.28   10.60
   5   6   1  195.28   11.70
   5   6   1  215.88    9.90
   5   6   1  214.58    9.80
   5   6   1  208.58   10.20
   5   6   1  207.28    9.30
   5   6   1  219.18    9.70
   5   6   1  225.68   10.70
   6  -6   1  116.89    7.90
  -6  -6  -1  128.39    4.80
   6  -6   1  122.89    4.90
   6   6   1  123.59    9.30
   6   6   1  128.39    7.20
   6   6   1  120.09    7.50
   6   6   1  121.89    6.90
   6   6   1  128.09    7.00
   6   6   1  117.99    6.80
   6   6   1  118.99    6.30
   7  -6   1   22.10    1.70
  -7  -6  -1   25.80    1.90
   7  -6   1   23.00    1.90
   7   6   1   22.50    2.90
   7   6   1   17.80    4.00
   7   6   1   28.80    3.00
   7   6   1   25.50    2.90
   7   6   1   21.20    3.00
   7   6   1   24.90    3.80
   8  -6   1  482.45   14.20
   8  -6   1  470.05   13.70
   8  -6   1  468.65   14.20
   8   6   1  461.95   16.10
   8   6   1  476.75   17.50
   8   6   1  503.95   15.90
   8   6   1  454.65   16.70
   8   6   1  483.75   16.60
   9  -6   1   24.40    1.60
   9  -6   1   23.30    1.90
  -9  -6  -1   22.00    1.80
   9   6   1   19.90    2.50
   9   6   1   23.50    2.60
   9   6   1   22.90    2.20
   9   6   1   19.30    2.70
  10  -6   1   32.90    1.80
  10  -6   1   31.10    2.10
 -10  -6  -1   30.50    1.90
 -10  -6  -1   33.80    2.30
  10  -6   1   30.10    2.10
  10   6   1   34.60    3.40
  10   6   1   29.10    3.40
  10   6   1   32.80    2.30
  10   6   1   31.40    2.90
  11  -6   1   31.00    1.60
 -11  -6  -1   30.20    2.50
 -11  -6  -1   31.50    1.70
  11  -6   1   34.10    2.20
  11  -6   1   29.20    2.20
  11   6   1   27.10    2.40
  11   6   1   32.30    2.70
  11   6   1   32.30    3.40
  12  -6   1   21.90    1.20
  12  -6   1   21.70    1.40
 -12  -6  -1   22.40    1.30
  12   6   1   20.70    2.20
  12   6   1   20.50    2.00
  10   7  -1   98.79    4.70
  10   7  -1  110.49    5.20
   9  -7  -1   16.50    1.10
   9  -7  -1   17.30    1.60
   9   7  -1   17.80    1.90
   9   7  -1   13.50    2.00
   9   7  -1   16.20    1.90
   9   7  -1   15.90    1.60
  -8  -7   1  167.18    6.40
   8  -7  -1  184.08    6.10
   8  -7  -1  187.78    5.80
   8   7  -1  156.48    8.50
   8   7  -1  185.28    8.30
   8   7  -1  197.38    7.00
   8   7  -1  169.88    7.40
   7  -7  -1   53.69    2.50
   7  -7  -1   53.99    2.70
  -7  -7   1   42.90    2.90
   7   7  -1   52.89    4.20
   7   7  -1   53.99    3.80
   7   7  -1   50.89    3.70
   7   7  -1   55.79    3.10
   7   7  -1   55.89    3.50
   7   7  -1   50.29    3.40
   6   7  -1  121.39    5.90
   6   7  -1  124.49    6.10
   6   7  -1  121.99    6.90
   6   7  -1  129.89    5.80
   6   7  -1  117.49    6.20
   6   7  -1  116.69    6.50
   5  -7  -1   96.09    3.90
   5   7  -1   95.79    5.30
   5   7  -1   98.49    5.90
   5   7  -1   91.69    5.40
   5   7  -1   98.99    6.20
   5   7  -1  107.99    5.60
   5   7  -1   94.89    5.50
   4  -7  -1   80.09    3.80
   4   7  -1   80.99    4.90
  -4   7   1   84.29    5.00
   4   7  -1   76.69    5.50
   4   7  -1   79.29    5.10
   4   7  -1   82.59    5.10
   4   7  -1   72.99    5.10
   4   7  -1   78.09    4.90
   3  -7  -1  209.28    7.60
  -3   7   1  220.48    8.30
   3   7  -1  216.98    9.60
  -3   7   1  221.48    9.60
   3   7  -1  220.98   10.00
   3   7  -1  222.38   10.20
   3   7  -1  222.68    9.20
   3   7  -1  223.98    9.10
   3   7  -1  212.48    9.50
   2  -7  -1   81.29    4.10
   2   7  -1   86.99    6.30
  -2   7   1   88.59    4.80
   2   7  -1   93.49    7.90
  -2   7   1   66.39    5.60
   2   7  -1   93.09    5.90
   2   7  -1   89.89    6.70
   2   7  -1   80.59    5.50
   2   7  -1   83.69    6.30
   1   7  -1  106.99    7.30
   1   7  -1  117.29    6.90
  -1   7   1  130.99    6.80
   1   7  -1  118.29    7.50
   1   7  -1  114.99    7.50
  -1   7   1  110.59    7.60
   1   7  -1  106.69    8.30
  -1   7   1  116.79    8.20
   1   7  -1  117.19    8.10
  -1   7   1  122.29    8.40
   0   7  -1  139.49    8.10
   0   7   1  127.79    8.80
   0   7   1  136.09    7.70
   0   7  -1  159.38   10.10
   0   7  -1  145.49    9.50
   0   7   1  135.89    6.60
   0   7   1  138.69    6.80
   0   7  -1  133.69    6.70
   0   7  -1  135.99    7.40
   0   7  -1  124.79    6.90
   0   7   1  134.09    7.20
   0   7   1  131.19    7.70
   1   7   1  337.87   17.20
   1   7   1  370.26   14.30
  -1   7  -1  351.26   15.10
   1   7   1  367.96   15.00
  -1   7  -1  383.36   14.40
   1   7   1  335.97   14.70
  -1   7  -1  362.06   14.40
  -1   7  -1  302.87   13.90
   1   7   1  386.46   17.70
  -1   7  -1  341.77   14.70
   2  -7   1  510.25   16.10
   2   7   1  602.74   21.80
   2   7   1  548.75   19.80
  -2   7  -1  559.44   18.30
   2   7   1  624.14   20.50
   2   7   1  581.54   19.30
  -2   7  -1  542.15   17.80
   2   7   1  559.54   19.70
  -2   7  -1  572.64   20.50
   2   7   1  598.64   19.50
   3   7   1   37.00    3.50
   3   7   1   39.70    3.40
   3   7   1   34.50    3.60
   3   7   1   41.90    3.60
   3   7   1   36.50    3.30
   3   7   1   38.70    3.80
  -3   7  -1   37.30    3.30
  -3   7  -1   39.90    3.10
   4  -7   1  122.89    4.60
   4   7   1  125.29    7.10
   4   7   1  129.89    7.10
   4   7   1  128.29    6.60
   4   7   1  126.79    6.80
   4   7   1  120.79    6.40
   5  -7   1  717.83   19.70
   5   7   1  749.13   22.90
   5   7   1  703.93   23.30
   5   7   1  699.83   22.60
   5   7   1  711.03   22.30
   5   7   1  728.63   22.00
   5   7   1  686.63   22.40
   6  -7   1  321.27   10.00
  -6  -7  -1  308.27    9.60
   6  -7   1  318.47    9.60
   6   7   1  323.87   12.10
   6   7   1  309.77   12.50
   6   7   1  330.97   11.90
   6   7   1  352.66   12.10
   6   7   1  317.87   11.90
   7  -7   1  199.98    6.80
   7  -7   1  200.28    6.50
   7   7   1  187.28    8.30
   7   7   1  209.48    8.30
   7   7   1  207.68    8.20
   7   7   1  218.78    7.90
   7   7   1  200.88    8.90
   8  -7   1   37.50    1.90
   8  -7   1   37.80    2.20
   8   7   1   39.60    2.70
   8   7   1   37.90    3.30
   8   7   1   43.10    3.70
   8   7   1   44.50    3.00
   9  -7   1  239.58    7.00
   9  -7   1  235.68    7.50
   9   7   1  234.18    8.80
   9   7   1  231.78    8.60
   9   7   1  240.48    8.80
  10  -7   1  229.48    6.60
  10   7   1  226.38    7.90
  10   7   1  230.98    7.10
  10   7   1  226.18    7.70
   7   8  -1   55.99    2.80
   7   8  -1   54.99    2.80
   7   8  -1   54.69    3.10
   7   8  -1   50.69    2.30
   6   8  -1  157.08    6.20
   6   8  -1  161.98    6.50
   6   8  -1  162.08    5.70
   6   8  -1  154.48    5.90
   5   8  -1   98.29    4.60
   5   8  -1   94.59    4.80
   5   8  -1   92.09    4.00
   5   8  -1   91.89    4.30
   4   8  -1    5.20    1.20
   4   8  -1    5.10    1.20
   4   8  -1    6.10    1.20
   4   8  -1    5.00    1.20
   4   8  -1    3.70    1.10
   4   8  -1    6.20    1.20
   3   8  -1    9.70    1.50
   3   8  -1   10.30    2.10
   3   8  -1    8.30    1.60
   3   8  -1   11.50    1.60
   3   8  -1   11.80    1.60
   2   8  -1   17.70    2.00
   2   8  -1   18.30    1.90
   2   8  -1   18.80    1.80
  -2   8   1   20.10    2.10
   2   8  -1   16.60    1.90
   2   8  -1   14.00    1.60
   2   8  -1   17.10    2.00
  -1   8   1    6.00    1.40
   1   8  -1    5.00    1.20
   1   8  -1    5.90    1.20
   1   8  -1    6.00    1.30
   1   8  -1    7.40    1.40
   1   8  -1    6.00    1.30
   1   8  -1    8.00    1.30
   0   8  -1  181.58    7.10
   0   8   1  148.59    7.00
   0   8   1  157.78    7.20
  -1   8  -1   40.40    2.70
   1   8   1   39.40    2.80
   1   8   1   34.90    2.70
   1   8   1   39.80    3.20
   2   8   1   36.50    2.60
   2   8   1   39.30    2.80
   2   8   1   41.10    3.10
   2   8   1   40.30    3.10
   3   8   1   20.90    2.30
   3   8   1   21.60    2.10
   3   8   1   20.60    2.00
   3   8   1   21.50    2.20
   4   8   1   84.69    4.30
   4   8   1   83.09    4.30
   4   8   1   78.99    4.00
   4   8   1   84.89    4.50
   4   8   1   80.49    4.10
   5   8   1    1.40    0.70
   5   8   1    1.60    0.80
   5   8   1    2.00    0.80
   5   8   1    3.00    1.00
   6   8   1    8.10    1.20
   6   8   1    7.20    1.20
   6   8   1    7.70    1.20
   7   8   1  401.66   11.40
   7   8   1  387.06   12.00
   7   8   1  381.66   11.70
 -17   0   2  127.79    5.00
 -17   0   2  124.19    4.20
  17   0  -2  131.89    5.40
 -16   0   2   42.80    3.00
 -16   0   2   40.40    2.30
 -15   0   2   36.60    3.10
 -15   0   2   36.90    2.50
  15   0  -2   35.70    2.10
  14   0  -2  370.56   11.20
 -14   0   2  368.66   10.30
 -14   0   2  360.96   11.80
 -14   0   2  359.16   13.00
  14   0  -2  326.87   13.20
 -13   0   2  975.60   27.80
 -13   0   2  952.40   29.40
  13   0  -2 1008.50   32.50
  13   0  -2  973.20   27.20
 -13   0   2  984.20   26.40
 -12   0   2   18.20    2.70
  12   0  -2   27.00    2.10
 -12   0   2   25.20    2.20
 -12   0   2   26.90    1.80
  12   0  -2   26.60    5.00
 -12   0   2   23.30    2.30
  12   0  -2   23.70    4.00
  11   0  -2  295.07    9.80
  11   0  -2  305.67    8.60
 -11   0   2  259.67   23.80
 -11   0   2  293.77   11.40
  11   0  -2  315.97   13.60
 -11   0   2  302.77    9.80
 -11   0   2  292.27    9.20
  11   0  -2  312.67   12.50
 -11   0   2  299.67   10.10
  10   0  -2  211.08    8.80
 -10   0   2  215.18    7.80
  10   0  -2  218.08    7.60
  10   0  -2  224.88   10.30
  10   0  -2  230.48    7.10
 -10   0   2  216.98    7.10
  10   0  -2  229.78    9.60
 -10   0   2  231.08    7.60
 -10   0   2  177.48   17.60
 -10   0   2  243.28   11.60
  -9   0   2  116.69   13.60
   9   0  -2  115.79    6.50
   9   0  -2  112.69    5.80
  -9   0   2  108.49    4.70
   9   0  -2  122.09    5.20
   9   0  -2  119.79    4.40
   9   0  -2  119.39    7.60
  -9   0   2  107.59    4.10
   9   0  -2  118.69    5.60
  -9   0   2  115.29    4.50
   8   0  -2  499.15   17.90
   8   0  -2  502.35   14.10
   8   0  -2  507.25   16.60
  -8   0   2  498.95   24.60
   8   0  -2  500.15   15.80
  -8   0   2  500.75   14.20
   7   0  -2  161.48    7.60
   7   0  -2  155.28    5.20
  -7   0   2  160.58    5.30
   7   0  -2  166.78    6.40
  -7   0   2  158.48   11.20
   7   0  -2  167.38    6.80
   6   0  -2  704.53   19.40
   6   0  -2  753.22   21.10
  -6   0   2  702.73   22.50
  -6   0   2  712.83   19.50
   6   0  -2  717.83   21.90
   6   0  -2  767.22   20.60
  -6   0   2  722.63   27.30
  -5   0   2 1845.12   49.80
  -5   0   2 1817.12   54.49
  -5   0   2 1770.72   47.20
   5   0  -2 1847.52   49.30
   5   0  -2 1854.01   48.10
   5   0  -2 1855.11   48.40
   4   0  -2 3541.65   96.39
  -4   0   2 3745.53   96.79
   4   0  -2 3695.33   95.49
  -4   0   2 3917.21  101.29
   3   0  -2 2075.09   55.49
   3   0  -2 2145.69   54.89
   3   0  -2 2334.67   54.79
  -3   0   2 2058.79   58.99
  -3   0   2 2037.60   55.69
  -2   0   2 5993.40  152.28
   1   0  -2 2727.63   68.79
  -1   0   2 2668.13   68.79
   0   0  -2   64.79    3.50
   0   0   2   62.39    2.40
   1   0   2  888.01   22.90
  -1   0  -2  872.31   22.90
  -1   0  -2  843.52   25.40
   1   0   2  882.51   22.80
   1   0   2  885.51   22.70
  -2   0  -2   80.99    4.90
   2   0   2   71.29    2.60
  -2   0  -2   69.59    3.00
   2   0   2   69.59    2.60
   2   0   2   69.69    2.70
   3   0   2 2323.77   58.49
   3   0   2 2301.87   58.39
  -3   0  -2 2141.19   63.09
  -3   0  -2 2260.87   59.29
   3   0   2 2259.77   58.19
   4   0   2    0.90    0.50
  -4   0  -2    0.40    0.50
   4   0   2    0.30    0.30
  -4   0  -2    0.40    0.30
   5   0   2 3754.82   97.29
  -5   0  -2 3602.64   96.09
  -5   0  -2 3764.52   98.99
   5   0   2 3875.51   96.69
   5   0   2 3685.03   97.29
  -5   0  -2 3757.02  105.39
   5   0   2 3869.91   96.09
   6   0   2   82.89    4.10
   6   0   2   81.79    3.60
   6   0   2   81.79    3.10
  -6   0  -2   84.29    3.20
   6   0   2   85.09    4.20
  -6   0  -2   78.09    7.50
  -7   0  -2 1002.80   38.40
   7   0   2  986.80   26.40
  -7   0  -2  984.80   26.60
   7   0   2 1030.60   27.30
   7   0   2  965.50   28.40
   7   0   2  968.60   28.20
   8   0   2  257.87    8.50
  -8   0  -2  239.98    7.80
   8   0   2  236.88    9.30
   8   0   2  221.08   12.70
  -8   0  -2  243.88   16.80
   8   0   2  241.18    7.60
   9   0   2    1.80    1.20
   9   0   2    2.90    0.60
   9   0   2    4.20    1.20
   9   0   2    1.00    0.90
  -9   0  -2    2.80    0.80
   9   0   2    0.10    1.30
  -9   0  -2    5.20    1.40
  -9   0  -2    2.40    0.60
 -10   0  -2    5.70    1.40
  10   0   2    6.50    3.00
 -10   0  -2    8.60    1.30
  10   0   2    5.70    0.70
 -10   0  -2    4.80    0.80
  10   0   2    3.40    0.80
 -10   0  -2    4.50    1.00
  10   0   2    5.40    1.70
  11   0   2   80.39    6.20
 -11   0  -2   82.19    4.10
 -11   0  -2   78.59    3.50
  11   0   2   77.49    2.90
  11   0   2   88.79    4.10
 -11   0  -2   77.99    4.20
 -12   0  -2  495.75   15.20
 -12   0  -2  468.25   16.50
  12   0   2  473.15   14.60
  12   0   2  452.35   18.60
 -12   0  -2  471.25   13.70
 -13   0  -2    0.60    1.60
 -13   0  -2    3.70    1.00
  13   0   2    1.00    1.00
  14   0   2   10.10    1.20
 -14   0  -2    7.90    1.70
 -14   0  -2   14.00    1.60
 -15   0  -2    5.60    1.00
  15   0   2    7.80    0.90
 -15   0  -2    6.50    1.50
 -16   0  -2   77.09    4.00
 -16   0  -2   62.79    4.60
  16   0   2   64.39    4.10
  16   0   2   62.09    3.40
 -17  -1   2  157.58    5.70
  17  -1  -2  154.58    6.00
 -17   1   2  162.68    5.90
  17   1  -2  157.88    6.10
 -16  -1   2  166.68    6.00
 -16  -1   2  168.28    6.70
  16  -1  -2  167.28    5.50
  16   1  -2  169.58    7.20
 -16   1   2  154.88    6.80
 -16   1   2  172.88    6.80
 -15  -1   2   82.69    4.00
 -15  -1   2   77.09    3.00
  15  -1  -2   78.89    3.60
 -15  -1   2   83.99    4.80
  15   1  -2   75.19    4.90
 -15   1   2   83.39    4.70
  15   1  -2   74.59    4.80
 -15   1   2   85.29    3.70
 -14  -1   2  238.38   10.00
  14  -1  -2  243.88   10.20
 -14  -1   2  256.77    8.90
 -14  -1   2  232.18    8.60
 -14  -1   2  253.27    7.80
  14  -1  -2  250.77    8.50
 -14   1   2  241.48    9.80
  14   1  -2  243.58   10.50
 -14   1   2  242.58    8.60
  13  -1  -2  280.77    9.30
 -13  -1   2  274.57    8.60
 -13  -1   2  251.77   10.60
 -13  -1   2  275.87    9.50
 -13  -1   2  278.67    9.60
  13  -1  -2  271.57    7.90
  13  -1  -2  253.87   12.30
 -13   1   2  269.67   10.70
 -13   1   2  269.97    9.40
  13   1  -2  268.57    8.70
  13   1  -2  258.87   13.00
  13   1  -2  258.57   11.70
 -12  -1   2  170.88    6.50
 -12  -1   2  164.98    7.90
  12  -1  -2  169.28    6.50
 -12  -1   2  167.48    6.70
  12  -1  -2  166.68    5.50
  12  -1  -2  163.18    8.80
 -12  -1   2  171.28    6.00
 -12   1   2  156.68   19.30
  12   1  -2  171.08   10.70
 -12   1   2  162.08    7.70
  12   1  -2  161.28    9.20
 -12   1   2  157.98    5.20
  12   1  -2  150.88    8.60
  12   1  -2  168.58    6.10
 -12   1   2  167.48    6.60
 -11  -1   2    0.90    0.50
  11  -1  -2    3.40    2.80
  11  -1  -2    2.20    0.80
  11  -1  -2    0.70    1.10
  11  -1  -2   -0.60    1.30
  11  -1  -2    0.90    0.50
 -11  -1   2    0.40    0.40
  11  -1  -2    2.00    1.00
  11  -1  -2    1.50    1.20
 -11  -1   2    1.10    0.60
  11   1  -2    1.10    1.50
  11   1  -2    5.50    2.40
 -11   1   2    1.20    0.70
  11   1  -2    2.50    0.70
 -11   1   2    1.50    0.80
 -11   1   2   -1.60    3.80
  11   1  -2    0.50    0.50
  10  -1  -2  155.08    7.60
  10  -1  -2  171.58    5.90
  10  -1  -2  159.48    5.40
  10  -1  -2  161.98    6.10
 -10  -1   2  135.69    7.30
 -10  -1   2  157.78    5.90
  10  -1  -2  147.69    9.00
 -10  -1   2  157.98    5.50
  10  -1  -2  163.68    7.40
 -10  -1   2  151.28    6.10
 -10   1   2  152.18    5.20
 -10   1   2  157.38    6.00
 -10   1   2  154.08   15.00
  10   1  -2  154.58    5.80
  10   1  -2  155.68    8.90
  10   1  -2  159.88    7.90
 -10   1   2  157.48    7.10
  10   1  -2  155.98    6.90
  -9  -1   2    6.10    1.00
   9  -1  -2    4.30    1.10
  -9  -1   2    6.00    0.90
   9  -1  -2    7.80    1.80
   9  -1  -2    5.20    2.70
   9  -1  -2    3.90    0.80
   9  -1  -2    8.20    1.20
  -9  -1   2    5.90    1.00
  -9   1   2    8.20    1.00
  -9   1   2    7.30    1.20
  -9   1   2    2.00    3.40
   9   1  -2    5.90    1.20
   9   1  -2    4.70    1.60
  -9   1   2    9.20    1.80
  -8  -1   2  446.86   24.00
   8  -1  -2  478.05   13.70
   8  -1  -2  486.25   15.30
   8  -1  -2  485.35   17.50
  -8  -1   2  487.95   13.70
   8  -1  -2  472.95   15.20
  -8   1   2  463.05   13.50
  -8   1   2  470.85   23.50
   8   1  -2  479.25   15.30
   8   1  -2  464.65   16.70
   7  -1  -2 1645.54   44.20
   7  -1  -2 1714.43   44.10
   7  -1  -2 1642.34   42.70
   7  -1  -2 1617.94   46.20
  -7  -1   2 1560.04   53.69
  -7  -1   2 1610.54   42.60
   7   1  -2 1558.24   45.50
  -7   1   2 1613.34   53.09
  -7   1   2 1633.64   42.50
   7   1  -2 1694.53   44.20
  -6  -1   2  483.85   16.10
   6  -1  -2  507.15   13.80
   6  -1  -2  499.55   14.90
   6  -1  -2  505.75   16.40
  -6  -1   2  514.95   21.70
  -6  -1   2  484.75   13.60
   6   1  -2  495.25   15.80
  -6   1   2  467.15   13.50
   6   1  -2  501.35   14.70
  -6   1   2  481.65   20.70
   5  -1  -2  151.88    5.50
  -5  -1   2  149.49    9.40
   5  -1  -2  154.98    6.60
  -5  -1   2  155.98    4.70
  -5  -1   2  142.79    6.10
   5   1  -2  149.59    5.90
   5   1  -2  151.98    6.20
   5   1  -2  142.09    5.20
  -5   1   2  152.98    9.20
   5   1  -2  141.09    4.30
   5   1  -2  150.18    6.20
  -4  -1   2 4085.69  112.29
  -4  -1   2 4159.08  107.49
  -4  -1   2 3848.81  105.99
   4  -1  -2 4044.90  106.19
  -4   1   2 4298.97  112.39
   4   1  -2 4094.59  105.79
   4   1  -2 4185.88  107.29
   4   1  -2 4437.26  106.79
   4   1  -2 4264.97  107.79
   4   1  -2 4262.77  107.69
  -4   1   2 4149.08  108.99
  -3  -1   2 8101.19  209.18
  -3  -1   2 8039.20  202.68
   3   1  -2 7834.72  202.48
   2  -1  -2 1170.48   33.90
  -2  -1   2 1188.98   32.50
  -2  -1   2 1293.57   32.70
  -2  -1   2 1260.27   32.40
   2  -1  -2 1299.37   33.30
   2   1  -2 1244.58   32.40
   2   1  -2 1334.77   33.60
  -2   1   2 1251.57   36.10
   2   1  -2 1168.28   32.50
   2   1  -2 1387.86   37.70
  -2   1   2 1246.98   34.40
   2   1  -2 1291.77   33.40
   1  -1  -2 4292.97  108.99
  -1   1  -2 2542.65   67.49
   1   1   2 2564.94   67.69
  -1   1  -2 2614.04   67.09
   1   1   2 2526.45   67.09
  -1   1  -2 2617.74   66.49
   1   1   2 2828.42   71.09
   2  -1   2   66.19    2.80
   2  -1   2   65.19    2.80
   2  -1   2   67.79    2.40
  -2   1  -2   60.09    4.30
   2   1   2   67.19    3.10
   2   1   2   62.59    4.40
   2   1   2   61.09    2.30
  -2   1  -2   62.09    2.80
  -3  -1  -2 2239.78   60.59
  -3  -1  -2 2188.28   64.39
   3  -1   2 2376.36   60.29
   3  -1   2 2290.97   59.29
   3   1   2 2217.98   59.89
  -3   1  -2 2386.56   64.49
   3   1   2 2344.77   60.39
  -3   1  -2 2314.27   60.49
   3   1   2 2289.97   58.79
   4  -1   2 1147.89   29.50
  -4  -1  -2 1061.79   35.00
   4  -1   2 1086.59   29.90
   4  -1   2 1116.69   29.30
  -4  -1  -2 1045.70   30.10
   4  -1   2 1077.39   28.80
  -4   1  -2 1044.00   34.50
  -4   1  -2 1075.99   30.20
   4   1   2 1072.59   28.00
   4   1   2 1066.69   29.80
   4   1   2  975.60   29.50
   5  -1   2 1208.58   33.90
  -5  -1  -2 1098.49   33.90
   5  -1   2 1242.48   31.40
  -5  -1  -2 1152.88   39.90
   5  -1   2 1161.58   32.60
   5  -1   2 1189.78   32.40
  -5  -1  -2 1186.48   31.30
   5  -1   2 1202.98   31.80
   5   1   2 1219.78   33.60
  -5   1  -2 1205.18   34.40
   5   1   2 1244.68   31.30
  -5   1  -2 1230.68   39.80
   5   1   2 1201.78   33.00
   6  -1   2   96.89    4.30
  -6  -1  -2   85.09    8.10
  -6  -1  -2   82.29    3.20
   6  -1   2   86.59    3.30
   6  -1   2   83.79    3.30
  -6   1  -2   78.99    3.30
   6   1   2   80.59    4.60
   6   1   2   81.19    4.40
   6   1   2   83.99    3.10
  -6   1  -2   81.69    7.90
  -7  -1  -2  235.98   16.20
   7  -1   2  267.57    8.10
   7  -1   2  259.37    8.30
  -7  -1  -2  265.17    8.20
   7  -1   2  271.17    9.50
   7  -1   2  259.27   11.20
   7  -1   2  259.97    9.50
   7   1   2  268.47    7.90
  -7   1  -2  260.17   16.30
  -7   1  -2  280.47    8.30
   7   1   2  276.67   10.30
   7   1   2  261.57   10.40
   8  -1   2  256.47    8.60
   8  -1   2  272.27   10.30
   8  -1   2  238.38    8.70
  -8  -1  -2  278.37    8.70
   8  -1   2  284.47   10.00
  -8  -1  -2  251.77   18.90
   8  -1   2  282.07    8.60
   8  -1   2  296.77   10.30
   8   1   2  271.37   10.90
  -8   1  -2  257.37   17.70
  -8   1  -2  309.47    8.90
   8   1   2  264.67   11.10
   9  -1   2  246.38    8.20
  -9  -1  -2  233.68    8.30
  -9  -1  -2  232.78    7.60
   9  -1   2  238.98    7.80
   9  -1   2  220.38   12.40
   9  -1   2  237.88    7.40
   9  -1   2  236.38    9.90
  -9  -1  -2  234.58    7.90
   9   1   2  232.18    7.90
  -9   1  -2  234.38   18.10
   9   1   2  248.98   10.70
   9   1   2  235.78   10.50
  -9   1  -2  235.38    8.00
  -9   1  -2  236.48    8.20
  -9   1  -2  229.38    9.20
  -9   1  -2  226.28    7.20
  10  -1   2  596.34   18.90
  10  -1   2  605.84   17.20
 -10  -1  -2  559.54   19.30
 -10  -1  -2  604.34   16.90
 -10  -1  -2  586.54   17.80
  10  -1   2  594.94   16.50
  10  -1   2  596.64   20.30
 -10  -1  -2  607.94   17.50
  10  -1   2  594.84   17.60
 -10   1  -2  566.04   16.40
 -10   1  -2  612.34   19.20
 -10   1  -2  588.74   17.70
  10   1   2  605.44   21.20
  10   1   2  605.74   21.00
  10   1   2  583.14   17.20
 -11  -1  -2  639.24   18.60
 -11  -1  -2  612.64   17.80
 -11  -1  -2  627.34   18.90
  11  -1   2  650.83   17.40
  11  -1   2  614.64   18.00
  11  -1   2  639.44   18.60
 -11  -1  -2  619.44   20.40
  11  -1   2  628.94   22.10
  11   1   2  631.94   18.30
 -11   1  -2  621.44   20.20
 -11   1  -2  633.34   17.50
  11   1   2  609.24   22.60
  11   1   2  612.44   22.20
 -11   1  -2  631.74   36.80
 -11   1  -2  618.94   18.70
 -12  -1  -2  688.73   22.70
 -12  -1  -2  738.73   20.20
 -12  -1  -2  721.03   21.00
  12  -1   2  725.13   19.40
 -12  -1  -2  736.73   21.40
  12  -1   2  719.43   20.90
  12  -1   2  704.33   25.00
  12   1   2  710.93   20.30
 -12   1  -2  705.53   22.70
 -12   1  -2  674.83   41.10
 -12   1  -2  726.73   21.10
 -13  -1  -2  456.25   16.10
 -13  -1  -2  446.26   14.40
  13   1   2  459.25   13.50
 -13   1  -2  471.25   17.10
 -13   1  -2  487.55   16.30
 -14  -1  -2    5.40    0.80
 -14  -1  -2    4.70    1.20
 -14  -1  -2    6.20    1.70
 -14   1  -2    5.40    1.40
 -14   1  -2    5.80    1.10
  14   1   2    5.10    1.30
  15  -1   2   34.90    2.40
 -15  -1  -2   36.40    2.40
 -15  -1  -2   34.20    1.60
 -15  -1  -2   40.40    3.10
 -15   1  -2   31.70    3.20
 -15   1  -2   34.90    2.10
  15   1   2   38.00    3.00
  15   1   2   44.70    3.00
  16  -1   2    5.20    0.70
  16  -1   2    5.50    1.10
 -16  -1  -2   -0.20    1.60
 -16  -1  -2    5.50    0.90
  16  -1   2    5.10    1.00
  16   1   2    7.50    1.30
  16   1   2    4.00    1.40
 -16   1  -2    5.90    1.20
 -16  -2   2  152.18    5.50
  16  -2  -2  150.98    5.20
 -16  -2   2  151.78    4.60
 -16   2   2  152.18    6.10
  16   2  -2  153.78    6.60
 -15  -2   2   32.40    4.20
 -15  -2   2   43.00    2.10
 -15  -2   2   42.00    2.70
  15  -2  -2   44.50    2.50
  15   2  -2   42.50    3.40
 -15   2   2   42.20    3.10
  15   2  -2   41.60    3.60
 -14  -2   2  141.39    5.90
  14  -2  -2  148.59    4.70
  14  -2  -2  150.28    5.90
 -14  -2   2  151.78    6.10
 -14  -2   2  152.58    5.30
 -14   2   2  147.29    5.50
 -14   2   2  149.29    6.80
  14   2  -2  144.39    7.50
  14   2  -2  147.29    7.50
 -13  -2   2  188.48    7.30
  13  -2  -2  191.78    7.30
 -13  -2   2  188.98    6.70
  13  -2  -2  182.98    7.30
 -13  -2   2  200.18    7.80
 -13   2   2  192.98    8.50
 -13   2   2  205.28    8.30
  13   2  -2  198.48    8.30
  13   2  -2  194.18    9.30
  12  -2  -2  276.17   12.10
  12  -2  -2  269.07    8.50
 -12  -2   2  266.37    9.30
  12  -2  -2  260.77    9.10
  12  -2  -2  290.77    9.60
 -12  -2   2  268.27    8.70
  12  -2  -2  273.27   11.60
 -12  -2   2  278.37    9.70
 -12   2   2  284.77   23.30
  12   2  -2  255.17   14.10
 -12   2   2  270.57    9.20
 -12   2   2  280.97   10.80
  12   2  -2  268.67   10.70
  12   2  -2  268.77   12.30
 -11  -2   2  655.63   18.80
  11  -2  -2  648.24   21.70
  11  -2  -2  645.54   19.00
  11  -2  -2  633.24   18.60
  11  -2  -2  642.24   18.00
 -11  -2   2  632.24   18.20
 -11  -2   2  656.63   19.20
  11  -2  -2  674.93   23.50
 -11   2   2  637.74   20.30
  11   2  -2  647.04   22.80
  11   2  -2  685.33   20.90
 -11   2   2  615.54   18.60
  11   2  -2  597.24   22.30
  11   2  -2  635.44   24.40
  10  -2  -2   96.69    5.80
 -10  -2   2   95.79    4.30
  10  -2  -2  100.89    4.30
 -10  -2   2   94.79    4.50
  10  -2  -2   96.39    5.90
 -10  -2   2   92.89    3.90
  10   2  -2   93.29    7.40
 -10   2   2   96.29   12.30
 -10   2   2   97.39    4.30
  10   2  -2   94.19    6.20
 -10   2   2  103.29    5.30
  10   2  -2   98.39    5.60
  10   2  -2  101.49    5.20
  10   2  -2   89.29    6.30
   9  -2  -2   53.09    2.80
  -9  -2   2   55.69    3.50
  -9  -2   2   51.79    2.80
   9  -2  -2   49.10    3.80
   9  -2  -2   55.79    4.00
  -9   2   2   51.09    3.50
   9   2  -2   41.30    4.30
   9   2  -2   51.49    3.40
   9   2  -2   55.39    4.30
  -9   2   2   52.49    3.30
   9   2  -2   53.59    4.20
   9   2  -2   48.10    5.00
  -9   2   2   49.60    7.40
   8  -2  -2  217.08    7.20
   8  -2  -2  211.58   10.50
  -8  -2   2  230.88    7.20
   8  -2  -2  209.88    8.00
   8  -2  -2  213.08    8.60
   8   2  -2  229.28   10.80
   8   2  -2  219.88    8.90
  -8   2   2  212.18    8.20
  -8   2   2  224.78   15.20
   8   2  -2  205.78    7.90
   7  -2  -2 1400.26   36.60
   7  -2  -2 1350.76   38.20
  -7  -2   2 1358.46   36.40
   7  -2  -2 1381.76   40.70
  -7   2   2 1457.85   36.70
   7   2  -2 1369.96   40.60
   7   2  -2 1369.96   38.40
  -7   2   2 1358.96   46.90
  -6  -2   2  619.14   20.00
   6  -2  -2  648.54   19.00
   6  -2  -2  574.34   23.20
  -6  -2   2  619.64   17.30
   6   2  -2  653.73   20.90
  -6   2   2  640.94   25.30
  -6   2   2  683.23   17.50
   6   2  -2  651.33   26.80
   6   2  -2  666.23   19.00
   5  -2  -2  284.47    8.40
   5  -2  -2  288.07    9.40
  -5  -2   2  281.87    9.90
  -5  -2   2  284.97    8.00
   5  -2  -2  279.57   10.70
   5   2  -2  283.57   14.10
  -5   2   2  271.87   15.70
   5   2  -2  283.37    9.30
   5   2  -2  283.07    9.80
  -4  -2   2 1259.37   33.80
  -4  -2   2 1299.67   35.50
   4  -2  -2 1290.77   34.20
   4  -2  -2 1333.27   35.40
   4  -2  -2 1327.77   36.90
  -4   2   2 1308.67   38.30
   4   2  -2 1266.87   35.90
  -4   2   2 1391.46   34.00
   4   2  -2 1291.97   36.70
  -4   2   2 1317.77   39.90
   4   2  -2 1362.06   40.30
  -3  -2   2 8709.63  231.88
  -3   2   2 8759.82  235.98
  -3   2   2 9999.00  232.28
  -2  -2   2  849.81   23.50
   2  -2  -2  933.91   26.00
   2  -2  -2  896.21   24.80
  -2  -2   2  864.41   23.90
   2   2  -2  920.91   25.40
  -2   2   2  892.91   26.70
   2   2  -2  907.21   25.30
  -2   2   2  928.11   23.60
  -2   2   2  896.61   26.70
   0  -2  -2  596.84   18.80
   0  -2   2  621.74   16.80
   0  -2   2  622.84   17.20
   0  -2   2  604.94   16.40
   0   2   2  612.14   18.20
   0   2  -2  631.14   18.10
   0   2   2  624.84   18.20
   0   2   2  628.14   17.00
   0   2   2  648.84   17.90
   0   2  -2  615.04   17.40
  -1   2  -2 6326.47  156.18
  -1   2  -2 5924.81  156.88
   2  -2   2 5250.98  135.39
  -2   2  -2 5164.28  136.89
  -2   2  -2 5543.35  136.79
   2   2   2 5280.87  137.19
   3  -2   2  153.58    6.00
   3  -2   2  147.39    4.70
   3  -2   2  152.18    5.30
  -3   2  -2  172.68    6.30
   3   2   2  160.48    7.90
  -3   2  -2  157.88    8.50
  -3   2  -2  149.09    6.50
   3   2   2  161.38    6.70
  -4  -2  -2 1948.41   51.39
   4  -2   2 1992.80   51.59
   4  -2   2 2018.80   53.79
   4  -2   2 2010.80   52.49
  -4  -2  -2 1886.51   54.39
  -4   2  -2 2090.29   59.09
  -4   2  -2 2073.39   53.59
  -4   2  -2 2068.59   54.99
   4   2   2 2066.39   57.99
   4   2   2 1843.92   54.19
  -5  -2  -2 1533.35   40.10
   5  -2   2 1507.45   43.00
   5  -2   2 1532.75   40.30
   5  -2   2 1530.55   41.30
   5   2   2 1477.55   43.30
  -5   2  -2 1595.04   42.30
   5   2   2 1617.24   48.80
  -5   2  -2 1555.24   49.00
  -6  -2  -2  187.38    5.90
   6  -2   2  187.48    7.10
   6  -2   2  155.28   11.80
   6  -2   2  187.78    6.10
   6   2   2  186.18   13.30
   6   2   2  197.58    8.80
  -6   2  -2  191.08    7.70
  -6   2  -2  187.38   12.40
   7  -2   2  290.37    9.00
   7  -2   2  285.97   12.20
  -7  -2  -2  287.17    8.90
   7  -2   2  293.57   10.90
   7  -2   2  284.67   10.30
  -7   2  -2  302.37   17.60
   7   2   2  290.27   12.10
  -7   2  -2  299.27   11.00
  -8  -2  -2  330.37   10.10
   8  -2   2  324.07   10.20
  -8  -2  -2  300.47    9.80
   8  -2   2  313.07   10.40
   8  -2   2  350.26   12.30
   8  -2   2  338.07   10.20
  -8  -2  -2  314.67   10.50
   8  -2   2  328.17   11.90
  -8   2  -2  355.36   12.60
  -8   2  -2  297.47   14.30
  -8   2  -2  338.57   20.30
  -8   2  -2  314.77   10.70
   8   2   2  339.47   13.70
   9  -2   2 1836.32   51.79
   9  -2   2 1842.92   48.20
  -9  -2  -2 1866.21   48.30
   9  -2   2 1838.82   51.39
   9  -2   2 1895.01   51.39
   9  -2   2 1769.22   48.90
  -9  -2  -2 1869.41   48.80
  -9  -2  -2 1784.32   49.10
  -9   2  -2 1855.61   65.99
   9   2   2 1855.21   53.69
   9   2   2 1680.63   51.89
  -9   2  -2 1860.91   50.49
  -9   2  -2 1795.12   48.90
  -9   2  -2 1952.30   51.99
  10  -2   2  372.36   13.80
  10  -2   2  372.56   12.40
  10  -2   2  384.66   11.70
 -10  -2  -2  368.96   11.80
  10  -2   2  365.56   14.30
 -10  -2  -2  353.76   12.00
 -10  -2  -2  371.66   11.40
  10  -2   2  389.96   13.50
 -10   2  -2  378.76   14.50
 -10   2  -2  355.06   11.70
 -10   2  -2  373.16   24.30
 -10   2  -2  380.06   15.30
  10   2   2  352.06   14.20
  10   2   2  369.46   15.60
 -11  -2  -2  981.50   27.70
 -11  -2  -2  989.20   27.40
  11  -2   2 1000.40   27.40
 -11  -2  -2  960.10   26.60
  11  -2   2  972.10   29.70
  11  -2   2  984.90   27.00
  11  -2   2  973.50   30.80
  11  -2   2  990.60   26.20
 -11   2  -2  973.30   29.00
 -11   2  -2  947.11   27.10
  11   2   2  851.21   29.40
  11   2   2  945.91   30.00
  11   2   2  974.80   32.40
 -11   2  -2  981.50   45.80
  12  -2   2  434.76   17.70
  12  -2   2  453.65   13.10
  12  -2   2  456.15   14.20
 -12  -2  -2  445.46   13.50
 -12  -2  -2  446.46   14.50
 -12  -2  -2  505.95   17.00
  12  -2   2  448.16   14.20
  12   2   2  445.76   16.30
 -12   2  -2  407.26   29.70
  12   2   2  445.26   16.50
 -12   2  -2  457.05   15.70
 -12   2  -2  458.25   14.00
  13  -2   2  121.49    4.30
  13  -2   2  124.09    5.30
 -13  -2  -2  120.49    4.80
 -13  -2  -2  127.39    5.50
 -13  -2  -2  122.99    5.60
 -13   2  -2  122.69    5.00
  13   2   2  125.69    6.70
 -13   2  -2  121.89    6.20
  13   2   2  116.59    6.70
 -14  -2  -2   11.00    1.20
  14  -2   2   12.30    0.90
 -14  -2  -2   13.10    1.50
 -14  -2  -2   10.10    1.70
  14  -2   2   10.40    1.30
  14   2   2    9.20    1.80
 -14   2  -2    8.40    1.50
  14   2   2    7.60    1.60
 -14   2  -2    6.70    1.00
  15  -2   2  121.19    4.70
 -15  -2  -2  122.89    5.00
 -15  -2  -2  123.69    4.10
 -15   2  -2  122.19    5.50
  15   2   2  120.59    5.40
  15   2   2  127.09    6.00
  16  -2   2   69.59    3.00
 -16  -2  -2   71.49    3.10
 -16   2  -2   73.09    3.50
  16   2   2   66.29    3.60
  16  -3  -2   33.00    1.80
 -16  -3   2   36.70    2.00
  16   3  -2   33.90    2.40
 -16   3   2   37.10    2.20
  15  -3  -2  132.49    5.00
 -15  -3   2  145.39    5.40
 -15  -3   2  142.39    4.70
 -15  -3   2  125.09    6.00
  15   3  -2  139.59    6.40
 -15   3   2  135.79    5.70
  14  -3  -2  306.17    8.90
 -14  -3   2  311.77   10.10
 -14  -3   2  305.67    9.40
 -14  -3   2  311.27   10.20
  14  -3  -2  301.17    9.90
 -14   3   2  316.37   11.00
  14   3  -2  302.17   11.90
  14   3  -2  294.67   11.90
 -13  -3   2  119.19    5.20
  13  -3  -2  119.89    5.20
  13  -3  -2  124.49    4.50
 -13  -3   2  126.49    4.80
  13  -3  -2  122.69    5.30
 -13  -3   2  119.49    5.30
 -13   3   2  126.59    6.10
  13   3  -2  108.99    6.80
  13   3  -2  118.39    6.80
  12  -3  -2  205.18    7.50
 -12  -3   2  198.18    6.90
  12  -3  -2  202.08    7.30
  12  -3  -2  189.28   10.00
 -12  -3   2  206.38    7.70
  12  -3  -2  198.38    6.70
 -12  -3   2  202.48    7.40
  12   3  -2  192.48   10.10
 -12   3   2  229.88   19.90
  12   3  -2  197.88    9.60
 -12   3   2  198.58    8.40
  12   3  -2  206.08    9.60
  12   3  -2  181.38   13.60
  11  -3  -2  262.27    9.20
  11  -3  -2  260.97    8.50
  11  -3  -2  268.67    9.10
  11  -3  -2  259.07   12.00
 -11  -3   2  257.37    9.30
  11  -3  -2  263.97   11.60
 -11  -3   2  264.07    8.50
 -11  -3   2  252.87    9.00
  11   3  -2  251.27   12.20
 -11   3   2  276.87   20.60
 -11   3   2  263.57   10.20
  11   3  -2  285.47   11.70
  11   3  -2  273.57   10.70
  11   3  -2  258.97   14.10
 -10  -3   2  213.38    7.50
 -10  -3   2  208.98   10.30
  10  -3  -2  227.08    7.30
  10  -3  -2  218.58    9.80
 -10  -3   2  209.88    8.70
  10  -3  -2  206.18    7.60
  10   3  -2  197.38    9.50
  10   3  -2  198.08   10.50
 -10   3   2  225.38   17.60
  10   3  -2  215.48   12.40
  10   3  -2  206.98    9.20
  10   3  -2  221.68    9.30
 -10   3   2  209.48    8.60
   9  -3  -2  601.54   17.40
   9  -3  -2  590.64   17.70
  -9  -3   2  562.64   16.70
  -9  -3   2  621.04   17.30
   9  -3  -2  593.24   16.90
  -9  -3   2  576.44   17.50
   9  -3  -2  597.74   19.60
   9   3  -2  635.44   19.60
  -9   3   2  610.44   29.70
  -9   3   2  595.14   18.50
   9   3  -2  595.04   22.90
   9   3  -2  583.44   21.30
   9   3  -2  563.74   19.70
  -8  -3   2   38.60    2.20
   8  -3  -2   36.00    3.20
   8  -3  -2   35.20    2.60
   8  -3  -2   38.30    2.80
   8  -3  -2   35.40    2.30
  -8  -3   2   28.70    3.30
   8  -3  -2   35.10    2.10
   8   3  -2   34.70    4.50
   8   3  -2   38.30    4.20
   8   3  -2   27.90    3.30
  -8   3   2   34.40    2.80
  -8   3   2   38.70    6.50
   8   3  -2   39.50    3.60
   8   3  -2   36.60    2.60
   7  -3  -2  190.88    9.90
   7  -3  -2  184.18    7.80
   7  -3  -2  194.58    6.40
  -7  -3   2  183.48    6.00
   7   3  -2  186.18    9.90
   7   3  -2  156.78   12.40
  -7   3   2  174.58   12.70
   7   3  -2  181.18    8.10
   7   3  -2  172.18    8.90
  -7   3   2  176.88    7.00
  -6  -3   2  825.52   22.70
   6  -3  -2  853.51   24.80
   6  -3  -2  837.52   23.00
   6  -3  -2  842.52   27.20
  -6   3   2  834.42   31.40
   6   3  -2  852.51   27.60
   6   3  -2  840.92   25.60
   6   3  -2  890.61   31.00
   5  -3  -2 1551.74   42.50
  -5  -3   2 1535.85   43.60
  -5  -3   2 1506.75   40.30
   5  -3  -2 1568.54   40.80
   5  -3  -2 1621.54   45.00
   5   3  -2 1543.05   45.20
  -5   3   2 1593.44   48.50
   5   3  -2 1525.65   43.40
   5   3  -2 1591.94   46.70
   4  -3  -2  526.45   14.30
   4  -3  -2  517.15   17.60
  -4  -3   2  506.05   15.80
  -4  -3   2  499.55   13.80
   4  -3  -2  524.85   15.90
  -4   3   2  532.35   19.50
   4   3  -2  522.05   16.80
  -4   3   2  535.95   14.40
   4   3  -2  519.15   17.80
   4   3  -2  534.75   17.50
  -3  -3   2  569.34   16.00
   3  -3  -2  603.14   17.80
   3  -3  -2  617.04   19.60
   3  -3  -2  569.24   16.00
  -3  -3   2  581.44   17.30
  -3   3   2  608.34   16.60
  -3   3   2  626.54   20.30
   3   3  -2  593.24   18.70
   3   3  -2  630.14   19.50
   2  -3  -2   54.79    3.90
   2  -3  -2   55.69    3.20
  -2  -3   2   51.89    3.00
  -2  -3   2   52.79    2.40
   2   3  -2   53.09    3.70
  -2   3   2   56.69    2.60
   2   3  -2   53.09    3.50
  -1  -3   2 1092.89   29.30
   1  -3  -2 1080.99   31.60
  -1  -3   2 1052.59   29.00
  -1   3   2 1088.69   30.00
  -1   3   2 1098.69   29.10
   1   3  -2 1016.40   30.50
   1   3  -2 1081.69   30.50
  -1   3   2 1099.69   29.10
  -1   3   2 1061.69   28.90
   0  -3  -2  704.23   21.50
   0  -3   2  647.64   18.20
   0  -3   2  661.73   19.00
   0  -3   2  618.14   19.10
   0   3   2  677.33   19.10
   0   3   2  687.13   20.10
   0   3  -2  686.13   20.40
   0   3  -2  688.63   19.80
   1  -3   2 3290.47   85.39
   1  -3   2 3298.67   86.29
  -1  -3  -2 3228.38   89.19
   1   3   2 3275.07   87.59
  -1   3  -2 3399.06   87.59
   1   3   2 3398.16   86.49
  -1   3  -2 3362.56   86.29
   2  -3   2 1083.69   29.80
   2  -3   2 1103.39   30.90
   2   3   2 1120.79   30.10
  -2   3  -2 1172.28   31.90
   2   3   2 1079.79   32.10
  -2   3  -2 1143.79   32.70
   3  -3   2  118.89    4.70
   3  -3   2  120.89    5.50
   3  -3   2  117.79    3.90
  -3  -3  -2  108.79    3.60
  -3   3  -2  125.09    7.40
   3   3   2  121.99    6.00
   3   3   2  117.29    6.20
  -3   3  -2  132.99    6.80
  -3   3  -2  126.99    5.80
   4  -3   2 1491.65   48.60
   4  -3   2 1667.53   43.80
  -4  -3  -2 1573.24   42.30
   4  -3   2 1640.44   42.60
  -4   3  -2 1729.63   45.40
   4   3   2 1695.93   47.70
   4   3   2 1633.84   46.60
  -4   3  -2 1669.53   49.80
   5  -3   2 1913.51   54.59
  -5  -3  -2 1886.71   51.09
   5  -3   2 1938.61   52.69
   5  -3   2 1952.80   51.39
  -5   3  -2 2000.00   60.59
  -5   3  -2 2112.49   54.39
   5   3   2 2095.79   58.99
   5   3   2 1928.31   55.79
   6  -3   2 1563.24   45.20
  -6  -3  -2 1569.84   41.00
   6  -3   2 1542.35   41.20
   6  -3   2 1585.84   42.80
   6  -3   2 1524.55   44.30
   6   3   2 1537.05   45.90
  -6   3  -2 1580.84   44.00
   6   3   2 1629.44   51.09
  -6   3  -2 1539.95   51.59
  -7  -3  -2  406.66   11.60
   7  -3   2  401.96   14.50
   7  -3   2  362.16   11.90
   7  -3   2  400.86   13.40
   7  -3   2  401.26   11.80
   7  -3   2  399.26   15.80
   7   3   2  362.96   13.90
   7   3   2  378.96   14.90
   7   3   2  368.86   13.10
   7   3   2  397.76   15.90
  -7   3  -2  398.26   21.10
  -7   3  -2  377.76   12.70
  -7   3  -2  419.96   14.40
  -8  -3  -2 1204.48   31.70
   8  -3   2 1156.98   32.10
   8  -3   2 1180.18   35.10
   8  -3   2 1213.28   31.90
   8  -3   2 1188.18   31.40
  -8  -3  -2 1134.39   31.40
   8  -3   2 1172.78   34.00
  -8  -3  -2 1134.49   32.40
  -8   3  -2 1187.88   33.20
  -8   3  -2 1186.08   45.80
   8   3   2 1195.58   34.80
   8   3   2 1143.89   34.70
   8   3   2 1173.88   37.20
   8   3   2 1154.88   35.60
  -8   3  -2 1208.28   35.00
   8   3   2 1084.29   33.50
   8   3   2 1193.08   35.50
   9  -3   2  882.31   27.20
   9  -3   2  869.31   24.20
   9  -3   2  850.81   23.80
  -9  -3  -2  827.42   23.30
  -9  -3  -2  852.51   23.80
  -9  -3  -2  837.52   24.20
   9  -3   2  851.21   26.40
   9  -3   2  850.31   23.30
   9   3   2  796.82   26.60
  -9   3  -2  879.01   38.60
   9   3   2  851.41   26.60
   9   3   2  804.12   27.20
  -9   3  -2  867.71   25.50
   9   3   2  832.22   29.10
  10  -3   2  804.82   22.50
  10  -3   2  792.82   23.40
  10  -3   2  829.12   26.50
  10  -3   2  806.12   23.20
 -10  -3  -2  820.42   23.80
  10  -3   2  805.92   26.20
 -10  -3  -2  822.62   23.30
 -10  -3  -2  820.52   22.80
  10   3   2  811.72   28.90
 -10   3  -2  833.62   24.80
  10   3   2  796.92   26.50
  10   3   2  813.72   26.20
 -10   3  -2  803.62   38.90
  10   3   2  867.41   26.30
  11  -3   2  163.88    6.50
  11  -3   2  173.28   12.30
 -11  -3  -2  167.38    6.80
 -11  -3  -2  160.18    6.50
  11  -3   2  161.18    6.30
  11  -3   2  158.18   10.90
  11  -3   2  166.78    5.80
 -11  -3  -2  158.38    5.90
  11   3   2  159.38    8.20
 -11   3  -2  157.38    7.30
  11   3   2  172.78    8.40
 -11   3  -2  133.39   15.60
  11   3   2  147.49    8.10
 -12  -3  -2  312.97    9.90
 -12  -3  -2  317.07   10.70
  12  -3   2  311.87   10.50
  12  -3   2  308.97   10.30
 -12  -3  -2  300.87   10.70
  12  -3   2  312.17    9.60
 -12   3  -2  312.17   11.60
  12   3   2  313.77   12.70
 -12   3  -2  395.56   38.40
  12   3   2  292.97   11.80
  12   3   2  333.37   12.60
 -13  -3  -2   20.20    1.50
  13  -3   2   17.50    1.70
 -13  -3  -2   17.50    1.80
  13  -3   2   14.60    2.20
  13  -3   2   13.20    1.20
 -13  -3  -2   16.30    2.00
 -13   3  -2   17.50    2.00
  13   3   2   14.20    2.20
  13   3   2   16.70    2.30
 -14  -3  -2   46.50    3.00
 -14  -3  -2   42.10    2.90
  14  -3   2   45.60    1.90
  14  -3   2   46.80    2.70
 -14  -3  -2   47.00    2.30
  14   3   2   48.40    3.30
 -14   3  -2   45.30    3.10
  14   3   2   44.50    3.50
 -15  -3  -2  125.59    4.10
 -15  -3  -2  127.79    4.80
  15  -3   2  120.49    4.50
  15   3   2  126.69    5.60
 -15   3  -2  120.29    5.00
  15   3   2  120.89    4.90
 -15  -4   2    2.00    0.60
  15  -4  -2    2.90    0.40
  15  -4  -2    3.70    0.70
 -15  -4   2    3.60    0.80
 -15   4   2    2.90    0.70
  15   4  -2    3.40    1.10
 -14  -4   2    9.70    1.40
 -14  -4   2   11.50    1.30
  14  -4  -2   11.60    0.90
  14  -4  -2   12.10    1.30
 -14  -4   2   10.50    1.00
  14   4  -2    9.60    1.80
 -14   4   2    8.70    1.30
  14   4  -2   10.20    1.80
  13  -4  -2    3.50    1.10
 -13  -4   2    3.70    0.80
 -13  -4   2    5.20    1.00
  13  -4  -2    6.70    0.80
  13  -4  -2    4.80    0.90
  13   4  -2    4.40    1.40
 -13   4   2    5.40    1.20
  13   4  -2    3.50    1.40
  12  -4  -2  219.78    7.30
 -12  -4   2  224.98    7.50
  12  -4  -2  234.18    8.10
 -12  -4   2  232.48    8.10
  12  -4  -2  221.88    8.00
 -12  -4   2  226.28    8.10
  12   4  -2  215.88   10.60
  12   4  -2  227.38    8.90
  12   4  -2  240.78   10.30
 -12   4   2  228.48    8.70
  11  -4  -2  571.74   17.00
  11  -4  -2  565.24   16.90
 -11  -4   2  587.94   16.90
 -11  -4   2  553.84   16.30
  11  -4  -2  563.24   16.20
  11   4  -2  584.14   19.90
  11   4  -2  552.24   20.80
 -11   4   2  566.24   17.80
 -11   4   2  582.44   29.50
  11   4  -2  531.15   19.50
  10  -4  -2  619.24   17.30
 -10  -4   2  561.34   17.70
  10  -4  -2  608.74   17.90
 -10  -4   2  608.24   17.20
  10  -4  -2  606.74   20.70
  10  -4  -2  580.34   17.70
 -10  -4   2  601.94   17.60
  10   4  -2  627.14   19.90
  10   4  -2  613.44   24.80
  10   4  -2  602.14   22.20
 -10   4   2  600.04   18.60
 -10   4   2  569.24   29.20
  10   4  -2  590.14   20.00
  10   4  -2  605.64   20.80
  -9  -4   2 1478.35   38.10
   9  -4  -2 1396.86   37.70
  -9  -4   2 1393.16   38.00
   9  -4  -2 1461.95   38.40
   9  -4  -2 1400.56   41.10
   9   4  -2 1341.17   39.50
   9   4  -2 1398.46   41.40
  -9   4   2 1390.86   51.49
   9   4  -2 1394.66   41.50
   9   4  -2 1495.25   40.90
  -9   4   2 1378.56   39.10
   9   4  -2 1436.06   46.10
   9   4  -2 1375.56   43.20
   8  -4  -2  504.55   17.10
  -8  -4   2  497.35   14.50
   8  -4  -2  475.35   14.20
   8  -4  -2  498.55   14.80
   8  -4  -2  495.55   15.10
  -8   4   2  472.55   15.40
   8   4  -2  470.25   16.30
   8   4  -2  474.25   17.40
  -8   4   2  512.45   25.10
   8   4  -2  504.55   19.10
   8   4  -2  528.75   17.20
   8   4  -2  480.15   20.50
   8   4  -2  491.45   17.70
   7  -4  -2   36.60    2.30
   7  -4  -2   41.80    2.30
   7  -4  -2   35.90    3.40
   7  -4  -2   37.10    2.50
   7   4  -2   25.80    4.30
   7   4  -2   35.40    3.40
   7   4  -2   30.70    3.20
   7   4  -2   31.80    3.90
   7   4  -2   39.20    3.70
  -7   4   2   36.10    2.60
  -7   4   2   40.70    6.30
  -7   4   2   29.20    2.80
   6  -4  -2  300.47   13.60
   6  -4  -2  291.27    9.00
   6  -4  -2  294.37   11.00
  -6  -4   2  289.37    8.60
  -6   4   2  248.18   10.40
   6   4  -2  295.17   13.70
   6   4  -2  279.77   11.90
  -6   4   2  297.37   15.40
   6   4  -2  284.07   11.20
   6   4  -2  303.17   11.30
   6   4  -2  296.87   11.60
  -6   4   2  270.27   10.50
   5  -4  -2  925.81   24.70
   5  -4  -2  940.81   29.80
   5  -4  -2  921.01   26.80
  -5  -4   2  897.51   24.00
   5   4  -2  874.61   27.40
  -5   4   2  890.91   30.70
   5   4  -2  900.91   29.40
   5   4  -2  882.71   28.20
   5   4  -2  893.21   27.90
  -5   4   2  902.21   25.80
   5   4  -2  939.11   27.70
   5   4  -2  934.61   30.00
   4  -4  -2  460.95   12.90
  -4  -4   2  450.95   12.40
   4  -4  -2  475.95   17.30
  -4  -4   2  483.15   16.20
   4  -4  -2  459.85   14.90
   4   4  -2  427.96   16.40
  -4   4   2  472.75   17.00
   4   4  -2  458.45   17.20
   4   4  -2  458.15   16.10
  -4   4   2  471.35   14.50
   4   4  -2  439.46   17.70
   3  -4  -2  839.72   26.50
  -3  -4   2  776.22   21.80
   3  -4  -2  779.62   21.60
  -3  -4   2  765.32   23.40
   3  -4  -2  842.42   24.10
  -3  -4   2  848.12   24.50
   3   4  -2  823.12   26.30
   3   4  -2  782.62   25.10
  -3   4   2  812.82   23.20
  -3   4   2  856.41   23.30
  -3   4   2  831.92   22.70
  -2  -4   2  398.36   12.90
  -2  -4   2  362.26   11.60
   2  -4  -2  392.46   14.90
   2  -4  -2  397.06   13.20
   2  -4  -2  367.56   10.50
  -2   4   2  400.16   12.10
   2   4  -2  392.26   14.40
   2   4  -2  389.66   14.00
  -1  -4   2  519.75   15.50
  -1  -4   2  545.15   16.10
  -1  -4   2  493.95   14.70
   1  -4  -2  447.06   22.00
   1   4  -2  535.35   17.50
  -1   4   2  530.15   15.70
   1   4  -2  527.75   17.20
   0  -4   2  650.93   19.80
   0  -4   2  648.34   18.60
   0  -4  -2  660.03   22.70
   0  -4   2  681.23   19.90
   0   4   2  685.43   19.90
   0   4  -2  686.03   20.70
   0   4   2  687.03   21.10
   0   4  -2  676.43   21.40
   1  -4   2  791.22   22.30
   1  -4   2  789.22   24.00
  -1  -4  -2  785.22   30.10
   1  -4   2  847.22   23.80
  -1   4  -2  819.32   23.50
  -1   4  -2  834.02   25.10
   1   4   2  831.62   23.80
   1   4   2  788.12   24.90
   2  -4   2  527.15   15.00
   2  -4   2  550.94   16.20
  -2  -4  -2  583.84   20.90
   2  -4   2  572.74   36.60
   2  -4   2  560.84   18.10
  -2   4  -2  597.54   18.90
   2   4   2  553.94   19.10
   3  -4   2  247.98    8.30
   3  -4   2  233.48    7.30
   3  -4   2  254.67    9.90
  -3  -4  -2  225.48    6.70
  -3  -4  -2  237.98   12.00
  -3   4  -2  247.88    9.30
   3   4   2  210.18   11.90
  -3   4  -2  249.18   10.10
   4  -4   2 1461.95   40.30
  -4  -4  -2 1349.66   36.00
   4  -4   2 1421.36   37.90
   4  -4   2 1397.06   36.40
   4  -4   2 1372.46   40.00
  -4   4  -2 1455.65   40.10
   4   4   2 1345.57   39.50
   4   4   2 1324.67   40.50
  -4   4  -2 1353.96   38.80
   4   4   2 1342.37   41.20
   4   4   2 1393.96   39.10
  -4   4  -2 1414.36   41.90
   4   4   2 1353.26   39.70
   5  -4   2  230.68   10.50
   5  -4   2  229.48    7.30
  -5  -4  -2  225.58    7.00
   5  -4   2  229.18    8.50
   5  -4   2  217.38    9.90
   5   4   2  221.38    9.70
   5   4   2  226.18   11.10
   5   4   2  226.58    9.70
  -5   4  -2  214.78    7.80
   5   4   2  215.48   10.40
   5   4   2  240.38   11.40
  -5   4  -2  240.38   10.00
   5   4   2  219.58    9.60
   6  -4   2  246.08    8.60
   6  -4   2  265.17   12.30
   6  -4   2  264.87    9.80
   6  -4   2  254.57   11.20
   6  -4   2  243.08    8.20
   6  -4   2  259.77    8.50
  -6  -4  -2  256.47    8.00
  -6   4  -2  283.77   11.20
   6   4   2  260.67   10.80
  -6   4  -2  259.77   14.90
   6   4   2  266.87   12.70
   6   4   2  276.27   11.80
  -6   4  -2  256.47    8.90
   6   4   2  254.07    9.90
   6   4   2  253.67   10.70
   6   4   2  251.07   10.10
   6   4   2  243.08   10.50
   6   4   2  243.68   11.40
   7  -4   2   85.29    3.80
  -7  -4  -2   82.39    3.60
   7  -4   2   80.49    3.90
   7  -4   2   79.39    4.90
   7  -4   2   77.79    5.60
  -7   4  -2   75.39    4.10
   7   4   2   79.79    5.40
   7   4   2   83.19    4.60
   7   4   2   78.49    5.10
   7   4   2   83.49    5.80
   7   4   2   80.79    5.90
   7   4   2   73.89    6.50
  -7   4  -2   81.49    9.00
   7   4   2   77.59    5.30
  -8  -4  -2  111.69    5.10
  -8  -4  -2  104.79    4.50
   8  -4   2  112.89    5.50
  -8  -4  -2  116.49    4.70
   8  -4   2  110.89    6.40
   8  -4   2  117.49    4.80
   8  -4   2  119.49    7.20
   8   4   2  115.39    6.20
   8   4   2  116.59    6.70
  -8   4  -2  108.69   11.20
  -8   4  -2  111.59    5.40
   8   4   2  110.39    7.00
   8   4   2  104.89    9.40
   8   4   2  118.99    6.90
   8   4   2  122.99    8.80
  -9  -4  -2  302.27   10.60
   9  -4   2  311.47   10.20
  -9  -4  -2  309.37   10.20
  -9  -4  -2  316.47    9.90
   9  -4   2  314.67   12.70
   9  -4   2  314.57    9.80
   9  -4   2  324.17   10.50
   9  -4   2  321.67   13.60
   9   4   2  313.37   15.30
   9   4   2  298.37   13.10
   9   4   2  324.87   12.90
   9   4   2  282.97   23.20
   9   4   2  295.87   11.40
  -9   4  -2  345.07   30.00
  -9   4  -2  321.37   11.20
   9   4   2  316.37   13.00
 -10  -4  -2   34.00    2.20
  10  -4   2   33.20    4.40
 -10  -4  -2   26.50    2.50
  10  -4   2   28.00    2.30
  10  -4   2   32.60    4.40
  10  -4   2   34.30    2.10
  10   4   2   35.50    3.90
  10   4   2   38.10    3.60
 -10   4  -2   30.00    7.40
  10   4   2   40.30    6.40
  10   4   2   32.40    3.50
 -10   4  -2   35.30    2.90
  11  -4   2   46.60    2.90
 -11  -4  -2   46.40    3.10
  11  -4   2   44.10    2.80
 -11  -4  -2   45.70    2.60
  11  -4   2   49.10    2.50
 -11  -4  -2   45.40    3.00
  11   4   2   40.30    3.60
  11   4   2   51.99    4.20
 -11   4  -2   35.70   11.20
 -11   4  -2   46.00    3.30
  11   4   2   46.10    4.10
 -12  -4  -2    6.00    1.20
 -12  -4  -2    7.80    1.10
  12  -4   2    6.50    1.20
  12  -4   2    4.90    0.90
  12  -4   2    7.90    1.00
 -12  -4  -2    4.60    1.10
 -12   4  -2    6.50    1.40
  12   4   2    5.00    1.40
  12   4   2    5.40    1.60
  12   4   2    5.20    1.60
 -13  -4  -2   47.60    2.90
  13  -4   2   41.10    2.00
 -13  -4  -2   43.70    2.70
 -13  -4  -2   42.10    2.30
  13  -4   2   43.10    2.80
  13  -4   2   42.40    2.60
 -13   4  -2   42.40    2.80
  13   4   2   44.90    3.50
  13   4   2   43.80    3.30
 -14  -4  -2  110.99    3.90
  14  -4   2  105.39    4.20
 -14  -4  -2  101.29    4.20
  14  -4   2  108.59    3.50
  14   4   2  106.49    5.20
 -14   4  -2  102.19    4.30
  14   4   2  109.19    5.70
 -15  -4  -2   34.90    1.50
 -15  -4  -2   34.90    1.70
  15  -4   2   35.90    1.70
 -15   4  -2   34.50    1.60
  15   4   2   32.50    2.20
  14  -5  -2   85.99    2.80
  14  -5  -2   80.39    3.70
 -14  -5   2   88.89    3.10
  14   5  -2   86.99    4.10
  14   5  -2   78.99    3.60
 -13  -5   2   60.49    3.20
 -13  -5   2   62.99    2.60
 -13  -5   2   61.69    2.90
  13  -5  -2   57.19    3.00
  13  -5  -2   60.39    2.50
  13  -5  -2   63.59    2.90
  13   5  -2   57.49    3.80
  13   5  -2   56.49    3.80
 -12  -5   2    8.90    1.30
 -12  -5   2    8.80    1.30
  12  -5  -2    8.20    1.20
  12  -5  -2    9.80    1.00
 -12  -5   2    8.60    1.10
  12  -5  -2   10.10    1.20
  12   5  -2    9.60    2.10
  12   5  -2    8.20    1.70
 -12   5   2    9.30    1.50
  11  -5  -2   14.80    1.60
 -11  -5   2   14.80    1.40
 -11  -5   2   19.50    1.80
  11  -5  -2   17.90    1.70
 -11  -5   2   12.60    2.30
  11  -5  -2   16.30    1.40
  11   5  -2   11.40    2.20
  11   5  -2   13.40    2.00
  11   5  -2   18.50    2.80
 -11   5   2   15.80    1.50
  11   5  -2   22.00    2.30
 -10  -5   2    4.30    0.90
  10  -5  -2    4.50    1.00
 -10  -5   2    3.30    0.80
  10  -5  -2    4.20    0.90
  10   5  -2    7.40    2.10
  10   5  -2    5.70    1.60
  10   5  -2    7.60    1.60
  10   5  -2    4.70    1.70
 -10   5   2   -7.80    6.10
  -9  -5   2  215.18    7.20
   9  -5  -2  217.38    7.70
   9  -5  -2  210.98    7.20
   9  -5  -2  208.18   10.10
  -9  -5   2  223.08    7.50
   9  -5  -2  215.48    7.70
   9  -5  -2  205.68   11.30
   9   5  -2  194.18   12.60
   9   5  -2  214.88   10.00
   9   5  -2  211.48    8.60
   9   5  -2  209.98    9.80
  -9   5   2  215.08    7.70
   9   5  -2  216.48   11.10
   9   5  -2  229.38    9.40
   8  -5  -2  254.27   11.00
  -8  -5   2  260.57    8.30
   8  -5  -2  239.68    8.60
   8  -5  -2  254.07    8.60
   8  -5  -2  252.57    8.20
  -8   5   2  247.48   12.70
   8   5  -2  252.67   11.10
   8   5  -2  248.98   12.20
   8   5  -2  248.68   11.20
  -8   5   2  248.08    8.60
   8   5  -2  261.47   10.50
   8   5  -2  230.58   13.40
   8   5  -2  255.57   10.20
   7  -5  -2 1139.49   30.60
  -7  -5   2 1123.09   30.50
   7  -5  -2 1126.69   31.00
   7  -5  -2 1139.49   33.90
   7   5  -2 1132.89   34.30
   7   5  -2 1111.89   33.50
   7   5  -2 1129.09   35.00
   7   5  -2 1199.28   33.90
   7   5  -2 1098.09   38.10
   7   5  -2 1118.19   36.10
  -7   5   2 1142.29   30.90
  -6  -5   2 1107.69   30.30
   6  -5  -2 1102.29   33.60
   6  -5  -2 1132.59   30.90
  -6   5   2 1130.09   30.60
   6   5  -2 1105.49   37.70
   6   5  -2 1163.98   33.80
   6   5  -2 1124.99   36.00
   6   5  -2 1128.19   35.10
   6   5  -2 1181.18   34.80
   6   5  -2 1183.78   33.90
   6   5  -2 1155.48   38.00
  -6   5   2 1128.49   33.10
  -5  -5   2  219.18    6.80
   5  -5  -2  227.28    9.40
  -5   5   2  210.38    9.40
   5   5  -2  227.38    9.90
   5   5  -2  233.98   12.10
   5   5  -2  218.08   10.50
   5   5  -2  222.78    9.90
  -5   5   2  222.38    8.40
   5   5  -2  222.38    9.50
   5   5  -2  214.18   10.30
   5   5  -2  229.58   11.20
   5   5  -2  217.98    9.80
   4  -5  -2  108.09    4.20
  -4  -5   2  108.19    3.70
   4  -5  -2  110.99    6.00
  -4   5   2  117.49    5.60
   4   5  -2  118.49    7.10
   4   5  -2  107.09    6.20
   4   5  -2  110.59    7.10
   4   5  -2  115.19    6.50
  -4   5   2  129.49    6.20
   4   5  -2  115.89    6.20
   4   5  -2  116.89    9.70
  -4   5   2  102.79    6.20
   4   5  -2  116.69    6.60
   4   5  -2  118.59    7.10
   3  -5  -2  107.49    7.90
   3  -5  -2  109.89    4.00
   3  -5  -2  103.89    5.70
  -3   5   2  117.69    5.70
   3   5  -2  116.39    6.90
   3   5  -2  118.49    6.70
   3   5  -2  114.89    6.00
   3   5  -2  115.59    7.10
  -3   5   2  120.79    6.00
  -3   5   2  119.19    5.60
   3   5  -2  112.79    7.40
   3   5  -2  109.89    6.80
  -3   5   2  104.89    6.40
   3   5  -2  126.49    6.70
   3   5  -2  114.69    6.20
  -3   5   2  111.29    5.60
   2  -5  -2  439.86   12.50
   2  -5  -2  450.75   15.40
  -2  -5   2  426.96   13.80
   2  -5  -2  463.25   20.70
   2   5  -2  459.25   16.70
  -2   5   2  447.56   15.20
   2   5  -2  481.35   17.30
  -2   5   2  453.85   15.30
   2   5  -2  455.35   15.40
   2   5  -2  453.65   16.70
  -2   5   2  460.65   15.50
  -2   5   2  424.96   16.40
  -2   5   2  460.95   15.00
   2   5  -2  456.35   16.30
   2   5  -2  460.35   16.70
   2   5  -2  468.65   15.70
   2   5  -2  434.76   16.10
   1  -5  -2  246.28    9.90
   1  -5  -2  230.58    7.60
   1  -5  -2  252.77   12.30
  -1  -5   2  247.08    9.00
  -1   5   2  248.58    9.60
   1   5  -2  250.47   10.60
   1   5  -2  252.87   10.80
  -1   5   2  226.98    9.60
   1   5  -2  246.18   10.50
   1   5  -2  241.48   10.60
  -1   5   2  229.38   10.80
  -1   5   2  250.57    9.80
  -1   5   2  250.67   10.00
   1   5  -2  242.88   10.80
   1   5  -2  244.38   10.70
   1   5  -2  244.38    9.60
   1   5  -2  238.88    9.70
  -1   5   2  242.38   10.10
   0  -5  -2  180.38   10.40
   0  -5  -2  167.68    8.00
   0  -5   2  166.68    6.30
   0   5   2  180.98    9.20
   0   5  -2  196.08    8.80
   0   5   2  187.18    8.30
   0   5  -2  181.28    8.40
   0   5   2  182.08    8.10
   0   5  -2  186.38    9.00
   0   5  -2  182.08    8.50
   0   5   2  178.68    8.40
   0   5  -2  180.48    8.60
   0   5  -2  180.38    7.70
   0   5   2  187.18    8.00
   0   5   2  170.18    7.90
   0   5  -2  177.48    8.50
   0   5  -2  177.18    7.70
   1  -5   2  264.77   10.40
  -1  -5  -2  265.77   13.30
   1  -5   2  251.27    8.70
   1   5   2  256.07   10.40
   1   5   2  273.27   11.90
  -1   5  -2  267.07    9.90
  -1   5  -2  257.87   10.90
   1   5   2  266.97   10.70
   1   5   2  255.57   11.30
  -1   5  -2  292.27   10.20
  -1   5  -2  261.57   10.70
   1   5   2  248.38   10.90
  -1   5  -2  261.27   10.80
  -1   5  -2  263.67   10.80
   1   5   2  266.77   10.90
  -1   5  -2  260.67   11.40
   1   5   2  273.47   10.60
  -2  -5  -2  395.26   22.00
   2  -5   2  363.96   11.70
   2  -5   2  377.66   13.60
   2  -5   2  350.46   10.20
   2   5   2  351.36   14.10
   2   5   2  369.26   13.40
   2   5   2  363.66   13.50
  -2   5  -2  351.86   12.30
  -2   5  -2  360.56   13.00
  -2   5  -2  357.46   13.40
   2   5   2  371.36   13.30
  -2   5  -2  356.46   12.30
  -2   5  -2  377.06   14.30
   2   5   2  356.96   13.60
   2   5   2  356.56   14.70
   2   5   2  368.76   14.70
  -2   5  -2  362.46   13.60
   3  -5   2   11.00    1.80
   3  -5   2   10.60    1.10
  -3  -5  -2    7.90    1.10
  -3  -5  -2   11.70    4.10
  -3   5  -2   11.60    2.10
  -3   5  -2    8.30    1.90
   3   5   2   11.90    2.50
  -3   5  -2   11.30    1.70
   3   5   2    7.80    1.70
   3   5   2    6.00    2.20
   3   5   2   10.70    2.10
  -3   5  -2   15.70    2.90
   3   5   2   13.90    2.80
  -3   5  -2   11.90    1.60
  -3   5  -2    9.50    1.80
   3   5   2   10.10    2.30
   3   5   2    9.50    2.30
  -4  -5  -2  145.49    4.90
   4  -5   2  146.19    6.20
   4  -5   2  150.38    8.00
   4  -5   2  150.78    6.60
   4   5   2  143.49    8.00
  -4   5  -2  158.28    8.20
   4   5   2  174.58    8.10
  -4   5  -2  170.78    7.70
  -4   5  -2  153.08    7.20
   4   5   2  146.89    8.40
   4   5   2  147.99    9.10
   4   5   2  149.99    7.30
   4   5   2  145.69    7.60
   4   5   2  146.19    7.60
   5  -5   2  438.96   13.20
  -5  -5  -2  446.16   12.80
   5  -5   2  449.66   15.00
   5  -5   2  456.55   17.10
   5   5   2  475.95   16.70
   5   5   2  452.85   16.50
   5   5   2  460.75   19.00
  -5   5  -2  437.46   12.80
   5   5   2  456.15   15.70
   5   5   2  452.45   17.40
   5   5   2  442.96   17.10
   5   5   2  440.66   16.30
   6  -5   2   18.50    3.00
   6  -5   2   20.70    3.20
  -6  -5  -2   19.20    1.60
   6  -5   2   18.70    1.70
   6   5   2   18.10    2.60
   6   5   2   15.30    2.90
   6   5   2   14.60    2.80
  -6   5  -2   17.10    1.90
   6   5   2   18.00    2.70
   6   5   2   22.50    3.30
   6   5   2   19.30    3.80
   7  -5   2  632.84   20.40
   7  -5   2  605.94   17.70
   7  -5   2  613.74   18.30
  -7  -5  -2  641.34   17.90
   7  -5   2  618.34   18.00
   7  -5   2  626.94   22.20
   7   5   2  663.33   22.00
   7   5   2  631.74   21.40
  -7   5  -2  617.94   18.10
   7   5   2  639.54   21.30
   7   5   2  615.04   24.10
   7   5   2  618.44   19.70
   7   5   2  615.54   22.00
   7   5   2  601.64   20.50
  -8  -5  -2   63.99    3.30
  -8  -5  -2   63.09    3.20
   8  -5   2   64.29    7.40
   8  -5   2   72.79    9.20
   8  -5   2   64.59    3.40
   8  -5   2   62.69    3.00
   8  -5   2   67.69    3.60
  -8   5  -2   67.19    3.50
   8   5   2   67.69    4.90
   8   5   2   56.59    8.70
   8   5   2   60.79    5.20
   8   5   2   65.99    5.00
  -8   5  -2   65.39    6.70
   8   5   2   66.19    5.00
   8   5   2   62.59    4.30
   9  -5   2  142.59    5.90
   9  -5   2  140.49    5.70
  -9  -5  -2  145.19    5.70
  -9  -5  -2  137.39    5.30
   9   5   2  137.69    6.50
   9   5   2  147.69    8.00
  -9   5  -2  145.39    7.00
  10  -5   2    9.00    1.10
 -10  -5  -2   10.60    1.30
  10  -5   2   12.20    1.50
 -10  -5  -2    9.20    1.50
 -10  -5  -2    9.90    1.50
  10  -5   2    7.10    1.30
 -10   5  -2    9.60    1.40
  10   5   2   10.10    2.10
  10   5   2   10.00    1.60
  10   5   2   10.50    2.30
  10   5   2   10.40    2.40
 -11  -5  -2   41.30    3.10
  11  -5   2   39.90    2.50
 -11  -5  -2   37.40    2.20
  11  -5   2   39.00    2.10
 -11  -5  -2   35.50    2.70
  11  -5   2   34.10    3.20
  11   5   2   36.40    3.30
  11   5   2   43.90    3.40
 -11   5  -2   40.40    2.40
  11   5   2   37.30    3.40
 -12  -5  -2   25.40    2.00
  12  -5   2   24.30    1.50
 -12  -5  -2   30.40    2.20
 -12  -5  -2   27.80    1.70
  12  -5   2   24.50    2.00
  12  -5   2   26.50    1.90
  12   5   2   21.10    2.20
  12   5   2   29.00    2.40
 -12   5  -2   23.90    1.60
  12   5   2   28.70    3.00
  13  -5   2   77.49    2.70
  13  -5   2   83.69    3.90
 -13  -5  -2   76.79    3.30
 -13  -5  -2   68.59    3.00
  13   5   2   66.19    3.90
  13   5   2   75.99    4.10
  12  -6  -2   38.40    2.00
 -12  -6   2   39.80    1.90
  12  -6  -2   41.30    1.80
  12   6  -2   41.30    2.90
  12   6  -2   47.60    3.00
  11  -6  -2   49.99    2.20
 -11  -6   2   45.90    2.60
  11  -6  -2   47.40    2.70
  11  -6  -2   44.60    2.50
  11   6  -2   42.30    2.70
  11   6  -2   46.30    3.70
  11   6  -2   41.30    3.20
 -10  -6   2   43.80    2.60
  10  -6  -2   43.20    2.60
 -10  -6   2   42.60    2.20
  10  -6  -2   41.50    2.20
  10  -6  -2   48.70    2.60
  10   6  -2   43.50    3.20
  10   6  -2   39.60    3.70
  10   6  -2   44.50    3.00
  10   6  -2   34.70    3.20
  -9  -6   2   42.30    3.00
   9  -6  -2   43.10    2.60
   9  -6  -2   38.60    2.60
  -9  -6   2   47.20    2.60
   9   6  -2   45.10    3.70
   9   6  -2   43.10    3.00
   9   6  -2   44.10    3.70
   9   6  -2   45.60    4.30
   9   6  -2   49.40    3.30
   8  -6  -2  236.08    7.90
  -8  -6   2  223.68    7.60
   8  -6  -2  226.08    7.80
   8  -6  -2  230.18    7.50
   8   6  -2  220.28    9.10
   8   6  -2  226.58    9.90
   8   6  -2  218.48   10.00
   8   6  -2  237.48    9.30
   8   6  -2  222.48   10.90
  -7  -6   2   29.80    2.00
   7  -6  -2   32.30    2.20
   7  -6  -2   29.00    2.00
   7   6  -2   24.40    3.50
   7   6  -2   33.20    3.40
   7   6  -2   32.40    3.50
   7   6  -2   32.60    4.20
   7   6  -2   29.90    3.40
  -6  -6   2  115.49    4.90
   6  -6  -2   95.49    6.90
   6   6  -2  111.09    9.30
   6   6  -2  100.49    6.10
   6   6  -2  106.59    6.80
   6   6  -2  107.29    7.30
   6   6  -2  112.09    6.00
   6   6  -2  115.29    6.40
   6   6  -2  104.99    5.90
  -6   6   2  106.69    5.80
   5  -6  -2  109.59    4.50
   5  -6  -2  101.19    6.70
  -5  -6   2  107.19    4.10
   5   6  -2  116.39    6.50
   5   6  -2  112.49    8.80
   5   6  -2  116.99    6.30
   5   6  -2  112.19    6.30
   5   6  -2  119.29    7.60
  -5   6   2  108.89    6.10
   5   6  -2  111.49    6.60
   5   6  -2  109.89    7.00
   4  -6  -2 1126.39   33.30
   4  -6  -2 1109.09   30.00
  -4  -6   2 1040.60   29.20
   4   6  -2 1133.09   35.20
  -4   6   2 1099.19   33.50
   4   6  -2 1116.49   36.50
  -4   6   2 1114.19   31.50
   4   6  -2 1132.39   34.00
   4   6  -2 1129.49   33.00
   4   6  -2 1152.98   33.70
  -4   6   2 1109.29   31.90
   4   6  -2 1119.79   33.40
   4   6  -2 1108.39   34.60
   3  -6  -2  321.17   12.70
   3  -6  -2  334.57   10.10
  -3   6   2  333.47   11.80
  -3   6   2  323.97   13.30
  -3   6   2  329.07   11.90
   3   6  -2  328.87   13.90
   3   6  -2  343.37   12.90
   3   6  -2  323.87   13.30
   3   6  -2  322.17   14.70
   3   6  -2  340.77   12.60
   3   6  -2  323.17   13.70
  -3   6   2  337.57   11.70
   3   6  -2  351.36   13.40
   3   6  -2  317.37   13.90
   2  -6  -2  276.67   11.30
   2  -6  -2  271.47    8.10
  -2   6   2  262.07   11.80
  -2   6   2  275.07   10.30
   2   6  -2  273.57   10.90
   2   6  -2  271.17   11.60
   2   6  -2  266.87   11.80
  -2   6   2  271.57   10.40
   2   6  -2  273.17   12.30
  -2   6   2  284.07   10.70
   2   6  -2  256.47   12.30
  -2   6   2  263.87   10.40
   2   6  -2  262.07   11.40
   2   6  -2  265.77   10.60
  -2   6   2  265.07   10.70
   2   6  -2  275.27   12.00
   1  -6  -2  268.07   11.80
   1  -6  -2  261.17    8.10
  -1   6   2  283.67   11.10
   1   6  -2  283.37   12.00
   1   6  -2  265.77   11.50
  -1   6   2  286.67   10.80
  -1   6   2  282.87   11.30
   1   6  -2  250.17   14.90
   1   6  -2  281.07   10.90
   1   6  -2  270.77   12.30
   1   6  -2  286.37   12.00
  -1   6   2  274.77   10.90
   1   6  -2  286.97   10.80
  -1   6   2  275.57   12.20
  -1   6   2  284.97   11.00
   1   6  -2  284.77   11.90
   0  -6  -2  375.16   14.10
   0  -6   2  351.86   13.40
   0  -6  -2  343.67   13.80
   0   6   2  383.56   13.90
   0   6   2  392.76   14.00
   0   6   2  364.46   13.50
   0   6  -2  378.06   15.20
   0   6  -2  372.66   13.30
   0   6  -2  377.86   13.30
   0   6  -2  374.56   14.40
   0   6   2  379.86   14.10
   0   6   2  392.06   14.50
   0   6  -2  393.36   14.60
   0   6   2  369.46   15.20
   0   6  -2  380.56   14.40
   0   6  -2  389.46   14.50
   1  -6   2  570.84   25.10
   1  -6   2  553.34   16.10
  -1  -6  -2  600.94   20.50
  -1   6  -2  621.24   20.40
   1   6   2  609.24   20.60
   1   6   2  586.14   19.90
  -1   6  -2  604.64   20.20
  -1   6  -2  599.64   19.80
  -1   6  -2  605.44   21.20
   1   6   2  584.84   19.60
  -1   6  -2  613.64   20.20
  -1   6  -2  605.34   19.00
   1   6   2  618.64   20.40
   1   6   2  603.44   19.90
  -1   6  -2  620.84   19.00
   1   6   2  604.04   21.60
   2  -6   2  112.69    6.80
  -2  -6  -2  103.59    6.80
   2  -6   2  104.69    3.90
  -2   6  -2  108.49    5.40
  -2   6  -2  116.49    6.10
  -2   6  -2  100.69    7.10
   2   6   2  112.19    6.60
   2   6   2  109.59    6.20
  -2   6  -2  108.89    6.30
   2   6   2  110.69    6.80
  -2   6  -2  106.29    6.20
   2   6   2  112.69    7.20
  -2   6  -2  117.79    6.00
   2   6   2  107.79    6.40
  -2   6  -2  112.89    5.60
   2   6   2  104.99    6.20
  -3  -6  -2  144.39    4.80
   3  -6   2  150.58    5.10
   3  -6   2  144.59    8.10
  -3   6  -2  151.88    7.30
   3   6   2  130.69    7.30
   3   6   2  138.79    7.60
  -3   6  -2  144.49    7.30
   3   6   2  134.09    8.70
   3   6   2  145.59    7.50
   3   6   2  147.09    8.10
   3   6   2  145.89    7.30
  -3   6  -2  140.59    6.70
   3   6   2  146.39    8.50
  -4  -6  -2  480.95   13.40
   4  -6   2  460.05   17.60
   4  -6   2  448.16   13.50
   4   6   2  493.25   17.90
   4   6   2  456.25   17.80
  -4   6  -2  476.95   15.80
   4   6   2  462.35   16.80
   4   6   2  472.25   19.20
   4   6   2  471.75   17.00
   4   6   2  459.55   16.20
   5  -6   2  167.98   11.70
  -5  -6  -2  168.98    5.80
   5  -6   2  163.08    5.90
   5   6   2  167.88    9.00
   5   6   2  162.98   12.50
   5   6   2  174.58    8.50
   5   6   2  168.28    7.80
   5   6   2  169.08    8.30
   5   6   2  167.08    8.40
   5   6   2  159.38    8.80
   6  -6   2   15.90    3.30
  -6  -6  -2   20.20    1.80
   6  -6   2   20.30    1.70
   6   6   2   19.70    2.90
   6   6   2   22.60    2.90
   6   6   2   12.90    3.50
   6   6   2   26.40    2.60
   6   6   2   17.00    2.80
   6   6   2   25.20    3.00
   6   6   2   22.30    2.70
   7  -6   2   21.10    1.80
   7  -6   2   20.80    1.60
  -7  -6  -2   21.70    1.90
   7   6   2   21.40    2.80
   7   6   2   24.80    3.10
   7   6   2   22.60    2.60
   7   6   2   22.00    3.00
   7   6   2   21.10    2.80
   8  -6   2  110.69    5.70
   8  -6   2  116.29    4.80
  -8  -6  -2  112.19    5.80
  -8  -6  -2  109.79    4.60
   8  -6   2  114.99    4.30
   8   6   2  110.39    6.40
   8   6   2  121.89    6.10
   8   6   2  107.89    5.60
   8   6   2  109.79    6.60
   8   6   2  109.69    6.20
   9  -6   2   24.30    1.60
   9  -6   2   25.60    2.00
  -9  -6  -2   22.60    1.80
  -9  -6  -2   26.40    2.10
   9  -6   2   26.70    2.10
   9   6   2   25.70    2.90
   9   6   2   25.60    2.20
   9   6   2   22.00    2.60
   9   6   2   24.50    2.70
 -10  -6  -2  235.38    7.30
 -10  -6  -2  230.48    7.80
  10  -6   2  240.88    7.70
  10  -6   2  229.58    7.70
  10   6   2  210.38    9.00
  10   6   2  219.58    9.00
  10   6   2  245.78   10.20
 -11  -6  -2   32.80    1.80
 -11  -6  -2   33.20    2.30
  11  -6   2   29.40    2.10
  11  -6   2   32.90    1.70
  11   6   2   33.00    2.60
  11   6   2   38.70    3.30
  11   6   2   32.30    2.50
  12  -6   2   52.09    2.20
 -12  -6  -2   52.19    2.10
  12  -6   2   53.29    2.00
  12   6   2   49.60    2.50
  12   6   2   51.69    2.90
  10  -7  -2  161.98    5.60
  10   7  -2  135.59    5.00
  10   7  -2  141.39    6.90
  10   7  -2  134.89    5.50
   9  -7  -2   22.00    1.30
   9  -7  -2   19.90    1.70
   9   7  -2   23.40    2.10
   9   7  -2   20.10    1.90
   9   7  -2   20.10    1.80
   9   7  -2   22.80    2.40
   8  -7  -2   68.49    2.80
  -8  -7   2   56.89    3.60
   8  -7  -2   65.19    3.00
   8   7  -2   72.59    4.90
   8   7  -2   71.59    3.40
   8   7  -2   68.99    4.60
   8   7  -2   55.89    4.30
   7  -7  -2   51.09    2.40
   7  -7  -2   48.00    2.50
  -7  -7   2   44.20    3.10
   7   7  -2   41.80    3.50
   7   7  -2   44.20    3.90
   7   7  -2   52.39    3.60
   7   7  -2   43.70    3.40
   7   7  -2   48.40    3.30
   6  -7  -2  120.99    4.60
   6   7  -2  122.39    5.70
   6   7  -2  120.09    6.10
   6   7  -2  110.89    6.70
   6   7  -2  134.19    5.60
   6   7  -2  116.99    6.00
   6   7  -2  108.49    6.30
   5  -7  -2  170.98    6.00
   5   7  -2  188.38    7.60
   5   7  -2  166.68    8.30
   5   7  -2  165.58    7.60
   5   7  -2  171.28    8.70
   5   7  -2  174.38    7.40
   5   7  -2  166.68    7.90
  -5   7   2  176.08    7.60
   4  -7  -2    9.50    1.40
   4   7  -2   12.80    2.10
   4   7  -2    9.50    2.00
   4   7  -2    8.60    1.80
  -4   7   2   12.20    2.00
   4   7  -2    5.90    1.50
   4   7  -2    9.10    2.00
   4   7  -2   11.90    2.30
   3   7  -2  640.94   21.70
   3   7  -2  643.04   20.50
   3   7  -2  635.84   20.10
   3   7  -2  644.04   21.30
   3   7  -2  672.23   21.00
  -3   7   2  631.04   21.00
   3   7  -2  648.44   21.80
  -3   7   2  649.93   19.70
   2  -7  -2  133.39    5.20
   2   7  -2  143.99    7.70
  -2   7   2  148.69    7.00
  -2   7   2  147.19    6.50
   2   7  -2  143.29    7.60
   2   7  -2  142.29    6.80
   2   7  -2  142.39    6.60
   2   7  -2  146.69    7.30
  -2   7   2  146.09    7.90
   2   7  -2  150.48    7.80
  -1   7   2  173.48    7.50
   1   7  -2  133.69    9.60
   1   7  -2  171.38    9.20
   1   7  -2  166.58   10.70
  -1   7   2  172.28    8.10
   1   7  -2  166.78    9.10
   0   7  -2   59.99    6.00
   0   7  -2   80.29    5.50
   0   7  -2   72.29    6.70
   0   7   2   61.19    6.00
   0   7   2   57.99    6.50
   0   7  -2   76.09    5.60
   0   7   2   63.59    5.60
   0   7   2   69.29    6.20
   0   7   2   66.79    5.70
  -1   7  -2  505.25   16.50
  -1   7  -2  583.04   19.70
  -1   7  -2  479.55   18.80
  -1   7  -2  507.35   16.70
   1   7   2  442.36   20.50
  -1   7  -2  501.85   17.00
  -1   7  -2  492.05   16.00
   1   7   2  526.95   17.90
   1   7   2  486.95   17.00
   1   7   2  404.46   20.90
   2   7   2  120.79    6.70
   2   7   2  116.99    6.10
   2   7   2  122.09    6.40
  -2   7  -2  114.09    6.30
   2   7   2  118.39    6.20
   2   7   2  121.69    6.40
  -2   7  -2  120.49    5.70
   2   7   2  114.19    7.00
  -2   7  -2  117.39    6.10
   3  -7   2  355.46   10.60
   3   7   2  345.27   13.10
   3   7   2  351.96   12.70
   3   7   2  341.97   12.90
  -3   7  -2  363.26   12.40
   3   7   2  355.16   13.70
   3   7   2  349.67   14.00
   3   7   2  356.66   13.20
   4  -7   2    1.70    0.80
   4   7   2    2.90    1.10
  -4   7  -2   -0.10    1.00
   4   7   2    5.30    1.40
   4   7   2    2.40    1.10
   4   7   2    2.80    1.10
   5  -7   2  113.89    4.50
   5   7   2  124.39    6.70
   5   7   2  112.99    6.10
   5   7   2  112.19    6.00
   5   7   2  115.79    6.10
   5   7   2  110.99    6.40
   6  -7   2  146.99    5.20
   6  -7   2  157.78    5.50
  -6  -7  -2  145.19    5.50
   6   7   2  154.08    6.90
   6   7   2  156.98    7.60
   6   7   2  166.18    7.40
   6   7   2  157.38    7.30
   6   7   2  159.98    7.30
   7  -7   2   25.40    1.50
   7  -7   2   22.20    1.70
   7   7   2   22.20    2.20
   7   7   2   29.40    2.40
   7   7   2   23.80    2.40
   7   7   2   26.80    2.70
   7   7   2   17.10    2.10
   8  -7   2    0.80    0.80
   8  -7   2    2.30    0.70
   8   7   2    1.60    0.80
   8   7   2    1.80    1.10
   8   7   2    1.70    0.90
   8   7   2    0.90    0.90
   9  -7   2   63.99    2.50
   9   7   2   64.79    3.60
   9   7   2   66.29    4.10
   9   7   2   66.99    3.90
  10  -7   2  110.79    3.50
  10   7   2  108.19    4.50
  10   7   2  110.09    4.10
  10   7   2  107.79    4.00
   7   8  -2  365.36   12.20
   7   8  -2  423.56   13.20
   7   8  -2  386.56   11.90
   6   8  -2  107.99    3.90
   6   8  -2  104.79    4.70
   6   8  -2  102.59    4.90
   5   8  -2  161.58    6.60
   5   8  -2  145.29    6.40
   5   8  -2  153.68    5.90
   5   8  -2  146.49    6.00
   5   8  -2  146.69    6.30
   4   8  -2   11.80    1.60
   4   8  -2   12.20    1.30
   4   8  -2   14.40    1.70
   4   8  -2   13.70    1.70
   4   8  -2   10.70    1.50
   3   8  -2    3.00    0.90
   3   8  -2    2.20    0.80
   3   8  -2    1.10    0.90
   3   8  -2    3.10    0.90
   2   8  -2    6.50    1.30
   2   8  -2   10.20    1.60
   2   8  -2    7.60    1.60
  -2   8   2   10.50    1.60
   1   8  -2   30.00    2.50
  -1   8   2   30.30    2.70
   1   8  -2   32.00    3.50
   1   8  -2   31.00    2.60
   0   8  -2   69.99    3.80
   0   8  -2   69.19    5.10
   0   8   2   58.19    3.50
   0   8   2   59.79    4.00
   1   8   2  122.59    5.50
   1   8   2  131.29    5.60
   1   8   2  128.59    6.30
  -1   8  -2  134.29    5.60
   2   8   2   14.00    1.70
   2   8   2   15.20    1.80
   2   8   2   15.40    1.80
  -2   8  -2   17.80    1.70
   2   8   2   15.70    2.00
   3   8   2  155.38    6.70
   3   8   2  142.79    7.70
   4   8   2    3.50    0.90
   4   8   2    3.50    1.00
   4   8   2    4.20    1.00
   4   8   2    3.30    1.00
   5   8   2  149.39    6.00
   5   8   2  162.48    6.20
   5   8   2  159.68    6.40
   5   8   2  152.48    6.00
   6   8   2    6.00    1.80
   6   8   2    6.10    1.20
   6   8   2    4.10    0.80
   6   8   2    4.80    1.10
   7   8   2   32.20    2.50
   7   8   2   36.40    2.00
   7   8   2   34.50    2.10
  17   0  -3   53.69    3.10
 -17   0   3   48.30    2.80
 -17   0   3   55.69    2.30
 -16   0   3   87.69    4.50
 -16   0   3   83.39    3.70
 -15   0   3    5.20    1.50
  15   0  -3    6.30    1.00
  15   0  -3    8.70    1.70
 -15   0   3    6.00    1.20
 -14   0   3  148.59    6.00
  14   0  -3  134.79    7.40
 -14   0   3  150.28    4.80
 -14   0   3  140.99    7.00
  14   0  -3  148.79    5.60
  13   0  -3   86.39    7.30
 -13   0   3   89.09    4.40
  13   0  -3   87.29    4.10
 -13   0   3   85.09    5.40
 -13   0   3   84.79    3.50
  12   0  -3    7.20    3.50
  12   0  -3    7.10    2.00
 -12   0   3    4.20    0.80
  12   0  -3    2.70    0.80
 -12   0   3    6.50    1.40
 -12   0   3    4.50    1.10
  12   0  -3    4.90    1.30
  11   0  -3   31.60    1.70
  11   0  -3   24.20    7.30
 -11   0   3   30.10    1.90
  11   0  -3   31.00    2.20
 -11   0   3   31.50    3.20
 -11   0   3   30.40    2.40
 -11   0   3   34.10    2.40
  11   0  -3   34.80    3.60
  11   0  -3   30.40    2.90
  10   0  -3 1145.19   34.60
  10   0  -3 1138.09   30.10
 -10   0   3 1129.49   32.80
  10   0  -3 1117.69   30.80
 -10   0   3 1105.99   31.00
  10   0  -3 1115.69   32.40
 -10   0   3 1178.38   30.60
 -10   0   3 1076.59   47.20
 -10   0   3 1101.79   30.10
  10   0  -3 1146.09   33.20
   9   0  -3  143.79    6.50
  -9   0   3  130.89    5.30
   9   0  -3  136.09    6.10
  -9   0   3  131.29    4.70
  -9   0   3  146.29    5.10
   9   0  -3  133.39    7.10
   9   0  -3  141.29    5.00
   9   0  -3  132.09    5.30
   9   0  -3  138.29    8.30
   8   0  -3   30.90    2.90
   8   0  -3   32.40    3.40
  -8   0   3   34.30    6.20
   8   0  -3   31.20    2.60
   8   0  -3   30.00    1.90
   7   0  -3  872.81   25.30
  -7   0   3  865.11   33.10
   7   0  -3  880.81   26.50
   7   0  -3  853.41   24.60
  -7   0   3  866.61   23.30
   7   0  -3  871.51   23.30
   6   0  -3 5211.58  126.09
  -6   0   3 4972.30  135.19
  -6   0   3 5176.68  125.19
  -6   0   3 4422.36  128.39
   6   0  -3 4427.36  126.49
   6   0  -3 5103.49  126.29
   6   0  -3 5016.70  127.89
  -5   0   3  123.79    5.80
   5   0  -3  127.69    4.70
  -5   0   3  122.79    4.30
   5   0  -3  130.09    5.50
   5   0  -3  116.69    4.10
   3   0  -3  197.38    5.50
  -3   0   3  161.98    5.70
   3   0  -3  169.98    5.40
  -3   0   3  153.08    8.50
  -3   0   3  202.38    6.50
   3   0  -3  157.68    5.80
  -2   0   3 3483.55   87.49
  -2   0   3 3400.56   91.59
   2   0  -3 3346.97   87.19
   1   0  -3 2133.89   55.69
   1   0  -3 2110.39   55.99
  -1   0   3 2216.68   59.19
  -1   0   3 2205.88   55.79
   0   0  -3 1901.11   52.19
  -1   0  -3 1139.79   32.90
   1   0   3 1095.29   29.20
   2   0   3  283.87    7.80
  -2   0  -3  271.47   11.50
  -2   0  -3  236.88   10.60
   2   0   3  277.67    7.90
   2   0   3  272.07    8.10
  -3   0  -3  179.68    6.70
   3   0   3  188.48    5.80
   3   0   3  177.28    6.00
   3   0   3  178.28    5.70
  -3   0  -3  168.78    9.30
   4   0   3   20.60    1.40
   4   0   3   15.40    1.10
  -4   0  -3   19.80    1.20
  -4   0  -3   17.30    1.90
   4   0   3   14.60    1.50
   4   0   3   16.40    1.40
   5   0   3 3163.78   81.99
  -5   0  -3 2955.90   89.89
  -5   0  -3 3038.10   83.49
  -5   0  -3 3044.60   80.49
   5   0   3 3346.07   81.39
   5   0   3 3266.67   81.59
   6   0   3  838.62   22.40
   6   0   3  861.81   23.30
  -6   0  -3  817.32   32.40
   6   0   3  808.82   24.10
  -6   0  -3  824.22   22.50
   6   0   3  849.61   23.70
   7   0   3   14.70    2.00
   7   0   3   19.40    1.50
   7   0   3   17.20    2.10
   7   0   3   18.70    1.80
  -7   0  -3   20.70    5.30
   8   0   3   43.00    3.20
   8   0   3   40.90    2.70
  -8   0  -3   37.70    2.50
   8   0   3   36.40    3.30
  -8   0  -3   38.70    2.10
   8   0   3   38.50    2.30
  -8   0  -3   45.90    7.20
   8   0   3   37.20    2.40
  -8   0  -3   37.50    2.30
  -9   0  -3  122.39    5.00
  -9   0  -3  118.59    4.60
   9   0   3  115.59    5.90
  -9   0  -3  123.69    5.30
   9   0   3  127.79    5.10
  -9   0  -3  115.89   13.00
   9   0   3  123.89    6.90
   9   0   3  129.49    5.60
  -9   0  -3  124.89    6.50
 -10   0  -3  235.68   10.00
 -10   0  -3  252.47    8.00
 -10   0  -3  252.97    9.00
  10   0   3  252.27    7.50
 -10   0  -3  246.68    8.70
 -10   0  -3  265.27   22.70
  10   0   3  251.77    8.70
  10   0   3  258.67   11.60
  11   0   3  259.17    9.20
 -11   0  -3  318.27   10.70
 -11   0  -3  310.77   11.90
  11   0   3  304.97   13.70
  11   0   3  315.17   10.30
 -11   0  -3  313.07    9.50
 -11   0  -3  304.57   10.20
 -12   0  -3  839.82   26.10
  12   0   3  836.92   23.90
 -12   0  -3  846.22   24.50
  12   0   3  845.52   29.10
 -12   0  -3  834.12   22.90
  13   0   3  217.48    7.60
 -13   0  -3  215.18    8.20
 -13   0  -3  220.38    6.70
 -13   0  -3  202.48    9.10
 -14   0  -3    6.80    1.20
 -14   0  -3   10.60    1.90
  14   0   3    5.40    0.90
  15   0   3  113.69    5.60
 -15   0  -3  115.89    5.60
  15   0   3  121.99    5.00
  16   0   3  176.08    7.60
  16   0   3  159.78    6.00
 -16   0  -3  163.28    6.20
 -16   0  -3  154.58    5.40
 -17  -1   3   31.10    1.80
 -17   1   3   30.70    2.10
  17   1  -3   30.00    2.20
 -16  -1   3  138.19    5.30
 -16  -1   3  139.49    5.80
  16  -1  -3  139.89    4.70
  16   1  -3  141.89    6.40
 -16   1   3  130.69    5.50
 -16   1   3  137.19    5.90
 -15  -1   3   49.50    2.20
  15  -1  -3   51.09    3.70
 -15  -1   3   51.19    3.70
 -15  -1   3   46.90    2.90
  15  -1  -3   44.00    2.60
 -15   1   3   55.89    3.70
  15   1  -3   51.09    4.50
 -15   1   3   49.50    2.80
 -14  -1   3   15.60    2.00
  14  -1  -3   19.30    1.80
 -14  -1   3   18.90    1.90
 -14  -1   3   21.90    2.90
 -14  -1   3   21.10    1.50
 -14   1   3   21.00    2.40
  14   1  -3   19.00    2.80
 -14   1   3   15.30    1.70
 -13  -1   3  989.10   30.30
  13  -1  -3 1006.20   32.30
 -13  -1   3 1050.29   28.70
  13  -1  -3 1030.80   26.70
 -13  -1   3 1026.30   28.80
  13  -1  -3 1042.80   28.40
 -13  -1   3 1029.30   27.60
  13   1  -3  966.30   34.60
  13   1  -3 1032.90   27.60
 -13   1   3 1027.30   30.30
  13   1  -3 1017.20   32.20
  13   1  -3  970.20   32.70
 -13   1   3  985.90   28.40
  12  -1  -3  316.97   13.40
  12  -1  -3  333.67    9.70
 -12  -1   3  305.57   12.30
 -12  -1   3  325.87   10.70
  12  -1  -3  329.17   10.80
 -12  -1   3  332.77   10.10
 -12  -1   3  324.37   11.00
  12  -1  -3  321.67   12.50
  12   1  -3  326.37   15.90
  12   1  -3  327.67   10.30
 -12   1   3  337.37   12.40
  12   1  -3  344.77   12.50
 -12   1   3  322.47    9.40
 -12   1   3  327.07   26.40
 -12   1   3  336.97   10.90
  12   1  -3  316.57   13.80
 -11  -1   3  333.77   10.30
  11  -1  -3  341.27   11.30
 -11  -1   3  329.67   12.50
  11  -1  -3  338.97   10.80
 -11  -1   3  333.67   10.70
  11  -1  -3  339.27   14.00
  11  -1  -3  334.07   12.50
  11  -1  -3  338.27   13.20
  11  -1  -3  345.37   10.00
  11  -1  -3  337.77   12.50
 -11  -1   3  336.37   11.30
 -11   1   3  323.37   24.70
  11   1  -3  332.87   10.50
 -11   1   3  343.77   11.00
 -11   1   3  340.37   12.40
 -11   1   3  331.77    9.80
  11   1  -3  338.77   12.50
  11   1  -3  334.67   13.50
  11   1  -3  318.57   14.90
 -10  -1   3  107.89    6.40
 -10  -1   3  127.39    5.40
 -10  -1   3  126.09    5.50
  10  -1  -3  137.89    9.90
  10  -1  -3  135.99    6.60
  10  -1  -3  130.29    4.70
 -10  -1   3  132.69    4.80
  10  -1  -3  132.69    5.50
  10  -1  -3  135.59    5.10
  10  -1  -3  130.89    6.70
  10   1  -3  131.09    8.10
 -10   1   3  133.49    6.30
 -10   1   3  128.79    5.30
  10   1  -3  134.69    6.20
 -10   1   3  127.79    4.50
  10   1  -3  140.19    7.10
  10   1  -3  129.69    5.00
 -10   1   3  126.49   13.90
   9  -1  -3   47.90    6.40
   9  -1  -3   52.79    2.70
   9  -1  -3   47.50    2.90
  -9  -1   3   46.70    2.40
  -9  -1   3   53.19    2.70
   9  -1  -3   48.50    3.80
   9  -1  -3   50.69    2.40
   9  -1  -3   51.29    3.70
   9   1  -3   57.69    3.50
  -9   1   3   47.60    3.40
  -9   1   3   44.80    2.20
  -9   1   3   46.00    2.80
  -9   1   3   49.20    2.70
   9   1  -3   58.49    3.90
  -9   1   3   50.89    7.60
   9   1  -3   48.90    4.40
  -8  -1   3  160.48   15.10
   8  -1  -3  188.08    9.30
   8  -1  -3  203.58    6.50
  -8  -1   3  190.38    6.40
   8  -1  -3  189.78    7.70
   8  -1  -3  198.08    7.90
  -8   1   3  226.28   15.00
  -8   1   3  188.98    6.30
   8   1  -3  200.28    7.80
   8   1  -3  191.28    9.00
   7  -1  -3  825.12   22.90
   7  -1  -3  800.82   24.70
   7  -1  -3  792.12   21.30
   7  -1  -3  784.72   22.60
  -7  -1   3  706.73   30.50
  -7  -1   3  765.42   21.20
  -7   1   3  750.72   21.00
  -7   1   3  817.22   31.30
   7   1  -3  773.02   24.00
   7   1  -3  787.92   22.40
   6  -1  -3 3523.75   90.29
  -6  -1   3 3339.57   98.79
   6  -1  -3 3590.94   88.99
  -6  -1   3 3266.07   96.49
  -6  -1   3 3405.36   88.79
   6  -1  -3 3564.14   92.19
   6   1  -3 3635.14   89.89
  -6   1   3 3525.65   98.59
   6   1  -3 3578.24   91.49
   6   1  -3 3304.47   91.19
  -6   1   3 3393.66   88.69
  -5  -1   3 1160.68   38.70
   5  -1  -3 1227.18   32.30
   5  -1  -3 1243.38   33.80
  -5  -1   3 1195.28   33.10
  -5  -1   3 1182.48   31.10
   5   1  -3 1238.18   31.90
   5   1  -3 1186.68   33.10
  -5   1   3 1144.99   34.70
   5   1  -3 1157.68   32.50
  -5   1   3 1156.98   38.20
   5   1  -3 1219.28   33.00
  -4  -1   3   96.69    6.90
   4  -1  -3   89.19    3.60
  -4  -1   3   78.09    2.80
   4  -1  -3   85.89    4.30
  -4  -1   3   81.79    3.70
   4   1  -3   82.39    3.70
  -4   1   3   78.79    4.70
   4   1  -3   83.89    3.20
  -4   1   3  100.79    6.70
   4   1  -3   86.09    3.70
   4   1  -3   89.69    4.00
  -3  -1   3 1504.55   39.90
  -3  -1   3 1518.15   39.50
  -3  -1   3 1439.06   44.50
   3  -1  -3 1541.55   40.20
  -3   1   3 1403.06   41.60
   3   1  -3 1506.35   40.50
   3   1  -3 1576.14   40.50
  -3   1   3 1606.04   44.80
   3   1  -3 1564.64   39.90
   3   1  -3 1563.04   39.30
  -2  -1   3  713.63   18.80
  -2  -1   3  690.13   18.60
  -2  -1   3  705.73   18.90
   2  -1  -3  689.33   20.40
   2   1  -3  751.82   19.60
  -2   1   3  694.23   22.80
   2   1  -3  696.03   22.70
   2   1  -3  745.43   20.00
   2   1  -3  707.43   18.40
  -2   1   3  738.23   21.00
   2   1  -3  713.93   18.70
   1  -1  -3  531.45   14.50
   1  -1  -3  550.64   16.20
  -1  -1   3  551.74   14.80
   1   1  -3  541.65   15.60
  -1   1   3  532.25   15.50
  -1   1   3  587.74   18.30
   1   1  -3  556.04   15.10
   0  -1   3  931.21   24.90
   0   1   3  964.60   29.50
   0   1  -3  949.51   24.60
   0   1   3  905.21   25.20
   0   1   3  904.81   27.60
   0   1  -3  956.20   24.20
   0   1  -3  966.90   25.50
   0   1  -3  944.11   27.60
   1  -1   3  232.18    6.90
  -1  -1  -3  233.18   10.10
   1  -1   3  244.28    7.50
   1   1   3  256.67    7.90
  -1   1  -3  265.27    8.00
  -1   1  -3  255.87    6.70
  -1   1  -3  247.98   10.00
  -1   1  -3  245.88    7.30
   1   1   3  239.28    7.40
  -2  -1  -3   27.10    3.20
   2  -1   3   33.90    1.90
   2  -1   3   35.30    1.60
   2  -1   3   31.50    1.80
  -2   1  -3   28.00    3.10
   2   1   3   37.90    1.80
   2   1   3   33.30    2.10
  -2   1  -3   31.30    1.90
  -3  -1  -3  885.91   24.10
   3  -1   3  871.91   24.10
   3  -1   3  924.81   24.70
   3  -1   3  971.30   25.30
   3  -1   3  923.51   25.70
   3   1   3  916.31   24.50
   3   1   3  955.40   25.70
  -3   1  -3  938.11   25.80
  -3   1  -3  907.31   29.90
  -4  -1  -3  292.27    8.70
  -4  -1  -3  300.87   14.80
   4  -1   3  312.67   10.60
   4  -1   3  312.37    9.80
   4  -1   3  294.47    8.70
   4   1   3  315.57   10.30
  -4   1  -3  321.47   14.70
  -4   1  -3  304.77   10.70
   4   1   3  296.27   10.10
   4   1   3  309.27    9.00
  -5  -1  -3 1795.52   57.49
   5  -1   3 1864.41   48.70
  -5  -1  -3 1828.82   47.40
   5  -1   3 1794.22   47.40
   5  -1   3 1923.71   48.90
   5  -1   3 1827.42   50.29
  -5   1  -3 1756.62   50.49
   5   1   3 1824.02   49.40
   5   1   3 1891.41   49.70
  -5   1  -3 1766.12   56.49
   5   1   3 1842.22   47.70
   6  -1   3  655.73   19.80
   6  -1   3  692.03   19.90
   6  -1   3  687.23   18.40
  -6  -1  -3  636.04   28.40
   6   1   3  656.93   20.60
  -6   1  -3  667.73   18.70
  -6   1  -3  688.83   28.20
   6   1   3  697.43   20.80
   6   1   3  682.43   18.60
   7  -1   3  198.08    7.60
   7  -1   3  196.98    6.40
   7  -1   3  192.58    7.80
  -7   1  -3  181.58    6.40
  -7   1  -3  196.78   14.50
   7   1   3  185.68    8.30
   7   1   3  198.48    8.50
   7   1   3  205.48    6.50
  -8  -1  -3  203.88    6.70
   8  -1   3  217.38    8.80
  -8  -1  -3  188.58    7.20
   8  -1   3  205.68    6.50
   8  -1   3  217.58    8.30
   8  -1   3  211.28    6.90
   8  -1   3  209.98    7.20
  -8   1  -3  198.58    6.90
  -8   1  -3  197.38    7.30
   8   1   3  215.08    9.40
   8   1   3  202.78    9.00
  -8   1  -3  196.78   15.40
  -8   1  -3  194.98    8.20
   9  -1   3  356.96   12.40
  -9  -1  -3  341.47   13.10
   9  -1   3  347.27   13.30
  -9  -1  -3  347.27   11.00
   9  -1   3  344.47   11.10
  -9  -1  -3  345.47   11.30
   9  -1   3  354.96   10.70
   9  -1   3  357.66   10.20
  -9  -1  -3  347.97   10.50
   9   1   3  327.57   10.80
  -9   1  -3  322.67   10.00
  -9   1  -3  351.46   12.40
  -9   1  -3  333.67   11.20
   9   1   3  349.17   14.00
   9   1   3  352.36   13.80
  -9   1  -3  351.96   22.80
  10  -1   3  234.88    9.50
  10  -1   3  231.58   10.60
 -10  -1  -3  234.48    8.30
 -10  -1  -3  230.88    7.60
  10  -1   3  231.78    7.30
 -10  -1  -3  229.98    8.50
 -10  -1  -3  221.28    9.70
  10  -1   3  237.68    8.30
 -10   1  -3  230.48    9.50
 -10   1  -3  230.98    8.40
 -10   1  -3  242.08   20.80
 -10   1  -3  227.08    7.10
  10   1   3  230.38   11.30
  10   1   3  224.58    7.90
  10   1   3  231.58   10.80
  11  -1   3  194.88    7.30
 -11  -1  -3  202.68    7.50
 -11  -1  -3  190.48    8.90
 -11  -1  -3  205.48    7.80
  11  -1   3  196.88    6.30
  11  -1   3  180.48    9.90
 -11  -1  -3  193.38    6.70
 -11   1  -3  187.08    7.40
 -11   1  -3  193.58    8.60
  11   1   3  191.48    6.90
 -11   1  -3  166.58   21.70
 -11   1  -3  191.78    6.00
  12  -1   3    9.70    1.60
 -12  -1  -3   10.80    1.70
  12  -1   3   10.50    1.10
 -12  -1  -3   13.90    2.30
 -12  -1  -3   10.20    1.30
  12  -1   3    5.50    2.90
 -12   1  -3   13.40    1.70
 -12   1  -3   12.40    2.20
  12   1   3   12.20    1.60
 -12   1  -3   -2.10   10.40
 -13  -1  -3  169.68    5.80
 -13  -1  -3  138.19    7.20
 -13  -1  -3  160.08    7.70
  13  -1   3  159.58    6.30
 -13  -1  -3  170.88    6.90
 -13   1  -3  169.38    6.60
 -13   1  -3  158.28    7.60
 -14  -1  -3  173.88   10.00
 -14  -1  -3  199.28    6.20
  14  -1   3  205.38    7.10
 -14  -1  -3  204.58    7.60
  14   1   3  196.98    8.60
 -14   1  -3  194.58    7.10
 -14   1  -3  192.48    8.30
 -15  -1  -3    1.70    1.90
  15  -1   3    2.80    0.70
 -15   1  -3    3.60    0.70
 -15   1  -3    1.60    0.90
  15   1   3    2.40    0.90
  15   1   3    3.30    1.10
  16  -1   3  128.19    4.90
  16  -1   3  126.59    4.90
 -16  -1  -3  128.39    4.60
 -16   1  -3  127.39    5.20
  16   1   3  108.89    5.70
  16   1   3  128.49    4.90
  16  -2  -3  109.49    4.10
 -16  -2   3  110.09    3.80
 -16  -2   3  111.79    4.40
 -16   2   3  115.19    5.00
  16   2  -3  108.29    5.20
  15  -2  -3    0.20    0.40
 -15  -2   3    1.00    0.40
 -15  -2   3    4.30    2.90
 -15  -2   3    0.80    0.50
 -15   2   3    0.70    0.50
  15   2  -3    0.70    1.00
  15   2  -3    0.20    0.70
  14  -2  -3  169.28    5.20
 -14  -2   3  174.28    6.70
 -14  -2   3  170.08    5.90
 -14  -2   3  173.58    6.60
  14  -2  -3  166.08    6.40
  14   2  -3  167.48    8.50
 -14   2   3  165.58    7.40
  14   2  -3  168.48    8.20
 -14   2   3  163.08    5.90
  13  -2  -3    8.50    1.40
 -13  -2   3    6.50    1.30
  13  -2  -3    8.90    1.20
 -13  -2   3    8.70    1.20
 -13  -2   3    7.50    1.20
 -13   2   3   -2.90    9.60
 -13   2   3    8.50    1.60
  13   2  -3    5.30    1.40
 -13   2   3    8.60    1.70
 -12  -2   3   92.49    4.60
  12  -2  -3   94.29    3.80
  12  -2  -3   92.99    6.50
  12  -2  -3   95.99    4.40
 -12  -2   3  100.69    4.50
  12  -2  -3   97.99    4.60
  12  -2  -3   93.89    6.50
 -12  -2   3   96.99    4.10
 -12   2   3   94.69   13.80
 -12   2   3   93.59    4.30
  12   2  -3   88.89    8.40
 -12   2   3   95.29    5.40
  12   2  -3   89.29    6.50
  11  -2  -3   41.40    4.20
  11  -2  -3   42.10    3.80
  11  -2  -3   45.60    2.80
 -11  -2   3   45.70    2.50
 -11  -2   3   44.60    2.90
 -11  -2   3   42.00    2.70
  11  -2  -3   42.60    2.40
  11   2  -3   44.70    4.40
 -11   2   3   47.20    2.80
 -11   2   3   37.80    3.30
  11   2  -3   44.80    3.90
  11   2  -3   48.80    7.00
  11   2  -3   46.50    5.90
  11   2  -3   43.00    3.30
  10  -2  -3  709.33   19.50
 -10  -2   3  649.83   19.70
 -10  -2   3  659.63   18.80
  10  -2  -3  659.83   19.80
  10  -2  -3  692.33   22.00
  10  -2  -3  671.03   21.70
  10  -2  -3  640.24   21.30
 -10  -2   3  684.63   19.30
  10   2  -3  688.33   21.20
 -10   2   3  685.33   33.80
  10   2  -3  695.73   22.40
 -10   2   3  662.63   20.80
  10   2  -3  700.43   20.80
  10   2  -3  658.23   24.70
 -10   2   3  662.93   19.30
   9  -2  -3  772.92   22.70
   9  -2  -3  751.22   20.80
   9  -2  -3  714.43   21.00
  -9  -2   3  676.03   23.00
  -9  -2   3  751.42   20.60
   9  -2  -3  755.72   20.30
   9  -2  -3  733.63   22.80
  -9  -2   3  693.83   20.20
  -9   2   3  735.83   22.10
   9   2  -3  742.63   21.80
   9   2  -3  720.73   25.50
  -9   2   3  745.23   33.70
   9   2  -3  743.13   23.10
  -8  -2   3  149.29    5.30
   8  -2  -3  146.89    6.50
   8  -2  -3  145.89    6.70
   8  -2  -3  147.29    8.50
   8  -2  -3  159.38    5.60
   8  -2  -3  142.99    5.10
   8  -2  -3  140.49    6.00
  -8   2   3  146.39    6.30
   8   2  -3  145.79    8.40
   8   2  -3  153.38    6.80
  -8   2   3  151.98   12.30
   8   2  -3  145.89    6.00
   7  -2  -3   24.30    2.30
   7  -2  -3   26.10    3.20
   7  -2  -3   30.30    1.90
  -7  -2   3   27.40    1.70
  -7   2   3   36.30    5.90
   7   2  -3   32.40    3.40
   7   2  -3   25.00    2.30
  -6  -2   3 4399.96  114.39
  -6  -2   3 3831.42  118.89
   6  -2  -3 4584.84  118.49
  -6   2   3 4612.04  124.59
   6   2  -3 4700.13  118.49
   6   2  -3 4453.55  116.59
   6   2  -3 4558.84  126.79
   6   2  -3 4634.74  115.79
  -5  -2   3  181.28    5.60
   5  -2  -3  192.38    8.30
  -5  -2   3  184.48    7.10
   5  -2  -3  181.68    5.80
   5  -2  -3  190.08    7.00
   5   2  -3  191.48   11.30
   5   2  -3  184.08    7.30
  -5   2   3  181.18   10.60
   5   2  -3  179.58    6.40
   5   2  -3  185.88    8.10
   4  -2  -3 1699.53   43.40
  -4  -2   3 1655.03   44.90
  -4  -2   3 1656.73   42.90
   4  -2  -3 1717.53   44.80
   4  -2  -3 1687.23   46.40
   4   2  -3 1626.44   45.90
   4   2  -3 1631.34   45.40
   4   2  -3 1712.43   49.90
  -4   2   3 1601.44   47.70
  -4   2   3 1746.03   49.80
   3  -2  -3  248.28    7.30
   3  -2  -3  256.07    9.70
  -3  -2   3  247.68    7.30
  -3  -2   3  288.67    7.80
   3  -2  -3  249.78    8.50
   3   2  -3  246.78    9.00
   3   2  -3  264.37   11.10
  -3   2   3  251.37   10.60
  -3   2   3  252.87   11.20
  -2  -2   3 1624.34   42.30
   2  -2  -3 1566.54   41.90
   2  -2  -3 1664.23   44.90
  -2  -2   3 1593.84   41.60
  -2  -2   3 1619.14   41.80
  -2   2   3 1639.94   46.40
   2   2  -3 1607.84   44.60
   2   2  -3 1719.23   44.00
  -1  -2   3 3878.71  105.29
  -1   2   3 4259.57  109.09
   1   2  -3 4217.88  106.39
   1   2  -3 4113.49  106.89
   0  -2   3  736.53   19.50
   0  -2   3  723.13   20.60
   0  -2   3  733.53   19.70
   0  -2  -3  769.32   22.90
   0   2  -3  788.82   21.00
   0   2   3  768.92   21.40
   0   2  -3  761.12   21.80
   0   2   3  766.02   23.20
   0   2   3  752.22   23.00
   1  -2   3  102.49    3.70
   1  -2   3  102.89    3.30
   1  -2   3   99.79    4.10
   1   2   3  101.79    4.60
  -1   2  -3  110.69    5.90
  -1   2  -3  109.09    3.80
   1   2   3  110.29    5.80
  -1   2  -3  106.29    4.70
  -1   2  -3   99.09    4.00
   2  -2   3  310.67    8.90
   2  -2   3  291.47    9.80
   2  -2   3  290.27    8.50
   2  -2   3  318.67    9.60
   2   2   3  314.77   12.40
  -2   2  -3  305.37   10.10
   2   2   3  320.17   10.60
  -2   2  -3  312.57   10.40
  -2   2  -3  321.07   12.70
   3  -2   3 2242.28   59.19
   3  -2   3 2194.18   57.49
   3  -2   3 2187.78   59.19
   3  -2   3 2229.38   58.09
  -3   2  -3 2178.88   59.79
   3   2   3 2222.48   58.29
   3   2   3 2258.37   60.09
  -3   2  -3 2266.67   59.69
  -3   2  -3 2310.27   64.19
   3   2   3 2301.87   63.49
   4  -2   3  169.48    5.90
   4  -2   3  162.98    5.20
  -4  -2  -3  158.98    5.10
   4  -2   3  171.88    6.90
   4  -2   3  176.18    6.80
  -4   2  -3  162.88    7.50
   4   2   3  162.88    7.30
   4   2   3  178.58    5.60
  -4   2  -3  164.08   10.10
  -4   2  -3  174.28    6.90
   4   2   3  155.28    9.60
   5  -2   3 1287.07   33.20
   5  -2   3 1225.68   34.20
   5  -2   3 1203.68   34.90
  -5  -2  -3 1197.88   32.00
   5  -2   3 1203.78   33.20
  -5   2  -3 1231.98   41.40
   5   2   3 1202.08   41.00
  -5   2  -3 1198.88   34.40
   5   2   3 1224.88   35.30
   6  -2   3  319.47   10.80
   6  -2   3  327.37   12.70
   6  -2   3  331.67    9.70
   6  -2   3  332.97   11.50
  -6  -2  -3  316.37    9.60
  -6   2  -3  309.37   17.30
   6   2   3  322.37   12.50
  -6   2  -3  327.27   11.80
   7  -2   3  279.77    8.70
   7  -2   3  270.17   11.40
  -7  -2  -3  284.57    8.70
   7  -2   3  275.17   12.10
   7  -2   3  273.07   10.10
  -7   2  -3  285.77   11.10
   7   2   3  278.17   11.70
  -7   2  -3  286.77   17.60
  -7   2  -3  260.07    9.70
  -8  -2  -3  861.01   23.30
   8  -2   3  835.32   22.80
   8  -2   3  873.81   25.70
  -8  -2  -3  795.72   23.70
  -8  -2  -3  816.22   23.50
   8  -2   3  876.51   23.30
   8  -2   3  822.22   23.50
   8  -2   3  839.42   25.40
   8   2   3  851.91   27.20
  -8   2  -3  845.02   26.30
  -8   2  -3  833.12   24.70
  -8   2  -3  832.82   36.60
  -8   2  -3  802.72   23.50
   9  -2   3  340.07   12.80
  -9  -2  -3  330.37   11.20
   9  -2   3  335.87   10.30
  -9  -2  -3  336.07   10.50
   9  -2   3  362.26   15.80
   9  -2   3  337.87   10.70
  -9  -2  -3  346.87   10.90
   9  -2   3  330.37   11.00
  -9   2  -3  345.97   12.30
  -9   2  -3  339.97   22.60
  -9   2  -3  346.27   13.60
  -9   2  -3  340.07   11.00
   9   2   3  343.57   14.30
 -10  -2  -3  134.19    6.00
  10  -2   3  131.69    7.10
  10  -2   3  132.49    5.60
 -10  -2  -3  139.59    5.70
  10  -2   3  135.79    5.40
  10  -2   3  133.89    4.90
 -10  -2  -3  129.89    5.10
  10  -2   3  135.89    7.60
  10   2   3  132.49    7.20
  10   2   3  129.99    8.60
 -10   2  -3  131.79    6.60
 -10   2  -3  136.29    7.90
 -10   2  -3  127.49    6.60
 -10   2  -3  115.59   14.10
  11  -2   3  480.05   13.60
 -11  -2  -3  472.65   14.80
  11  -2   3  468.85   14.70
 -11  -2  -3  474.55   14.00
  11  -2   3  479.85   18.10
 -11  -2  -3  472.45   15.10
  11  -2   3  463.95   16.80
  11  -2   3  472.55   14.30
  11   2   3  479.25   17.10
 -11   2  -3  462.85   16.10
 -11   2  -3  456.15   14.40
 -11   2  -3  450.65   18.90
  11   2   3  444.26   18.50
 -11   2  -3  525.55   45.40
 -12  -2  -3  468.15   13.90
  12  -2   3  472.45   14.60
 -12  -2  -3  470.05   14.70
  12  -2   3  448.76   14.10
 -12  -2  -3  476.05   15.00
  12  -2   3  468.55   13.30
  12  -2   3  470.75   21.10
  12   2   3  478.65   16.90
 -12   2  -3  467.05   16.00
 -12   2  -3  460.95   14.30
  12   2   3  444.16   16.60
 -12   2  -3  446.66   30.90
 -13  -2  -3   29.70    1.90
  13  -2   3   31.50    2.30
 -13  -2  -3   31.70    2.50
  13  -2   3   31.20    1.70
 -13  -2  -3   29.40    2.70
 -13   2  -3   28.20    2.70
  13   2   3   28.90    3.10
  13   2   3   23.40    2.80
 -13   2  -3   30.80    2.20
 -14  -2  -3   86.79    4.50
 -14  -2  -3   94.29    4.40
  14  -2   3   87.79    4.00
 -14  -2  -3   91.69    3.60
  14   2   3   89.09    5.10
 -14   2  -3   86.19    4.80
  14   2   3   93.89    5.30
  15  -2   3  160.88    5.70
 -15  -2  -3  168.18    5.10
 -15  -2  -3  173.98    6.20
  15   2   3  168.28    7.00
  15   2   3  173.48    7.00
 -15   2  -3  168.68    6.80
  16  -2   3   23.50    1.30
  16  -2   3   20.30    1.50
 -16  -2  -3   22.30    1.90
 -16   2  -3   25.10    2.10
  16   2   3   23.50    1.80
 -16  -3   3   25.70    1.60
 -16  -3   3   24.80    1.30
  16  -3  -3   23.80    1.50
 -16   3   3   23.40    1.70
  16   3  -3   26.20    2.10
  15  -3  -3  282.57    8.30
 -15  -3   3  303.57    9.60
  15  -3  -3  304.37    9.40
 -15  -3   3  293.47    9.70
 -15  -3   3  311.37    8.90
 -15   3   3  312.07   10.20
  15   3  -3  286.37   12.00
  15   3  -3  308.37   11.00
 -14  -3   3  168.88    6.20
  14  -3  -3  150.98    5.00
  14  -3  -3  153.28    5.90
 -14  -3   3  158.88    5.50
 -14  -3   3  157.58    6.10
 -14   3   3  151.28    6.60
  14   3  -3  149.88    7.70
  14   3  -3  161.78    7.70
 -13  -3   3   15.30    1.40
  13  -3  -3   12.30    1.80
 -13  -3   3   14.30    1.70
  13  -3  -3   12.80    1.20
  13  -3  -3   13.20    1.50
 -13  -3   3   14.60    1.60
 -13   3   3   13.40    1.80
  13   3  -3   18.10    2.60
  13   3  -3   10.40    2.20
 -12  -3   3  161.68    6.40
 -12  -3   3  154.48    5.80
  12  -3  -3  168.08    6.30
  12  -3  -3  165.38    6.50
  12  -3  -3  150.08    8.70
  12  -3  -3  166.18    5.70
 -12  -3   3  166.18    6.60
  12   3  -3  169.28    8.40
 -12   3   3  150.38   16.30
 -12   3   3  165.58    7.30
  12   3  -3  151.58    8.90
  12   3  -3  152.38   12.40
 -11  -3   3   80.79    4.00
  11  -3  -3   90.09    4.20
  11  -3  -3   81.79    5.90
  11  -3  -3   81.99    4.00
 -11  -3   3   87.19    4.20
 -11  -3   3   83.59    3.60
  11   3  -3   82.69    6.20
  11   3  -3   69.09    4.90
  11   3  -3   69.79    5.00
 -11   3   3   80.79    4.80
  11   3  -3   79.39    5.50
  11   3  -3   79.49    8.00
 -11   3   3   70.69   11.30
 -10  -3   3   53.89    3.10
 -10  -3   3   52.49    3.50
  10  -3  -3   53.79    4.50
  10  -3  -3   54.59    3.20
  10  -3  -3   53.89    2.80
 -10   3   3   52.19    9.10
  10   3  -3   56.99    5.20
  10   3  -3   45.90    4.20
  10   3  -3   66.09    6.60
  10   3  -3   66.99    4.80
  10   3  -3   53.79    4.40
 -10   3   3   60.59    3.80
  -9  -3   3   26.10    2.20
  -9  -3   3   19.20    1.60
   9  -3  -3   21.40    2.80
   9  -3  -3   26.00    2.00
   9  -3  -3   25.60    3.30
   9  -3  -3   24.60    1.70
   9  -3  -3   26.10    2.10
  -9  -3   3   25.70    1.90
   9   3  -3   26.80    2.30
   9   3  -3   27.30    3.00
   9   3  -3   30.20    3.60
   9   3  -3   17.40    2.80
   9   3  -3   28.10    3.40
  -9   3   3   32.10    2.60
   9   3  -3   19.30    3.80
  -9   3   3   41.60    7.70
   8  -3  -3  257.37    9.00
   8  -3  -3  282.37   10.70
  -8  -3   3  257.97    9.00
  -8  -3   3  279.17    8.60
   8  -3  -3  269.67    8.70
  -8  -3   3  250.97    8.40
   8  -3  -3  262.07    8.30
   8   3  -3  253.57   11.90
   8   3  -3  276.57   13.20
  -8   3   3  262.67    9.60
   8   3  -3  261.97   10.70
  -8   3   3  271.07   17.50
   8   3  -3  267.77    9.30
   7  -3  -3  473.35   13.80
   7  -3  -3  476.95   21.10
   7  -3  -3  487.35   15.80
  -7  -3   3  476.85   13.60
   7   3  -3  470.95   16.10
   7   3  -3  486.85   18.60
   7   3  -3  445.76   17.30
   7   3  -3  489.85   18.50
  -7   3   3  466.15   14.60
   7   3  -3  473.85   14.70
  -7   3   3  458.45   22.40
  -6  -3   3  572.14   15.50
   6  -3  -3  574.64   17.70
   6  -3  -3  565.54   20.00
  -6  -3   3  530.05   17.90
   6   3  -3  557.44   21.20
   6   3  -3  545.25   18.40
  -6   3   3  569.54   23.70
   6   3  -3  593.94   23.30
   5  -3  -3 2451.35   64.09
  -5  -3   3 2415.26   65.59
   5  -3  -3 2530.45   68.59
  -5  -3   3 2430.36   63.59
   5  -3  -3 2528.25   66.09
  -5   3   3 2491.35   71.99
   5   3  -3 2514.25   70.39
   5   3  -3 2463.45   68.59
   5   3  -3 2481.75   67.09
   4  -3  -3  661.73   25.20
  -4  -3   3  633.14   18.50
  -4  -3   3  637.14   17.20
   4  -3  -3  639.84   19.40
   4  -3  -3  660.33   17.60
  -4   3   3  676.03   23.30
   4   3  -3  649.34   20.30
   4   3  -3  647.44   21.30
  -3  -3   3 2241.48   57.89
   3  -3  -3 2269.87   60.99
  -3  -3   3 2069.89   56.79
  -3  -3   3 2171.38   57.19
   3  -3  -3 2182.88   58.79
   3  -3  -3 2083.69   56.59
   3   3  -3 2284.47   60.49
   3   3  -3 2255.17   59.89
  -3   3   3 2272.87   61.79
  -2  -3   3 1117.09   30.60
   2  -3  -3 1094.49   29.80
   2  -3  -3 1147.89   34.00
  -2  -3   3 1148.99   30.40
  -2  -3   3 1135.49   30.20
  -2   3   3 1193.78   33.70
   2   3  -3 1172.48   33.00
   2   3  -3 1197.58   33.20
  -2   3   3 1152.58   34.20
  -1  -3   3  390.86   12.20
  -1  -3   3  401.46   11.40
   1  -3  -3  403.66   15.00
  -1  -3   3  399.76   11.40
  -1   3   3  413.66   13.70
  -1   3   3  441.86   14.10
   1   3  -3  434.86   14.20
   1   3  -3  421.06   13.60
   0  -3   3  611.64   17.10
   0  -3   3  595.74   17.90
   0  -3   3  593.84   16.60
   0  -3  -3  623.44   20.70
   0   3  -3  655.73   18.60
   0   3  -3  609.44   19.40
   0   3   3  650.43   19.10
   0   3   3  670.53   18.80
   1  -3   3 4912.01  129.59
   1  -3   3 4884.01  131.09
   1  -3   3 5107.99  130.39
   1   3   3 5007.50  131.69
   1   3   3 5453.45  131.69
  -1   3  -3 5069.99  132.59
  -1   3  -3 5188.38  130.69
   1   3   3 5037.10  132.29
   2  -3   3 2890.21   77.59
   2  -3   3 3041.00   79.99
   2  -3   3 3017.60   78.29
  -2  -3  -3 2779.52   77.39
   2   3   3 3111.59   80.99
   2   3   3 3127.09   81.19
   2   3   3 3191.78   80.99
  -2   3  -3 3114.09   81.09
  -2   3  -3 2919.31   80.59
  -2   3  -3 3214.58   82.89
   3  -3   3  803.02   24.10
   3  -3   3  784.42   21.70
   3  -3   3  822.62   23.80
   3  -3   3  812.52   22.50
  -3  -3  -3  775.12   21.50
   3   3   3  872.91   26.10
  -3   3  -3  844.72   24.80
  -3   3  -3  800.12   25.20
  -3   3  -3  872.21   27.90
   3   3   3  835.22   25.30
   4  -3   3   83.29    3.80
  -4  -3  -3   77.99    3.00
   4  -3   3   82.19    4.70
   4  -3   3   73.29    5.50
   4  -3   3   94.99    3.30
  -4   3  -3   82.19    4.90
   4   3   3   88.59    5.50
  -4   3  -3   89.59    7.10
  -4   3  -3   84.59    6.60
   4   3   3   82.39    6.40
   5  -3   3 1175.38   32.80
   5  -3   3 1205.48   31.70
   5  -3   3 1165.38   35.60
  -5  -3  -3 1180.78   31.40
   5  -3   3 1219.78   34.50
   5   3   3 1113.59   35.50
  -5   3  -3 1235.78   34.90
  -5   3  -3 1209.58   40.90
   5   3   3 1224.38   39.40
  -6  -3  -3  457.95   13.10
   6  -3   3  471.45   15.90
   6  -3   3  456.55   16.70
   6  -3   3  460.65   14.70
   6  -3   3  469.15   13.30
  -6   3  -3  445.16   14.30
   6   3   3  447.76   15.70
   6   3   3  464.95   17.30
  -6   3  -3  475.15   16.20
  -6   3  -3  462.25   22.20
   6   3   3  432.86   15.60
  -7  -3  -3  180.98    6.20
   7  -3   3  173.78    7.60
   7  -3   3  187.98    8.50
   7  -3   3  183.18    6.30
   7  -3   3  158.18    7.40
  -7   3  -3  188.68   14.20
   7   3   3  175.18    8.80
   7   3   3  179.88    8.30
  -7   3  -3  171.68    7.20
   7   3   3  168.78    8.10
  -7   3  -3  189.78   10.10
   7   3   3  180.78    9.00
   7   3   3  192.88    9.90
   8  -3   3  287.37   11.10
  -8  -3  -3  277.77    8.90
   8  -3   3  275.17    9.40
  -8  -3  -3  274.67    9.70
   8  -3   3  276.27   11.60
   8  -3   3  288.27    8.80
   8  -3   3  289.87    9.20
  -8  -3  -3  279.47    9.10
   8   3   3  233.68   15.80
  -8   3  -3  277.77   19.00
  -8   3  -3  288.07   12.10
   8   3   3  298.67   11.70
   8   3   3  291.67   12.20
  -8   3  -3  281.37   10.30
   8   3   3  272.87   11.90
   8   3   3  270.67   11.30
   9  -3   3  240.48   13.80
  -9  -3  -3  229.88    8.50
   9  -3   3  222.48   10.40
   9  -3   3  234.08    7.70
   9  -3   3  232.18    8.10
  -9  -3  -3  232.58    8.00
  -9  -3  -3  235.18    8.20
  -9   3  -3  234.98   11.20
  -9   3  -3  234.38    9.20
   9   3   3  228.18   10.30
   9   3   3  216.28   10.30
   9   3   3  229.18   10.60
   9   3   3  231.58   10.30
   9   3   3  250.97   13.00
  10  -3   3   26.10    2.20
  10  -3   3   26.80    1.90
  10  -3   3   27.80    3.70
  10  -3   3   30.00    4.10
  10  -3   3   25.70    2.20
 -10  -3  -3   27.70    2.00
 -10  -3  -3   29.10    2.40
 -10  -3  -3   27.60    2.30
 -10   3  -3   27.50    2.70
  10   3   3   22.50    3.40
  10   3   3   24.80    3.10
  10   3   3   33.80    5.20
  10   3   3   27.80    3.20
  11  -3   3  244.48    8.80
 -11  -3  -3  251.97    9.20
 -11  -3  -3  246.78    9.80
  11  -3   3  254.27    8.00
  11  -3   3  232.78   11.70
  11  -3   3  257.77    8.80
  11  -3   3  242.48   11.40
 -11  -3  -3  251.47    8.30
 -11   3  -3  219.88   20.40
  11   3   3  259.37   13.50
 -11   3  -3  257.57   10.00
  11   3   3  253.57   10.90
  11   3   3  227.58   10.10
  11   3   3  237.08   10.80
 -12  -3  -3  282.97   10.00
 -12  -3  -3  288.67    9.10
 -12  -3  -3  277.47    9.80
  12  -3   3  278.27    9.40
  12  -3   3  277.77    9.70
  12  -3   3  284.77    8.70
  12   3   3  269.07   11.50
  12   3   3  294.77   11.70
 -12   3  -3  270.87   10.60
  13  -3   3    6.30    0.80
  13  -3   3    4.50    0.90
  13  -3   3    3.30    1.50
 -13  -3  -3    5.10    1.10
 -13  -3  -3    5.50    0.90
  13   3   3    8.10    1.90
 -13   3  -3    5.10    1.30
  13   3   3    4.90    1.40
 -14  -3  -3  199.58    7.70
 -14  -3  -3  178.38    8.30
  14  -3   3  196.08    8.20
 -14  -3  -3  198.58    7.00
  14  -3   3  182.48    5.50
  14   3   3  185.28    7.90
 -14   3  -3  167.88    8.00
  14   3   3  202.68    7.80
 -15  -3  -3   33.60    1.60
 -15  -3  -3   36.50    2.10
  15   3   3   35.30    2.50
 -15   3  -3   32.30    2.80
  15   3   3   35.20    2.30
  15  -4  -3  123.49    5.00
 -15  -4   3  127.39    4.60
  15  -4  -3  124.29    3.60
  15   4  -3  127.69    5.60
 -15   4   3  132.29    4.70
  15   4  -3  126.79    5.00
  14  -4  -3   43.70    2.40
 -14  -4   3   45.00    2.20
 -14  -4   3   41.10    2.60
 -14  -4   3   46.50    2.60
  14  -4  -3   43.00    1.90
  14   4  -3   40.50    3.20
  14   4  -3   43.60    3.40
 -14   4   3   40.30    2.60
  13  -4  -3   41.40    2.20
  13  -4  -3   46.80    2.70
 -13  -4   3   41.00    2.30
 -13  -4   3   44.30    2.70
  13  -4  -3   44.80    2.70
  13   4  -3   38.90    3.80
 -13   4   3   43.80    3.00
  13   4  -3   42.10    3.60
  12  -4  -3  112.69    4.90
  12  -4  -3  115.89    4.40
 -12  -4   3  106.89    4.40
 -12  -4   3  117.09    5.00
  12  -4  -3  112.49    5.10
 -12  -4   3  115.89    4.90
  12   4  -3  113.99    6.50
 -12   4   3  116.09    5.50
  12   4  -3  114.19    7.20
  11  -4  -3  389.56   12.30
 -11  -4   3  390.46   12.20
 -11  -4   3  379.26   11.80
  11  -4  -3  394.46   12.30
 -11   4   3  390.26   13.10
  11   4  -3  393.16   14.90
  11   4  -3  371.76   15.90
 -11   4   3  365.46   22.80
  11   4  -3  377.26   16.50
  10  -4  -3   45.60    2.90
 -10  -4   3   48.70    2.80
 -10  -4   3   44.70    2.50
  10  -4  -3   45.00    2.50
  10  -4  -3   39.70    4.40
 -10  -4   3   37.60    2.80
  10   4  -3   44.10    3.20
 -10   4   3   44.20    3.20
  10   4  -3   49.70    4.10
  10   4  -3   40.60    3.80
 -10   4   3   46.90    8.30
  10   4  -3   47.70    6.40
  10   4  -3   53.29    4.40
  10   4  -3   46.20    4.80
  -9  -4   3  288.17    9.10
   9  -4  -3  290.57    9.70
   9  -4  -3  290.07    9.20
   9  -4  -3  291.47   12.00
  -9  -4   3  298.47    9.50
   9  -4  -3  296.27    9.90
   9   4  -3  295.27   11.40
  -9   4   3  274.87   10.20
   9   4  -3  283.77   15.00
   9   4  -3  289.57   12.10
   9   4  -3  269.17   13.10
   9   4  -3  279.57   10.70
   9   4  -3  285.87   12.20
  -9   4   3  280.97   18.70
  -8  -4   3  524.65   15.80
   8  -4  -3  564.34   18.90
   8  -4  -3  564.94   16.40
   8  -4  -3  541.35   15.90
   8  -4  -3  546.05   16.60
  -8  -4   3  564.34   16.10
   8   4  -3  546.75   18.20
  -8   4   3  550.14   17.10
   8   4  -3  572.14   18.50
  -8   4   3  527.65   26.30
   8   4  -3  540.25   19.00
   8   4  -3  559.34   23.40
   8   4  -3  613.44   23.30
   8   4  -3  545.65   19.50
   7  -4  -3  162.88    6.00
   7  -4  -3  164.08    5.80
   7  -4  -3  164.78    6.30
   7  -4  -3  159.78    9.20
  -7   4   3  154.18   11.70
   7   4  -3  175.48    9.30
  -7   4   3  160.18    6.50
   7   4  -3  158.98   10.10
   7   4  -3  160.98    8.40
   7   4  -3  173.18    7.80
   7   4  -3  158.88    7.70
   7   4  -3  169.98    8.10
  -7   4   3  154.48    8.50
   6  -4  -3  152.58    7.10
  -6  -4   3  145.39    5.00
   6  -4  -3  167.68   11.00
   6   4  -3  147.29    7.70
   6   4  -3  145.29    9.00
   6   4  -3  161.48    8.60
  -6   4   3  138.89   10.30
   6   4  -3  149.29    7.90
   6   4  -3  135.89    6.90
  -6   4   3  132.09    5.60
  -6   4   3  134.89    6.60
   6   4  -3  157.18    7.40
   5  -4  -3  107.89    5.60
  -5  -4   3  116.39    5.90
  -5  -4   3  109.89    3.70
   5  -4  -3  112.19    4.20
   5  -4  -3  112.69    9.00
  -5   4   3  106.29    4.90
   5   4  -3  101.89    7.20
   5   4  -3  107.29    6.40
   5   4  -3  108.19    5.90
   5   4  -3  105.49    6.00
  -5   4   3  104.19    5.40
   5   4  -3  110.39    7.40
  -5   4   3  102.89    7.90
  -4  -4   3 1226.38   33.30
   4  -4  -3 1249.57   37.40
  -4  -4   3 1173.38   31.20
   4  -4  -3 1199.48   31.70
   4  -4  -3 1229.78   34.60
   4   4  -3 1223.48   36.90
   4   4  -3 1137.99   35.00
  -4   4   3 1230.28   33.30
   4   4  -3 1159.88   35.70
   4   4  -3 1158.48   36.20
   4   4  -3 1193.58   35.50
  -4   4   3 1222.28   36.80
  -3  -4   3  650.23   18.80
   3  -4  -3  720.53   23.80
  -3  -4   3  659.23   18.70
  -3  -4   3  735.53   19.40
  -3  -4   3  632.64   17.80
  -3  -4   3  644.74   18.50
   3  -4  -3  703.03   21.10
   3   4  -3  718.23   23.00
  -3   4   3  733.73   21.50
   3   4  -3  603.74   24.90
  -3   4   3  715.23   21.20
  -2  -4   3  322.57   10.20
  -2  -4   3  315.47    9.60
   2  -4  -3  317.27    9.20
  -2  -4   3  305.47    9.10
   2  -4  -3  338.47   11.90
  -2  -4   3  341.17    9.80
   2  -4  -3  334.57   13.80
   2   4  -3  320.37   12.60
   2   4  -3  347.97   12.90
   1  -4  -3   67.89    5.40
  -1  -4   3   69.39    3.00
  -1  -4   3   60.79    2.50
   1  -4  -3   62.59    2.40
  -1  -4   3   71.49    3.60
   1   4  -3   71.09    4.60
   1   4  -3   71.49    4.80
   0  -4   3  352.26   10.50
   0  -4   3  368.06   12.20
   0  -4   3  376.96   11.30
   0  -4  -3  391.76   15.50
   0   4   3  375.36   13.40
   0   4  -3  384.56   12.90
   0   4  -3  371.16   13.90
   1  -4   3 1722.63   43.30
   1  -4   3 1487.15   40.50
   1  -4   3 1553.24   43.30
   1  -4   3 1523.95   41.30
  -1  -4  -3 1629.64   47.40
  -1   4  -3 1541.15   42.70
  -1   4  -3 1606.94   45.20
   1   4   3 1547.85   44.60
   2  -4   3  922.31   27.10
  -2  -4  -3  940.21   31.00
   2  -4   3  872.51   24.10
   2  -4   3  950.40   26.40
  -2  -4  -3  869.31   23.80
   2  -4   3  916.21   25.00
  -2   4  -3  955.10   28.40
   2   4   3  911.61   28.50
   3  -4   3  101.39    3.60
   3  -4   3  107.69    6.10
   3  -4   3   90.69    5.30
   3  -4   3  101.99    4.30
  -3  -4  -3   90.89    3.30
  -3   4  -3   99.09    5.60
   3   4   3  106.59    6.90
  -3   4  -3   96.29    6.00
   3   4   3   91.09    7.40
  -3   4  -3   90.09    5.10
   3   4   3  101.99    6.30
   3   4   3   94.39    5.10
   3   4   3   96.59    5.50
   4  -4   3  931.61   27.80
   4  -4   3  951.90   28.90
   4  -4   3  895.01   24.50
  -4  -4  -3  896.11   24.20
   4  -4   3  941.31   25.80
  -4   4  -3  942.91   28.50
   4   4   3  871.11   28.90
  -4   4  -3  950.50   27.00
   4   4   3  884.31   26.80
   4   4   3  905.11   27.50
   4   4   3  876.71   27.80
   4   4   3  873.01   28.20
   4   4   3  900.61   27.50
  -4   4  -3  905.51   30.30
   4   4   3  925.71   29.30
   5  -4   3  717.93   23.60
   5  -4   3  723.23   19.80
   5  -4   3  719.33   21.10
  -5  -4  -3  715.33   19.50
   5  -4   3  708.73   23.10
   5   4   3  709.83   22.60
   5   4   3  694.33   23.50
  -5   4  -3  763.82   24.30
   5   4   3  717.33   21.90
   5   4   3  691.33   20.70
   5   4   3  739.93   24.90
   5   4   3  746.53   24.90
   5   4   3  697.23   20.80
  -5   4  -3  722.83   27.20
   5   4   3  721.23   22.90
  -5   4  -3  654.73   22.00
   6  -4   3   57.29    2.90
  -6  -4  -3   55.39    2.90
   6  -4   3   53.89    5.20
   6  -4   3   60.49    3.90
   6  -4   3   62.19    5.80
   6   4   3   62.29    8.00
   6   4   3   61.49    4.50
   6   4   3   59.99    4.20
   6   4   3   56.09    4.40
  -6   4  -3   62.29    5.10
   6   4   3   55.09    3.80
   6   4   3   57.69    7.10
   6   4   3   62.49    4.90
   6   4   3   60.99    5.20
  -6   4  -3   51.39    6.90
  -6   4  -3   55.39    3.30
  -7  -4  -3   32.50    2.20
   7  -4   3   30.00    2.10
   7  -4   3   24.50    4.70
   7  -4   3   32.70    2.00
  -7  -4  -3   26.00    2.20
   7  -4   3   35.00    3.90
   7  -4   3   25.30    2.20
   7   4   3   34.30    4.50
  -7   4  -3   31.00    4.40
  -7   4  -3   28.90    2.50
   7   4   3   27.90    3.20
  -7   4  -3   34.90    6.10
   7   4   3   32.80    3.60
   7   4   3   33.30    3.50
   7   4   3   33.40    3.10
   7   4   3   29.00    3.70
  -8  -4  -3  891.81   26.30
   8  -4   3  948.71   28.50
   8  -4   3  958.10   29.50
   8  -4   3  901.91   25.00
   8  -4   3  900.91   25.80
  -8  -4  -3  920.91   25.50
   8  -4   3  922.91   25.50
   8   4   3  942.11   28.80
  -8   4  -3  910.61   26.60
   8   4   3  910.91   28.80
  -8   4  -3  920.11   37.60
   8   4   3  910.21   31.40
   8   4   3  862.01   28.90
   8   4   3  880.21   35.40
  -9  -4  -3  610.44   17.40
  -9  -4  -3  601.64   18.30
   9  -4   3  601.74   18.10
   9  -4   3  617.44   21.40
  -9  -4  -3  602.54   17.90
   9  -4   3  591.94   17.80
   9  -4   3  613.14   20.80
   9  -4   3  617.34   17.30
   9   4   3  602.54   23.50
   9   4   3  632.74   21.00
  -9   4  -3  565.34   28.80
   9   4   3  594.34   20.80
   9   4   3  600.04   20.90
  -9   4  -3  614.64   18.90
   9   4   3  629.94   20.90
   9   4   3  577.24   18.50
  10  -4   3   36.00    7.30
 -10  -4  -3   27.70    2.30
 -10  -4  -3   28.40    2.40
  10  -4   3   26.50    2.20
  10  -4   3   30.80    2.40
 -10  -4  -3   24.10    1.90
  10  -4   3   28.50    4.40
  10  -4   3   27.20    1.90
 -10   4  -3   26.30    2.50
  10   4   3   21.40    4.70
  10   4   3   28.80    3.30
 -10   4  -3   14.10    5.40
  10   4   3   39.20    3.70
  10   4   3   25.50    3.20
 -11  -4  -3   19.50    2.00
 -11  -4  -3   22.40    2.10
  11  -4   3   17.90    1.80
 -11  -4  -3   15.30    1.50
  11  -4   3   17.80    1.80
  11  -4   3   14.70    1.40
  11   4   3   16.30    2.90
 -11   4  -3   14.90    1.90
  11   4   3   15.10    2.40
  11   4   3   13.90    2.60
 -12  -4  -3    8.70    1.50
  12  -4   3    8.70    1.00
  12  -4   3    6.70    1.10
 -12  -4  -3    9.10    1.20
 -12  -4  -3    9.00    1.50
  12  -4   3    9.80    1.60
  12   4   3    9.10    2.10
 -12   4  -3    8.10    1.50
  12   4   3   12.50    2.40
  13  -4   3   63.89    4.50
 -13  -4  -3   52.29    3.10
 -13  -4  -3   52.79    2.90
  13  -4   3   49.99    2.70
 -13  -4  -3   52.49    2.90
  13  -4   3   49.30    3.10
  13   4   3   50.59    3.50
  14  -4   3  101.99    3.30
  14  -4   3  104.89    4.10
 -14  -4  -3  107.89    3.80
 -14  -4  -3  105.49    4.10
 -14   4  -3  113.09    5.20
  14  -5  -3  240.38    6.80
  14  -5  -3  243.08    7.60
 -14  -5   3  247.48    7.10
  14   5  -3  227.78    8.20
  14   5  -3  238.98    8.30
 -13  -5   3    7.50    1.00
  13  -5  -3    3.10    0.60
  13  -5  -3    3.40    1.00
 -13  -5   3    4.60    0.70
 -13  -5   3    5.20    1.10
  13   5  -3    5.80    1.30
  13   5  -3    4.10    1.20
 -12  -5   3   80.49    3.80
  12  -5  -3   86.19    3.70
 -12  -5   3   83.99    3.40
  12  -5  -3   80.49    3.70
 -12  -5   3   83.39    3.80
  12  -5  -3   83.89    3.30
  12   5  -3   81.99    5.40
  12   5  -3   73.19    4.70
 -12   5   3   87.39    4.50
  12   5  -3   71.99    4.30
 -11  -5   3  184.98    6.60
  11  -5  -3  177.88    6.60
  11  -5  -3  179.88    6.10
  11  -5  -3  189.08    6.70
 -11  -5   3  158.48    7.80
 -11  -5   3  181.08    6.10
  11   5  -3  185.58    7.90
  11   5  -3  178.18    8.40
 -11   5   3  181.58    6.60
  11   5  -3  170.18    9.10
  10  -5  -3  265.67    8.90
  10  -5  -3  266.07    8.40
 -10  -5   3  256.87    8.20
  10  -5  -3  253.77    8.80
 -10  -5   3  272.57    8.70
 -10   5   3  254.87    8.80
  10   5  -3  258.27   12.20
 -10   5   3  224.48   14.60
  10   5  -3  244.98    9.10
  10   5  -3  274.67   10.00
  10   5  -3  250.27   10.70
  10   5  -3  268.07   11.20
   9  -5  -3  595.14   17.70
   9  -5  -3  588.04   17.10
  -9  -5   3  589.34   17.00
  -9  -5   3  637.24   17.50
   9  -5  -3  590.84   20.70
   9  -5  -3  609.84   17.80
  -9   5   3  556.54   23.20
   9   5  -3  599.24   19.10
   9   5  -3  611.34   20.60
  -9   5   3  606.84   17.70
   9   5  -3  582.44   24.70
   9   5  -3  646.84   19.50
   9   5  -3  596.44   22.20
   9   5  -3  592.64   20.60
   8  -5  -3  186.78    7.10
   8  -5  -3  188.08    6.50
   8  -5  -3  187.78    7.00
  -8  -5   3  187.78    6.60
   8  -5  -3  180.48    9.10
   8   5  -3  180.58    9.30
   8   5  -3  183.18    8.40
  -8   5   3  190.48    6.90
   8   5  -3  193.88    9.20
   8   5  -3  178.58   11.80
   8   5  -3  182.58   10.20
   8   5  -3  194.48    8.50
   7  -5  -3  560.84   16.60
   7  -5  -3  518.45   15.70
  -7  -5   3  560.34   15.80
   7  -5  -3  555.54   16.30
   7  -5  -3  551.44   19.00
   7   5  -3  552.74   18.80
   7   5  -3  555.34   20.90
  -7   5   3  490.85   20.50
   7   5  -3  549.85   19.90
  -7   5   3  562.94   17.70
  -7   5   3  549.54   16.10
   7   5  -3  536.35   22.50
   7   5  -3  571.04   19.20
  -7   5   3  556.14   19.40
   7   5  -3  581.34   18.50
   6  -5  -3  243.88   12.60
   6  -5  -3  257.17    8.60
   6  -5  -3  265.77    8.60
  -6  -5   3  254.27    8.00
   6   5  -3  248.48   13.50
   6   5  -3  251.77   10.90
   6   5  -3  258.37   11.00
   6   5  -3  267.67   11.90
  -6   5   3  256.97   10.40
  -6   5   3  250.87    8.20
   6   5  -3  259.77   12.30
   6   5  -3  262.77   10.40
   6   5  -3  266.57   10.40
   5  -5  -3  262.37    8.50
   5  -5  -3  268.77   10.80
   5   5  -3  258.57   11.10
   5   5  -3  263.67   11.80
   5   5  -3  266.07   10.40
   5   5  -3  260.87   10.60
   5   5  -3  255.17   11.70
  -5   5   3  243.78    7.90
   5   5  -3  278.57   12.50
  -5   5   3  237.98   10.40
   5   5  -3  260.07   10.80
   5   5  -3  247.48   13.00
  -5   5   3  268.87    9.50
  -4  -5   3  213.98    6.50
   4  -5  -3  213.18    7.30
   4  -5  -3  222.08    9.60
  -4   5   3  220.78    8.60
   4   5  -3  219.78   10.60
   4   5  -3  228.88   10.20
   4   5  -3  225.68    9.60
   4   5  -3  222.48   10.50
   4   5  -3  220.38    9.20
   4   5  -3  229.38    9.70
  -4   5   3  215.88    9.80
   4   5  -3  224.48   10.90
   3  -5  -3   32.20    1.90
   3  -5  -3   37.10    3.40
  -3  -5   3   31.40    1.60
  -3   5   3   35.30    3.60
  -3   5   3   32.70    2.90
   3   5  -3   35.90    3.20
   3   5  -3   32.80    3.80
  -3   5   3   36.70    3.10
  -3   5   3   35.50    3.20
  -3   5   3   37.30    2.90
   3   5  -3   29.60    4.10
   3   5  -3   34.20    3.70
   3   5  -3   40.80    3.40
   3   5  -3   40.70    3.80
   3   5  -3   35.90    3.50
  -3   5   3   35.20    2.90
   3   5  -3   30.20    3.60
   2  -5  -3  224.98   12.20
  -2  -5   3  220.48    8.20
   2  -5  -3  220.48    9.60
   2  -5  -3  219.48    7.00
  -2   5   3  239.78    9.60
  -2   5   3  228.88   10.60
  -2   5   3  230.98    9.30
  -2   5   3  225.18    9.10
   2   5  -3  232.48   10.70
   2   5  -3  236.78   10.90
   2   5  -3  245.08    9.40
   2   5  -3  239.88    9.60
   2   5  -3  233.98   10.00
  -2   5   3  231.18    9.00
   2   5  -3  234.58   10.40
  -2   5   3  238.48    9.30
   2   5  -3  242.48   10.70
   2   5  -3  226.28   10.70
   1  -5  -3  281.97   11.30
  -1  -5   3  285.67   10.20
   1  -5  -3  278.67   13.90
   1  -5  -3  272.77    8.20
  -1   5   3  293.47   11.00
  -1   5   3  271.27   12.10
   1   5  -3  281.57   11.80
   1   5  -3  285.17   10.70
   1   5  -3  292.17   11.90
  -1   5   3  271.57   11.00
   1   5  -3  284.37   12.30
  -1   5   3  283.67   10.70
  -1   5   3  264.17   10.70
   1   5  -3  288.77   11.80
  -1   5   3  284.47   10.60
   1   5  -3  285.67   10.50
   1   5  -3  277.07   11.20
   1   5  -3  289.77   11.80
   0  -5  -3  121.69    4.20
   0  -5   3  117.79    6.00
   0  -5  -3  122.89    9.00
   0   5  -3  136.99    7.20
   0   5  -3  136.69    6.80
   0   5  -3  133.79    6.20
   0   5  -3  129.79    7.60
   0   5  -3  132.49    7.20
   0   5   3  128.19    6.90
   0   5   3  146.69    7.00
   0   5   3  129.99    6.70
   0   5   3  126.19    7.60
   0   5  -3  145.09    7.10
   0   5   3  141.29    6.70
   0   5  -3  128.89    7.00
   0   5   3  134.09    6.50
   0   5  -3  127.59    6.10
   1  -5   3  168.88    5.30
  -1  -5  -3  171.58   11.10
  -1  -5  -3  162.78    5.30
   1  -5   3  180.88    7.90
  -1   5  -3  179.98    7.30
  -1   5  -3  193.58    8.80
   1   5   3  172.38    7.80
  -1   5  -3  171.38    8.10
  -1   5  -3  184.68    8.50
   1   5   3  170.48    9.20
   1   5   3  176.78    8.20
  -1   5  -3  186.48    7.50
   1   5   3  182.48    9.00
   1   5   3  169.48    8.40
  -1   5  -3  175.18    8.10
  -1   5  -3  181.28    9.20
   1   5   3  172.08    8.10
   1   5   3  176.48    8.00
   2  -5   3  137.09    4.80
   2  -5   3  147.29    7.30
  -2  -5  -3  135.49    4.60
  -2  -5  -3  147.49   10.60
  -2   5  -3  146.59    8.20
  -2   5  -3  145.89    7.20
   2   5   3  141.79    8.30
   2   5   3  143.89    7.20
   2   5   3  157.58    7.60
   2   5   3  151.98    7.10
  -2   5  -3  148.59    6.40
  -2   5  -3  153.28    7.30
  -2   5  -3  140.99    6.80
  -2   5  -3  151.38    6.30
   2   5   3  138.69    8.10
   2   5   3  145.89    7.70
  -2   5  -3  155.38    7.70
   2   5   3  150.58    7.50
  -3  -5  -3  228.58    7.00
   3  -5   3  228.18    7.20
   3  -5   3  217.78   12.50
  -3   5  -3  237.38   10.20
  -3   5  -3  235.28   10.00
  -3   5  -3  233.58    9.10
   3   5   3  230.38    9.60
  -3   5  -3  239.78    9.70
  -3   5  -3  241.98   11.10
   3   5   3  221.38   11.00
   3   5   3  235.38   10.00
   3   5   3  235.38   10.00
   3   5   3  236.18   11.40
   3   5   3  233.48   10.60
   3   5   3  232.98   10.10
  -4  -5  -3    8.20    1.30
   4  -5   3   12.10    1.20
   4  -5   3    9.50    2.10
   4   5   3   10.50    2.50
   4   5   3   10.10    2.40
  -4   5  -3    8.60    2.50
   4   5   3   14.70    2.70
   4   5   3   10.60    2.40
  -4   5  -3    9.70    2.10
   4   5   3   12.80    2.00
   4   5   3    9.40    1.90
   4   5   3   10.10    2.60
  -5  -5  -3  173.28    5.90
   5  -5   3  178.48    9.40
   5  -5   3  164.38    6.00
   5   5   3  176.28   10.20
  -5   5  -3  167.08    9.50
   5   5   3  175.98    8.80
   5   5   3  153.48   11.20
   5   5   3  171.08    7.80
   5   5   3  172.58    8.70
  -5   5  -3  166.98    5.80
   5   5   3  176.68   13.80
   6  -5   3  282.87    9.10
   6  -5   3  266.77   12.00
   6  -5   3  273.47   10.00
  -6  -5  -3  278.27    8.90
   6  -5   3  293.57   12.60
   6   5   3  270.77   11.20
   6   5   3  279.47   12.30
   6   5   3  277.37   13.80
   6   5   3  269.77   11.70
   6   5   3  267.47   10.60
   6   5   3  294.57   12.90
  -6   5  -3  284.37    9.00
   6   5   3  302.47   12.20
   7  -5   3   22.60    2.10
   7  -5   3   25.90    3.70
   7  -5   3   24.70    2.00
  -7  -5  -3   24.00    2.00
   7  -5   3   27.40    1.80
   7   5   3   30.90    3.30
   7   5   3   28.70    3.50
   7   5   3   21.50    3.20
   7   5   3   20.00    3.90
   7   5   3   30.40    3.40
   7   5   3   31.90    3.00
  -7   5  -3   22.50    2.00
   8  -5   3  196.48    7.40
  -8  -5  -3  199.18    9.00
   8  -5   3  202.68   10.50
   8  -5   3  196.88    6.90
  -8  -5  -3  192.88    6.90
   8  -5   3  227.48    9.60
   8   5   3  215.88    9.80
  -8   5  -3  200.78    7.40
   8   5   3  203.18    8.50
   8   5   3  206.88    9.70
   8   5   3  196.58   11.80
   8   5   3  196.88    9.70
   8   5   3  212.88    9.90
   9  -5   3   72.79    3.70
  -9  -5  -3   74.09    3.40
  -9  -5  -3   67.39    3.90
   9  -5   3   74.19    3.70
  -9  -5  -3   70.49    3.70
   9  -5   3   73.19    3.30
   9   5   3   64.99    4.90
   9   5   3   66.99    4.00
   9   5   3   73.59    5.10
   9   5   3   73.29    5.20
   9   5   3   72.09    5.10
  -9   5  -3   76.19    3.70
 -10  -5  -3   30.60    2.80
 -10  -5  -3   34.40    2.20
  10  -5   3   29.50    2.30
 -10  -5  -3   30.70    2.60
  10  -5   3   33.60    2.00
  10  -5   3   33.10    3.00
  10   5   3   33.50    3.10
 -10   5  -3   31.90    2.20
  10   5   3   23.30    2.90
  10   5   3   30.40    3.10
  11  -5   3    9.70    1.40
  11  -5   3   12.40    1.10
 -11  -5  -3   13.40    1.70
  11  -5   3   11.80    1.40
 -11  -5  -3   15.60    1.70
 -11  -5  -3   10.60    1.20
  11   5   3    9.60    1.90
  11   5   3    9.40    2.00
 -11   5  -3    8.40    1.10
  11   5   3    8.80    1.70
 -12  -5  -3  270.17    8.30
 -12  -5  -3  277.67    9.00
  12  -5   3  273.87    8.70
  12  -5   3  272.77    8.00
 -12  -5  -3  245.18    9.80
  12  -5   3  280.87   10.00
  12   5   3  273.47    9.80
  12   5   3  259.87   10.00
 -12   5  -3  267.77    8.40
  13  -5   3   43.20    2.20
 -13  -5  -3   44.60    2.00
  13   5   3   40.60    2.70
  13   5   3   43.00    2.60
 -12  -6   3   41.20    1.90
  12  -6  -3   41.50    2.00
  12  -6  -3   42.70    1.90
  12   6  -3   31.80    3.20
  11  -6  -3   31.60    1.70
  11  -6  -3   34.20    2.20
 -11  -6   3   31.60    2.20
 -11  -6   3   28.70    2.10
  11  -6  -3   33.50    2.10
  11   6  -3   31.20    3.00
  11   6  -3   30.50    3.00
  11   6  -3   35.90    2.80
 -10  -6   3   20.40    1.60
  10  -6  -3   19.60    1.70
  10  -6  -3   19.50    1.40
  10  -6  -3   22.00    1.80
 -10  -6   3   20.20    1.80
  10   6  -3   18.80    2.60
  10   6  -3   23.10    2.40
  10   6  -3   24.80    2.50
   9  -6  -3  165.78    6.10
   9  -6  -3  157.88    5.70
   9  -6  -3  161.18    6.10
  -9  -6   3  156.58    5.70
  -9  -6   3  163.68    5.80
   9   6  -3  154.88    6.70
   9   6  -3  157.48    7.70
   9   6  -3  166.78    7.80
   9   6  -3  173.48    6.70
   9   6  -3  158.98    8.60
   8  -6  -3  212.48    7.40
   8  -6  -3  206.08    7.20
   8  -6  -3  207.88    6.90
  -8  -6   3  204.38    7.50
   8   6  -3  204.68   10.30
   8   6  -3  203.48    8.70
   8   6  -3  208.48    8.30
   8   6  -3  208.08    9.70
   8   6  -3  193.88    9.00
   7  -6  -3  250.27    8.10
  -7  -6   3  249.78    8.10
   7  -6  -3  257.47    8.60
   7   6  -3  249.97   13.10
   7   6  -3  270.77   14.10
   7   6  -3  255.37    9.90
  -6  -6   3   20.70    1.80
   6  -6  -3   20.50    1.80
   6  -6  -3   17.10    3.50
   6  -6  -3   18.40    1.80
   6   6  -3   14.60    4.30
  -6   6   3   20.10    2.30
   6   6  -3   20.50    2.60
   6   6  -3   21.20    3.20
   6   6  -3   21.60    2.60
   6   6  -3   19.30    2.80
   6   6  -3   22.30    3.00
   6   6  -3   19.20    2.50
   5  -6  -3  483.15   14.40
   5  -6  -3  466.45   17.50
  -5  -6   3  487.45   13.90
   5   6  -3  495.25   18.90
   5   6  -3  485.45   20.50
   5   6  -3  485.85   17.10
  -5   6   3  494.25   17.00
   5   6  -3  515.45   16.80
   5   6  -3  513.25   16.70
   5   6  -3  492.15   18.40
   5   6  -3  485.85   17.60
   4  -6  -3  490.85   14.70
   4  -6  -3  481.75   17.60
  -4  -6   3  493.35   13.90
   4   6  -3  504.25   16.90
   4   6  -3  534.55   19.30
   4   6  -3  521.35   17.60
   4   6  -3  518.55   18.30
   4   6  -3  534.35   17.50
  -4   6   3  514.75   16.30
   4   6  -3  501.55   20.30
  -4   6   3  489.85   17.70
   4   6  -3  489.45   19.00
   4   6  -3  499.65   18.70
   3  -6  -3  820.32   26.20
   3  -6  -3  837.22   22.80
  -3   6   3  834.12   25.10
  -3   6   3  800.02   26.70
   3   6  -3  825.42   26.80
  -3   6   3  844.62   24.60
   3   6  -3  819.52   27.80
   3   6  -3  853.61   26.10
   3   6  -3  845.22   27.40
  -3   6   3  839.22   24.70
   3   6  -3  820.22   27.40
   3   6  -3  834.92   25.30
   3   6  -3  848.82   25.80
   3   6  -3  815.92   28.30
   2  -6  -3  353.56   13.60
   2  -6  -3  343.67   10.30
   2   6  -3  357.76   14.10
  -2   6   3  346.17   12.80
   2   6  -3  358.56   13.50
  -2   6   3  341.37   14.20
  -2   6   3  360.26   12.50
   2   6  -3  337.77   14.10
   2   6  -3  343.67   14.70
   2   6  -3  360.06   12.80
  -2   6   3  344.57   12.90
  -2   6   3  361.36   12.50
   2   6  -3  367.26   13.10
   2   6  -3  355.36   14.40
   2   6  -3  337.27   14.70
  -2   6   3  355.86   12.70
   1  -6  -3  516.65   17.90
   1  -6  -3  507.45   14.10
   1   6  -3  498.75   18.10
   1   6  -3  512.85   16.70
  -1   6   3  531.15   17.50
   1   6  -3  517.65   17.70
   1   6  -3  508.75   16.80
   1   6  -3  509.25   18.20
  -1   6   3  465.65   18.50
  -1   6   3  515.65   16.80
  -1   6   3  502.65   17.10
   1   6  -3  482.95   18.90
  -1   6   3  509.95   17.00
   1   6  -3  500.95   18.30
  -1   6   3  485.85   16.60
   0  -6  -3   42.10    4.20
   0  -6  -3   29.00    2.00
   0  -6   3   34.20    4.10
   0  -6   3   31.90    1.90
   0   6  -3   30.80    2.80
   0   6  -3   29.40    4.40
   0   6   3   36.70    3.20
   0   6  -3   28.70    3.30
   0   6  -3   35.90    3.40
   0   6  -3   36.60    3.60
   0   6  -3   35.70    3.00
   0   6  -3   33.80    3.40
   0   6   3   32.70    3.10
   0   6   3   29.70    3.20
   0   6   3   36.50    4.00
   0   6   3   35.30    3.30
   0   6   3   39.90    3.70
   1  -6   3   69.49    5.20
   1  -6   3   65.49    2.70
  -1  -6  -3   68.29    5.40
  -1  -6  -3   61.79    2.90
   1   6   3   69.79    4.60
  -1   6  -3   68.49    4.70
   1   6   3   72.49    4.80
   1   6   3   68.39    5.60
  -1   6  -3   63.89    4.60
   1   6   3   68.39    4.60
  -1   6  -3   67.79    4.10
   1   6   3   64.29    4.90
  -1   6  -3   71.29    4.20
  -1   6  -3   70.89    4.90
  -1   6  -3   64.29    5.80
  -1   6  -3   65.59    4.90
   2  -6   3   80.49    5.90
   2  -6   3   84.39    3.40
  -2  -6  -3   80.69    3.40
  -2  -6  -3   80.99    6.10
   2   6   3   86.59    5.20
   2   6   3   73.29    5.20
   2   6   3   80.69    5.40
  -2   6  -3   82.99    4.80
  -2   6  -3   86.19    5.60
   2   6   3   81.59    5.60
   2   6   3   84.79    5.40
  -2   6  -3   92.29    5.30
   2   6   3   81.89    6.30
  -2   6  -3   88.99    4.60
  -2   6  -3   90.59    6.80
  -2   6  -3   80.09    5.20
   3  -6   3  120.19    4.60
  -3  -6  -3  129.39    4.70
   3  -6   3  134.99    7.50
  -3   6  -3  124.19    6.10
  -3   6  -3  122.89    8.40
   3   6   3  121.99    7.00
   3   6   3  124.39    7.30
   3   6   3  127.59    6.60
   3   6   3  117.89    7.70
   3   6   3  124.19    6.90
   3   6   3  132.99    7.00
  -3   6  -3  133.49    6.90
  -4  -6  -3   56.69    2.80
   4  -6   3   56.09    5.00
   4  -6   3   51.39    2.70
   4   6   3   50.59    3.90
   4   6   3   47.70    4.30
   4   6   3   45.80    4.00
   4   6   3   52.59    4.40
   4   6   3   46.80    4.00
  -4   6  -3   51.69    4.10
   4   6   3   52.09    4.80
   4   6   3   48.10    5.60
   5  -6   3  182.88    9.80
   5   6   3  184.98    9.30
   5   6   3  186.08    9.00
   5   6   3  189.48    9.00
   5   6   3  184.68    8.20
   5   6   3  186.78   10.90
   5   6   3  188.38    8.70
   5   6   3  183.28    9.70
   6  -6   3  105.29    4.30
   6  -6   3   98.99    4.00
  -6  -6  -3   97.89    4.20
   6   6   3  101.59    6.30
   6   6   3   98.09    5.80
   6   6   3  101.29    7.70
   6   6   3   96.89    6.40
   6   6   3  106.29    6.20
   7  -6   3   43.20    2.60
   7  -6   3   42.70    2.30
  -7  -6  -3   43.70    2.60
   7   6   3   49.60    4.20
   7   6   3   40.70    3.60
   7   6   3   45.40    4.00
   7   6   3   42.60    3.90
   7   6   3   45.20    3.50
   8  -6   3   44.20    2.80
   8  -6   3   44.40    2.30
   8  -6   3   44.90    2.70
  -8  -6  -3   44.20    2.70
  -8  -6  -3   43.20    2.70
   8   6   3   44.90    3.10
   8   6   3   39.80    3.60
   8   6   3   43.20    3.60
   8   6   3   44.40    3.70
   8   6   3   43.00    3.80
   9  -6   3   41.90    2.20
  -9  -6  -3   47.00    2.40
  -9  -6  -3   42.80    2.60
   9  -6   3   38.70    2.50
   9  -6   3   46.00    2.70
   9   6   3   44.10    3.40
   9   6   3   40.00    3.40
   9   6   3   41.80    3.40
 -10  -6  -3   26.70    2.10
 -10  -6  -3   25.40    1.70
  10  -6   3   27.70    2.00
  10  -6   3   28.10    1.60
  10   6   3   31.40    2.70
  10   6   3   27.80    2.30
  10   6   3   24.90    3.60
  11  -6   3    6.90    0.70
  11  -6   3    7.30    0.90
 -11  -6  -3    8.50    0.80
  11   6   3    6.90    1.30
  11   6   3    6.00    1.10
  11   6   3    6.70    1.80
  12  -6   3   39.40    1.80
 -12  -6  -3   36.30    1.70
  12  -6   3   39.80    1.80
  12   6   3   37.40    2.30
  12   6   3   34.80    2.10
  10   7  -3   16.90    1.40
  10   7  -3   11.20    2.20
  10   7  -3   17.50    1.70
   9  -7  -3   34.60    1.70
   9  -7  -3   38.40    2.20
   9   7  -3   38.70    2.70
   9   7  -3   36.90    3.00
   9   7  -3   37.00    2.60
   8  -7  -3  155.38    5.40
   8  -7  -3  155.48    5.10
   8   7  -3  142.49    7.70
   8   7  -3  155.98    5.60
   8   7  -3  138.89    7.20
   8   7  -3  168.48    7.40
   8   7  -3  157.08    6.30
   7  -7  -3   94.69    3.90
  -7  -7   3   85.89    5.10
   7  -7  -3   98.59    3.70
   7   7  -3   93.49    5.00
   7   7  -3   95.49    5.00
   7   7  -3   86.69    5.70
   7   7  -3   94.19    5.50
   7   7  -3  101.09    4.40
   6  -7  -3  187.48    7.90
   6  -7  -3  187.48    6.20
   6   7  -3  182.08    8.10
   6   7  -3  192.28    8.10
   6   7  -3  187.78    7.30
   6   7  -3  189.58    9.10
   6   7  -3  190.78    8.80
   5  -7  -3  269.67    8.70
   5   7  -3  288.27   10.00
   5   7  -3  273.07   10.50
   5   7  -3  259.17   10.80
   5   7  -3  277.37   11.80
   5   7  -3  295.37   10.20
   5   7  -3  280.17   11.60
  -5   7   3  271.97   10.40
   4  -7  -3   29.70    2.10
   4   7  -3   30.80    2.80
   4   7  -3   30.60    3.40
   4   7  -3   28.50    3.20
   4   7  -3   32.00    3.10
  -4   7   3   27.00    2.90
   4   7  -3   30.40    2.60
   4   7  -3   27.20    2.70
   3   7  -3   20.90    2.80
  -3   7   3   17.80    2.00
   3   7  -3   16.80    2.40
   3   7  -3   19.70    2.20
   3   7  -3   16.20    2.60
  -3   7   3   21.00    2.60
   3   7  -3   20.40    2.50
   2   7  -3  193.98    9.10
  -2   7   3  191.68    8.00
  -2   7   3  180.88    9.00
   2   7  -3  198.68    8.00
   2   7  -3  184.18    8.90
   2   7  -3  196.58    8.10
   2   7  -3  197.18    9.30
   2   7  -3  207.58    8.70
   1   7  -3   36.60    3.50
  -1   7   3   31.60    2.90
  -1   7   3   32.30    3.60
   1   7  -3   35.80    2.90
   1   7  -3   39.60    3.00
  -1   7   3   33.70    3.10
   1   7  -3   38.50    3.60
   1   7  -3   34.40    3.40
   1   7  -3   34.10    3.20
   0   7  -3  662.63   19.90
   0   7  -3  651.63   21.50
   0   7   3  640.74   21.00
   0   7  -3  666.23   21.00
   0   7   3  661.53   20.50
   0   7   3  635.44   20.80
   0   7   3  679.13   20.80
   0   7  -3  675.13   21.30
   0   7  -3  645.14   19.90
   0   7   3  632.44   22.60
   0   7   3  679.93   21.30
   0   7  -3  655.63   21.30
  -1   7  -3  112.39    5.50
   1   7   3  101.19    5.60
   1   7   3  105.39    5.70
  -1   7  -3  103.39    5.70
   1   7   3  109.19    5.60
  -1   7  -3  109.89    6.10
   1   7   3   97.59    5.70
   1   7   3   96.79    6.50
   1   7   3   99.99    5.90
   2  -7   3   18.30    2.10
   2   7   3   22.90    2.50
   2   7   3   17.00    2.30
   2   7   3   17.70    2.70
   2   7   3   24.30    2.80
  -2   7  -3   21.60    2.40
  -2   7  -3   20.00    2.50
   2   7   3   23.70    2.70
   3  -7   3  118.19    4.50
   3   7   3  123.79    6.30
   3   7   3  116.39    6.40
   3   7   3  116.69    6.20
   3   7   3  123.19    7.20
  -3   7  -3  127.69    6.10
   3   7   3  124.89    6.70
   4  -7   3   59.99    2.90
   4   7   3   61.19    4.20
   4   7   3   62.99    4.60
   4   7   3   58.79    4.00
   4   7   3   64.99    4.80
  -5  -7  -3  275.27    8.80
   5   7   3  282.67   10.60
   5   7   3  287.97   11.20
   5   7   3  278.07   10.90
   5   7   3  284.97   11.30
   5   7   3  307.17   11.80
   6  -7   3   93.39    3.80
  -6  -7  -3   81.29    3.70
   6  -7   3   92.59    3.50
   6   7   3   89.79    5.20
   6   7   3   83.29    5.00
   6   7   3   88.49    4.70
   6   7   3   86.89    5.10
   6   7   3   83.99    4.90
  -7  -7  -3  236.48    8.10
   7  -7   3  256.37    8.10
   7  -7   3  261.67    7.70
   7   7   3  235.28    9.40
   7   7   3  272.27   12.40
   7   7   3  272.97    9.50
   7   7   3  236.88    9.50
   8  -7   3   45.80    3.50
   8  -7   3   43.90    2.00
   8   7   3   43.40    3.00
   8   7   3   44.60    2.70
   8   7   3   44.00    3.00
   8   7   3   43.40    3.00
   9   7   3   14.40    1.60
   9   7   3   12.20    1.90
   9   7   3   14.50    1.60
  10  -7   3   62.19    2.20
  10   7   3   58.29    2.70
  10   7   3   56.99    2.80
   7   8  -3    2.20    0.70
   7   8  -3    2.50    0.80
   7   8  -3    3.50    0.80
   6   8  -3   23.90    2.00
   6   8  -3   22.60    1.80
   6   8  -3   20.00    2.00
   6   8  -3   24.50    1.80
   5   8  -3   47.20    3.10
   5   8  -3   51.09    3.10
   5   8  -3   49.00    3.20
   5   8  -3   45.60    2.60
   4   8  -3   16.60    1.90
   4   8  -3   15.40    1.50
   4   8  -3   15.70    1.80
   4   8  -3   16.90    1.90
   3   8  -3   43.40    3.10
   3   8  -3   44.40    2.70
  -3   8   3   44.80    3.40
   3   8  -3   46.10    3.30
   2   8  -3   28.30    2.90
   2   8  -3   27.30    2.30
   2   8  -3   27.60    2.50
  -2   8   3   27.10    2.50
  -1   8   3   43.70    3.30
   1   8  -3   52.29    3.10
  -1   8   3   47.70    3.00
   1   8  -3   49.60    3.20
   1   8  -3   55.19    4.20
   0   8   3   33.70    2.90
   0   8  -3   42.30    3.30
   0   8  -3   37.20    2.50
   0   8   3   36.60    2.70
   1   8   3  160.88    6.70
   1   8   3  168.28    7.50
   1   8   3  171.78    6.60
  -1   8  -3  183.18    6.80
   2   8   3  326.77   11.00
   2   8   3  277.17   10.50
  -2   8  -3  303.97   10.10
   3   8   3    5.60    1.20
   3   8   3    4.10    1.10
   3   8   3    5.20    1.10
   3   8   3    4.30    1.20
   4   8   3   66.29    3.70
   4   8   3   61.59    3.40
   4   8   3   62.79    3.70
   4   8   3   61.09    3.40
   5   8   3  225.08    7.90
   5   8   3  219.08    7.70
   5   8   3  201.88    7.60
   5   8   3  228.78    7.80
   6   8   3   23.00    1.60
   6   8   3   20.60    1.60
   6   8   3   20.60    1.70
   7   8   3   46.70    2.40
   7   8   3   46.90    2.30
  17   0  -4    0.00    0.50
 -17   0   4    0.60    0.40
 -17   0   4    0.90    0.60
 -16   0   4    8.00    1.10
 -16   0   4   10.40    1.50
  16   0  -4    9.90    1.70
  15   0  -4  179.08    8.40
  15   0  -4  180.98    6.00
 -15   0   4  179.68    7.70
 -15   0   4  178.78    6.70
 -14   0   4   22.10    2.60
 -14   0   4   19.80    1.40
  14   0  -4   20.50    1.70
 -14   0   4   27.40    2.20
  13   0  -4   23.60    3.90
 -13   0   4   24.90    1.60
 -13   0   4   19.50    2.60
 -13   0   4   20.40    2.00
  13   0  -4   23.70    2.70
  13   0  -4   21.30    2.00
  12   0  -4 1732.43   48.80
  12   0  -4 1706.23   50.19
  12   0  -4 1732.63   52.49
 -12   0   4 1740.73   48.90
 -12   0   4 1760.72   47.10
  12   0  -4 1752.02   46.60
 -12   0   4 1735.13   46.60
 -12   0   4 1776.92   45.80
 -11   0   4  125.99    6.50
  11   0  -4  127.39    5.20
  11   0  -4  125.39    4.20
  11   0  -4  120.89    8.00
  11   0  -4  131.59    7.10
 -11   0   4  124.99    4.60
 -11   0   4  127.99    5.20
  11   0  -4  128.89    6.40
 -11   0   4  130.19    5.50
 -10   0   4   76.49    3.60
 -10   0   4   76.39    3.80
  10   0  -4   79.69    3.00
 -10   0   4   62.29   10.20
  10   0  -4   77.29    4.50
  10   0  -4   85.09    3.90
 -10   0   4   77.19    4.80
  10   0  -4   76.79    4.90
  10   0  -4   78.39    5.70
 -10   0   4   78.49    3.30
   9   0  -4  325.97   14.00
  -9   0   4  333.37   20.90
   9   0  -4  314.77   10.30
  -9   0   4  329.07   10.50
   9   0  -4  319.87   11.30
   9   0  -4  342.37   11.80
  -9   0   4  319.67    9.70
   9   0  -4  335.77   12.90
   9   0  -4  320.07    9.80
  -9   0   4  336.17   10.10
   8   0  -4   14.50    1.40
  -8   0   4   12.50    1.20
   8   0  -4   14.30    2.50
  -8   0   4   10.10    3.70
   8   0  -4   11.30    2.00
   8   0  -4   12.00    1.70
   7   0  -4 1440.36   40.70
  -7   0   4 1395.16   48.40
   7   0  -4 1460.95   38.90
  -7   0   4 1430.96   37.60
   7   0  -4 1457.55   37.60
   7   0  -4 1393.06   39.60
  -6   0   4 1022.10   27.70
   6   0  -4 1051.09   30.20
  -6   0   4 1049.20   36.70
   6   0  -4 1064.39   27.80
   6   0  -4 1040.50   29.50
   6   0  -4 1097.29   28.80
  -6   0   4 1016.70   31.30
   5   0  -4 3311.97   93.49
  -5   0   4 3868.71   92.59
  -5   0   4 3424.06   95.29
   5   0  -4 3864.31   94.89
   5   0  -4 3577.84   92.59
  -5   0   4 3665.83  101.49
   4   0  -4  958.10   25.30
  -4   0   4  962.80   31.80
  -4   0   4  932.51   27.00
  -4   0   4  914.31   24.80
   4   0  -4  989.60   25.50
   4   0  -4  928.21   26.30
   3   0  -4 2142.09   57.89
  -3   0   4 2189.28   63.29
  -3   0   4 2221.78   57.89
   3   0  -4 2254.57   57.29
   3   0  -4 2259.07   57.19
   2   0  -4    5.40    0.60
  -2   0   4    7.80    2.10
   2   0  -4    5.40    0.80
  -2   0   4    7.10    1.00
   1   0  -4 1235.78   31.90
  -1   0   4 1192.38   32.00
   1   0  -4 1194.48   32.40
  -1   0   4 1226.48   36.20
  -1   0  -4 1884.31   55.09
   1   0   4 2013.20   50.69
  -2   0  -4  272.07   12.30
  -2   0  -4  264.87    9.00
   2   0   4  283.17    8.60
   2   0   4  277.77    8.30
   3   0   4    7.40    1.00
   3   0   4    5.50    0.80
   4   0   4    7.40    1.00
  -4   0  -4    5.10    0.80
   4   0   4    6.30    1.10
   4   0   4    4.50    0.70
   4   0   4    5.60    0.90
  -4   0  -4   10.90    3.10
   5   0   4   36.10    1.90
   5   0   4   39.50    2.80
   5   0   4   38.10    2.30
  -5   0  -4   41.40    2.10
   5   0   4   44.80    2.50
  -5   0  -4   37.80    5.20
  -6   0  -4  718.53   30.70
  -6   0  -4  731.73   20.50
   6   0   4  764.22   21.10
   6   0   4  738.73   22.30
   6   0   4  778.72   21.30
   6   0   4  731.63   20.20
   7   0   4    5.40    1.30
  -7   0  -4    4.20    0.90
   7   0   4    5.50    1.10
  -7   0  -4   11.10    4.70
   7   0   4    5.20    0.90
   7   0   4    3.50    1.20
   8   0   4  151.88    5.00
   8   0   4  154.78    7.60
  -8   0  -4  143.49    5.30
   8   0   4  151.38    5.80
   8   0   4  158.18    6.50
   8   0   4  156.18    6.60
  -8   0  -4  154.48    6.20
  -8   0  -4  151.98    5.80
  -8   0  -4  144.09   13.60
   8   0   4  179.58    5.70
   9   0   4  766.32   22.20
   9   0   4  761.02   20.20
  -9   0  -4  748.53   21.80
   9   0   4  752.92   21.40
   9   0   4  758.82   24.60
  -9   0  -4  734.23   21.30
  -9   0  -4  757.92   20.70
  -9   0  -4  722.93   46.80
  -9   0  -4  715.13   23.00
 -10   0  -4  597.24   17.90
 -10   0  -4  607.64   19.80
  10   0   4  597.94   17.90
 -10   0  -4  614.84   17.20
  10   0   4  609.54   21.70
 -10   0  -4  605.24   36.20
  10   0   4  605.84   16.40
 -10   0  -4  600.24   18.40
 -11   0  -4  389.66   12.80
 -11   0  -4  376.46   14.10
 -11   0  -4  393.56   11.50
  11   0   4  375.86   12.30
  11   0   4  386.26   16.40
 -12   0  -4   27.90    1.70
  12   0   4   24.80    2.10
 -12   0  -4   18.20    2.60
 -12   0  -4   23.40    2.30
  13   0   4    3.50    0.90
 -13   0  -4    2.70    0.60
 -13   0  -4    1.70    0.70
 -13   0  -4    3.00    1.10
 -14   0  -4   17.30    2.20
 -14   0  -4   13.80    1.60
  14   0   4   17.00    1.50
  14   0   4   13.90    1.90
  15   0   4  107.19    5.00
 -15   0  -4  114.49    4.50
 -15   0  -4  112.39    5.30
  16   0   4   63.29    3.20
 -16   0  -4   72.89    3.40
 -16   0  -4   76.19    2.70
  16   0   4   72.69    3.40
 -17  -1   4   25.60    1.60
 -17   1   4   23.20    1.80
  17   1  -4   25.40    2.10
 -16  -1   4   -0.90    1.30
  16  -1  -4    2.70    0.60
 -16  -1   4    2.10    0.70
  16   1  -4    3.60    1.30
 -16   1   4    0.20    0.60
  16   1  -4    1.20    0.80
 -16   1   4    0.90    0.90
  15  -1  -4   13.30    2.10
 -15  -1   4   11.50    1.10
 -15  -1   4   11.80    1.50
 -15  -1   4   13.40    2.30
  15  -1  -4   10.70    1.30
 -15   1   4   15.20    1.80
  15   1  -4   13.80    2.20
 -15   1   4   12.00    1.40
 -14  -1   4  718.13   19.60
 -14  -1   4  732.13   20.90
 -14  -1   4  733.53   22.50
  14  -1  -4  725.03   20.40
 -14  -1   4  681.23   20.50
 -14   1   4  710.33   20.50
 -14   1   4  695.33   22.10
  14   1  -4  692.93   23.70
  13  -1  -4   84.29    3.10
  13  -1  -4   95.09    4.30
 -13  -1   4   86.49    5.40
  13  -1  -4   89.59    5.50
  13  -1  -4   85.59    6.60
 -13  -1   4   94.89    4.40
 -13  -1   4   92.09    3.80
 -13  -1   4   87.19    4.40
  13   1  -4   64.79    8.70
  13   1  -4   81.89    5.10
 -13   1   4   80.39    4.10
 -13   1   4   93.09    5.30
  13   1  -4   80.79    7.00
  13   1  -4   85.99    3.70
  13   1  -4   88.49    6.30
 -12  -1   4  116.89    5.20
  12  -1  -4  116.69    6.30
 -12  -1   4  112.99    6.20
  12  -1  -4  102.09    6.80
  12  -1  -4   97.69    8.30
  12  -1  -4  113.79    5.00
 -12  -1   4  114.09    4.40
  12  -1  -4  113.59    4.10
 -12  -1   4  115.09    4.90
 -12   1   4  109.19    4.90
 -12   1   4  107.09    3.80
  12   1  -4  114.39    6.00
  12   1  -4  103.99    7.10
  12   1  -4  113.59    4.60
 -12   1   4  108.99    6.00
  12   1  -4   97.49    8.40
 -12   1   4   98.19   16.40
 -11  -1   4  193.08    8.80
 -11  -1   4  203.18    7.30
  11  -1  -4  217.48   10.60
  11  -1  -4  200.68    6.60
  11  -1  -4  201.18    8.80
  11  -1  -4  204.78    7.20
  11  -1  -4  203.48    9.70
 -11  -1   4  211.78   10.20
  11   1  -4  210.68    9.70
 -11   1   4  210.48    8.80
  11   1  -4  205.38    7.00
 -11   1   4  196.08   18.20
  11   1  -4  193.98   11.10
 -11   1   4  208.68    8.00
 -11   1   4  198.08    6.40
  10  -1  -4  324.77   12.20
  10  -1  -4  309.27   11.60
 -10  -1   4  315.87    9.70
 -10  -1   4  291.87   11.70
 -10  -1   4  312.17   10.50
  10  -1  -4  325.47    9.70
  10  -1  -4  330.57   10.60
  10  -1  -4  330.17   10.10
  10  -1  -4  325.77   12.80
  10   1  -4  329.87   12.30
  10   1  -4  321.27   10.00
 -10   1   4  314.17   11.50
  10   1  -4  315.97   14.10
 -10   1   4  308.77   10.30
  10   1  -4  313.17   11.30
 -10   1   4  342.67   22.80
 -10   1   4  314.27    9.30
   9  -1  -4  482.35   13.90
   9  -1  -4  484.25   16.50
   9  -1  -4  468.55   15.60
   9  -1  -4  488.05   18.50
  -9  -1   4  465.95   13.90
  -9  -1   4  462.85   14.30
  -9  -1   4  481.95   13.90
   9  -1  -4  417.46   15.90
  -9   1   4  464.65   15.30
  -9   1   4  479.85   25.40
  -9   1   4  461.15   13.10
   9   1  -4  476.55   17.60
  -9   1   4  479.35   14.50
   9   1  -4  490.05   15.70
  -9   1   4  463.75   13.60
  -8  -1   4  175.08   15.60
   8  -1  -4  170.28    5.90
   8  -1  -4  176.18    8.80
   8  -1  -4  184.08    7.50
   8  -1  -4  162.78    7.00
  -8   1   4  164.78    5.70
   8   1  -4  166.08    8.30
   8   1  -4  179.48    7.10
  -8   1   4  157.78   12.80
   7  -1  -4  519.75   17.70
  -7  -1   4  470.95   23.50
  -7  -1   4  517.85   14.50
   7  -1  -4  530.75   16.00
   7   1  -4  498.05   17.00
  -7   1   4  497.25   14.30
   7   1  -4  532.75   15.60
   7   1  -4  541.65   17.30
  -6  -1   4  271.37   10.60
  -6  -1   4  262.67   15.20
   6  -1  -4  286.57    9.50
  -6  -1   4  319.87    8.50
   6  -1  -4  319.07    8.70
   6  -1  -4  279.67   10.80
   6   1  -4  281.27   10.20
  -6   1   4  260.77    8.20
   6   1  -4  279.77    9.40
  -6   1   4  273.97   14.90
   6   1  -4  282.87    9.00
   6   1  -4  275.47   10.30
  -5  -1   4 1389.26   45.50
   5  -1  -4 1438.96   39.80
  -5  -1   4 1415.76   39.10
   5  -1  -4 1412.06   38.20
  -5  -1   4 1399.66   37.00
   5   1  -4 1476.85   37.70
   5   1  -4 1483.35   39.20
  -5   1   4 1390.86   41.10
   5   1  -4 1513.45   38.80
  -5   1   4 1395.16   45.00
   5   1  -4 1349.66   40.20
   4  -1  -4  838.12   24.20
  -4  -1   4  833.32   22.60
  -4  -1   4  714.73   26.30
  -4  -1   4  775.22   28.50
   4  -1  -4  810.92   22.00
  -4  -1   4  791.02   21.80
   4  -1  -4  847.12   23.00
  -4   1   4  849.81   25.30
  -4   1   4  848.52   28.60
   4   1  -4  895.41   23.00
   4   1  -4  861.01   23.40
   4   1  -4  859.41   23.50
   4   1  -4  855.41   22.10
   3  -1  -4 2887.21   76.89
  -3  -1   4 2798.32   81.39
  -3  -1   4 2927.21   75.19
  -3  -1   4 2667.63   74.49
   3  -1  -4 3075.09   75.89
  -3  -1   4 2951.00   75.49
   3  -1  -4 2649.03   74.69
  -3   1   4 2969.20   77.89
   3   1  -4 3031.60   74.69
   3   1  -4 3028.00   75.19
   3   1  -4 3020.90   75.99
  -3   1   4 2931.41   81.29
   3   1  -4 3051.49   76.29
  -2  -1   4   67.49    5.60
  -2  -1   4   72.69    2.90
   2  -1  -4   76.79    2.30
   2  -1  -4   69.69    3.80
   2   1  -4   78.59    3.60
   2   1  -4   79.49    2.50
   2   1  -4   77.59    2.30
   2   1  -4   80.19    3.30
  -2   1   4   80.09    5.70
  -2   1   4   76.89    3.60
  -1  -1   4  201.18    6.30
   1  -1  -4  198.18    7.60
  -1  -1   4  198.28    9.60
  -1   1   4  212.58    9.60
  -1   1   4  206.88    7.00
   1   1  -4  209.98    7.00
   0   1  -4 4785.62  117.59
   0   1  -4 4481.95  119.19
  -1  -1  -4 1384.76   42.10
   1  -1   4 1410.26   37.40
   1  -1   4 1422.56   36.80
  -1   1  -4 1365.26   38.00
  -1   1  -4 1386.56   37.10
   1   1   4 1486.35   37.80
  -1   1  -4 1491.65   41.90
   1   1   4 1401.06   37.50
  -2  -1  -4 1928.81   57.19
   2  -1   4 1928.81   50.59
   2  -1   4 2032.80   51.69
   2  -1   4 2042.00   51.19
  -2  -1  -4 1860.71   50.59
  -2   1  -4 1972.70   56.69
   2   1   4 2013.60   51.39
   2   1   4 1985.70   51.99
   3  -1   4   77.99    2.80
   3  -1   4   78.79    3.50
  -3  -1  -4   75.49    6.60
   3  -1   4   83.79    3.40
  -3  -1  -4   75.39    2.80
   3   1   4   77.09    3.20
  -3   1  -4   77.69    6.30
   3   1   4   75.59    3.70
  -3   1  -4   76.69    3.90
  -4  -1  -4  315.27   16.40
   4  -1   4  352.56    9.80
  -4  -1  -4  334.67    9.80
  -4  -1  -4  327.67   12.30
   4  -1   4  351.86   10.90
   4  -1   4  340.57   10.60
  -4   1  -4  336.57   11.90
  -4   1  -4  369.56   16.70
   4   1   4  356.76   11.40
   4   1   4  349.77   10.30
   5  -1   4 3335.27   84.09
  -5  -1  -4 3278.87   84.09
  -5  -1  -4 3050.49   95.29
   5  -1   4 3331.67   85.49
   5  -1   4 3381.46   85.59
   5   1   4 3448.95   86.29
   5   1   4 3334.17   84.69
  -5   1  -4 3072.49   83.99
   5   1   4 3287.97   86.49
  -5   1  -4 3193.98   94.69
  -6  -1  -4  243.08    7.80
   6  -1   4  247.28    9.10
   6  -1   4  253.67    9.00
   6  -1   4  249.78    7.70
  -6  -1  -4  234.48   15.70
   6   1   4  252.27    9.90
  -6   1  -4  259.67   15.80
   6   1   4  251.17    9.50
   6   1   4  256.27    8.10
  -6   1  -4  237.18    7.80
  -7  -1  -4  437.76   24.80
   7  -1   4  503.35   15.50
   7  -1   4  490.55   16.00
   7  -1   4  494.95   13.90
  -7  -1  -4  481.75   14.10
   7   1   4  496.95   14.40
  -7   1  -4  463.55   14.00
  -7   1  -4  477.35   24.60
   7   1   4  492.25   16.20
   8  -1   4  785.22   22.30
  -8  -1  -4  802.32   23.70
   8  -1   4  789.42   24.30
   8  -1   4  800.12   21.30
   8  -1   4  796.22   21.60
  -8  -1  -4  808.92   21.90
  -8   1  -4  737.63   20.90
   8   1   4  755.92   25.00
  -8   1  -4  753.92   35.20
  -8   1  -4  745.53   21.50
   8   1   4  743.03   21.60
  -8   1  -4  772.62   23.70
   8   1   4  764.72   24.00
  -9  -1  -4  276.87    8.50
   9  -1   4  261.97   11.40
   9  -1   4  267.17    9.00
   9  -1   4  271.07    8.70
   9  -1   4  275.87   10.40
   9  -1   4  267.17    8.20
  -9  -1  -4  245.78    9.90
  -9  -1  -4  263.47   13.00
  -9  -1  -4  271.97    9.40
  -9   1  -4  263.67    9.20
   9   1   4  235.48   13.50
   9   1   4  256.07    8.80
  -9   1  -4  264.87   10.30
  -9   1  -4  261.47    8.00
  -9   1  -4  263.37   20.50
 -10  -1  -4  799.02   25.70
  10  -1   4  835.22   23.40
 -10  -1  -4  860.71   24.00
 -10  -1  -4  787.12   27.00
  10  -1   4  847.32   25.60
 -10  -1  -4  840.82   24.40
  10  -1   4  836.42   24.70
 -10   1  -4  893.31   27.50
 -10   1  -4  816.72   22.40
  10   1   4  817.02   23.40
 -10   1  -4  834.42   42.30
 -11  -1  -4   47.60    3.20
 -11  -1  -4   46.30    2.60
  11  -1   4   47.60    3.00
 -11  -1  -4   54.69    3.30
  11  -1   4   41.10    5.00
 -11  -1  -4   47.00    4.10
  11  -1   4   47.70    2.30
 -11   1  -4   46.50    3.20
 -11   1  -4   45.30    3.70
 -11   1  -4   71.39   13.40
  11   1   4   49.50    2.90
 -12  -1  -4   55.39    3.60
  12  -1   4   59.79    3.50
 -12  -1  -4   57.89    3.00
 -12  -1  -4   60.59    4.40
 -12  -1  -4   61.89    3.70
  12  -1   4   60.09    2.50
  12  -1   4   49.80    6.10
 -12   1  -4   60.59    3.60
  12   1   4   60.79    3.20
 -12   1  -4   58.09    4.30
 -12   1  -4   49.70    9.10
 -13  -1  -4  329.67   11.20
  13  -1   4  315.87   10.50
 -13  -1  -4  287.27   10.90
 -13  -1  -4  324.07   12.40
 -13  -1  -4  324.37    9.80
 -13   1  -4  332.87   10.70
 -13   1  -4  338.67   12.30
  13   1   4  318.37   12.30
 -14  -1  -4  119.39    6.20
 -14  -1  -4  130.39    5.50
 -14  -1  -4  125.59    4.20
  14  -1   4  128.69    5.00
  14   1   4  125.89    6.20
  14   1   4  130.29    6.50
 -14   1  -4  125.29    5.00
 -14   1  -4  123.49    6.10
 -15  -1  -4    8.90    1.20
 -15  -1  -4    4.10    1.40
  15  -1   4    8.10    1.80
  15  -1   4    6.90    0.90
 -15   1  -4   10.20    1.50
  15   1   4    9.90    1.60
 -15   1  -4    8.30    1.00
  15   1   4    9.10    1.60
 -16  -1  -4   25.50    2.20
  16  -1   4   27.20    1.90
  16   1   4   24.30    1.90
 -16   1  -4   27.60    1.90
  16   1   4   26.70    1.80
 -16  -2   4  169.28    5.10
 -16  -2   4  175.28    6.00
  16  -2  -4  167.18    5.60
 -16   2   4  163.78    6.50
  16   2  -4  167.88    6.60
  16   2  -4  174.48    7.10
 -15  -2   4    6.20    1.00
 -15  -2   4    7.00    0.90
 -15  -2   4   10.80    3.00
  15  -2  -4    6.20    1.00
 -15   2   4    7.20    1.50
  15   2  -4    9.70    2.00
  15   2  -4    9.00    2.00
  14  -2  -4    3.50    0.60
 -14  -2   4    3.50    0.90
 -14  -2   4    2.80    1.10
 -14  -2   4    2.80    0.70
  14  -2  -4    2.90    0.70
  14   2  -4    3.50    1.50
 -14   2   4    1.50    0.80
  14   2  -4    0.20    1.10
 -14   2   4    1.90    0.90
  13  -2  -4   37.40    2.70
 -13  -2   4   43.10    2.80
 -13  -2   4   40.20    3.60
 -13  -2   4   36.40    2.30
 -13   2   4   38.30    3.40
 -13   2   4   33.80    2.70
  13   2  -4   33.30    3.90
 -12  -2   4  589.34   16.70
  12  -2  -4  580.04   20.40
  12  -2  -4  588.94   19.50
  12  -2  -4  597.04   17.60
 -12  -2   4  568.84   17.60
  12  -2  -4  599.74   16.50
 -12  -2   4  587.84   17.30
  12  -2  -4  587.44   17.10
  12  -2  -4  561.74   20.30
  12   2  -4  578.74   21.40
  12   2  -4  567.94   18.70
 -12   2   4  599.24   19.10
 -12   2   4  578.94   33.70
 -12   2   4  578.64   17.10
  12   2  -4  557.34   23.50
  11  -2  -4  235.58   10.50
 -11  -2   4  237.88    8.30
  11  -2  -4  236.48    8.60
 -11  -2   4  232.78    8.50
  11  -2  -4  238.18    8.20
 -11  -2   4  233.28    7.80
 -11   2   4  229.38    9.40
  11   2  -4  229.08   12.90
 -11   2   4  237.98    8.20
  11   2  -4  236.18   11.70
 -11   2   4  224.58   19.80
  11   2  -4  256.77    9.60
  10  -2  -4  145.99    5.20
 -10  -2   4  142.49    5.60
  10  -2  -4  143.59    7.50
  10  -2  -4  144.69    5.60
  10  -2  -4  141.59    7.00
 -10  -2   4  146.49    5.80
 -10  -2   4  140.49    5.10
  10  -2  -4  143.09    5.90
  10  -2  -4  138.39    7.20
  10   2  -4  137.59    9.00
 -10   2   4  134.49    5.40
 -10   2   4  143.09   14.10
 -10   2   4  142.79    6.50
  10   2  -4  141.99    7.50
  10   2  -4  137.39    6.40
  10   2  -4  128.19    7.20
  -9  -2   4  852.91   24.40
  -9  -2   4  864.01   24.00
   9  -2  -4  882.51   26.00
  -9  -2   4  847.72   23.50
   9  -2  -4  876.41   26.30
   9  -2  -4  893.21   24.10
   9  -2  -4  836.92   24.40
   9  -2  -4  871.01   23.60
   9   2  -4  858.81   29.10
  -9   2   4  824.82   24.00
  -9   2   4  876.31   25.50
   9   2  -4  874.11   25.10
   9   2  -4  804.72   26.40
  -9   2   4  904.81   37.80
   9   2  -4  905.51   26.30
   8  -2  -4 1262.07   35.00
   8  -2  -4 1167.28   32.40
  -8  -2   4 1239.08   32.70
   8  -2  -4 1280.07   38.40
   8  -2  -4 1246.58   32.90
   8  -2  -4 1174.08   33.10
   8   2  -4 1234.78   37.50
  -8   2   4 1193.48   34.00
   8   2  -4 1227.58   34.50
   8   2  -4 1180.58   33.70
  -8   2   4 1207.08   44.90
   7  -2  -4  241.98    7.60
   7  -2  -4  217.48    8.80
   7  -2  -4  229.18   10.70
  -7  -2   4  259.87    7.50
   7   2  -4  232.88   10.50
   7   2  -4  233.78    8.50
   7   2  -4  229.68    9.10
  -7   2   4  240.78   14.60
   6  -2  -4  654.43   21.10
   6  -2  -4  632.34   17.60
  -6  -2   4  629.04   17.20
  -6  -2   4  632.14   19.60
   6  -2  -4  622.94   19.00
   6   2  -4  634.84   27.60
   6   2  -4  624.94   18.20
  -6   2   4  656.33   25.80
   6   2  -4  638.34   19.50
   6   2  -4  599.34   20.50
  -5  -2   4 3170.68   82.59
   5  -2  -4 3110.39   81.19
   5  -2  -4 3102.79   82.69
  -5  -2   4 3024.90   80.79
   5  -2  -4 3065.09   84.69
   5   2  -4 3168.58   81.69
   5   2  -4 3341.27   91.49
  -5   2   4 3212.78   89.79
   5   2  -4 3107.99   83.39
   5   2  -4 3307.87   84.49
   4  -2  -4 2899.31   73.29
  -4  -2   4 2806.82   72.19
  -4  -2   4 2824.92   71.69
  -4  -2   4 2710.43   71.19
   4  -2  -4 2753.62   71.49
   4  -2  -4 2565.84   75.99
   4   2  -4 2794.32   73.89
   4   2  -4 2919.21   79.39
  -4   2   4 2769.62   78.79
   4   2  -4 2817.52   74.19
   3  -2  -4 2957.10   82.19
  -3  -2   4 3057.39   79.19
  -3  -2   4 2952.30   78.59
   3  -2  -4 3006.90   78.89
   3   2  -4 3079.79   81.29
  -3   2   4 3163.38   85.49
   3   2  -4 3379.56   81.49
   2  -2  -4  942.11   27.10
   2  -2  -4  892.11   23.50
   2  -2  -4  871.11   23.80
  -2  -2   4  918.61   24.30
  -2   2   4  914.61   29.10
   2   2  -4  939.71   25.60
   2   2  -4  874.31   26.00
   1  -2  -4 1910.31   53.89
  -1  -2   4 1889.21   51.29
  -1   2   4 2006.10   56.19
   1   2  -4 2045.40   52.19
  -1   2   4 1958.80   55.69
   1   2  -4 2013.20   52.99
   0  -2   4  271.17    8.70
   0   2  -4  287.17    8.80
   0   2   4  280.97   11.60
   0   2   4  282.17   11.90
   0   2  -4  280.77    9.80
   1  -2   4  244.18    8.00
  -1  -2  -4  227.88    6.80
   1  -2   4  240.38    6.90
   1  -2   4  232.48    6.80
  -1   2  -4  265.77   11.10
  -1   2  -4  250.77    7.40
  -1   2  -4  242.98    7.60
   1   2   4  237.18    8.30
   1   2   4  249.97   11.20
   1   2   4  243.98    8.60
  -1   2  -4  249.68    8.90
   2  -2   4  361.16   11.10
   2  -2   4  339.97   10.10
   2  -2   4  373.56   11.50
   2  -2   4  357.46   10.40
   2   2   4  354.46   11.30
   2   2   4  390.56   15.60
  -2   2  -4  385.96   15.30
  -2   2  -4  375.86   12.30
   2   2   4  373.66   12.20
  -2   2  -4  372.06   11.90
   3  -2   4  859.11   23.00
   3  -2   4  864.91   23.60
  -3  -2  -4  839.52   23.00
   3  -2   4  865.91   24.70
   3  -2   4  894.01   24.70
  -3   2  -4  902.81   25.50
  -3   2  -4  874.61   25.30
   3   2   4  849.91   24.10
   3   2   4  891.71   30.00
   3   2   4  870.91   25.50
   4  -2   4 1283.57   33.60
   4  -2   4 1277.47   35.90
  -4  -2  -4 1258.77   33.50
   4  -2   4 1264.67   35.40
   4  -2   4 1275.37   34.50
   4   2   4 1286.77   34.40
  -4   2  -4 1216.38   37.30
  -4   2  -4 1349.47   42.50
  -4   2  -4 1298.47   36.10
   4   2   4 1276.97   36.30
   4   2   4 1307.77   42.10
  -5  -2  -4  732.13   19.70
   5  -2   4  717.43   20.80
   5  -2   4  734.03   21.60
   5  -2   4  718.73   22.60
   5  -2   4  720.33   19.70
   5   2   4  727.93   29.20
   5   2   4  738.23   22.70
   5   2   4  727.53   20.20
  -5   2  -4  717.53   28.70
  -5   2  -4  708.43   22.20
  -6  -2  -4  863.11   23.80
   6  -2   4  875.21   23.80
   6  -2   4  875.61   25.90
   6  -2   4  855.31   25.30
   6   2   4  903.51   27.20
  -6   2  -4  879.71   26.70
   6   2   4  884.51   23.70
  -6   2  -4  882.61   34.90
   7  -2   4  334.87   11.80
   7  -2   4  326.87    9.80
  -7  -2  -4  320.47    9.80
   7  -2   4  324.67   11.50
   7  -2   4  304.27   10.00
   7  -2   4  297.27    9.40
  -7   2  -4  300.27   14.60
   7   2   4  318.37   12.70
  -7   2  -4  333.37   19.80
  -7   2  -4  303.77   11.00
   7   2   4  299.37   11.80
   8  -2   4   46.60    3.70
   8  -2   4   41.90    2.30
   8  -2   4   40.20    2.70
  -8  -2  -4   43.50    2.70
  -8  -2  -4   36.50    2.80
   8  -2   4   43.80    2.60
   8  -2   4   45.40    3.80
  -8  -2  -4   41.50    2.40
  -8   2  -4   40.40    2.70
  -8   2  -4   38.50    3.10
  -8   2  -4   40.20    9.60
   8   2   4   40.90    4.20
  -8   2  -4   46.50    4.00
   8   2   4   40.70    3.50
   9  -2   4  166.18    6.60
  -9  -2  -4  171.48    6.10
   9  -2   4  166.68    8.40
   9  -2   4  175.78    6.40
  -9  -2  -4  169.88    6.60
   9  -2   4  175.38    8.30
   9  -2   4  176.68    5.90
  -9  -2  -4  174.48    6.90
  -9   2  -4  178.48   16.60
   9   2   4  170.48    9.20
  -9   2  -4  156.08   11.80
   9   2   4  164.78    8.10
   9   2   4  181.58    8.90
  -9   2  -4  166.68    7.50
  -9   2  -4  167.48    6.60
  10  -2   4   49.70    3.20
 -10  -2  -4   58.99    3.60
  10  -2   4   56.89    4.60
 -10  -2  -4   57.59    2.90
 -10  -2  -4   52.29    3.30
  10  -2   4   56.99    2.70
  10  -2   4   58.59    3.20
  10  -2   4   43.00    4.80
 -10   2  -4   51.99    9.70
 -10   2  -4   49.70    3.20
 -10   2  -4   62.69    4.10
  10   2   4   54.39    4.30
 -10   2  -4   54.79    5.50
  11  -2   4   80.79    4.10
 -11  -2  -4   85.59    3.90
  11  -2   4   87.59    3.60
  11  -2   4   89.79    6.90
  11  -2   4   72.39    5.80
 -11  -2  -4   91.89    4.80
  11  -2   4   92.89    4.50
 -11  -2  -4   88.09    4.50
  11   2   4   83.29    5.50
 -11   2  -4   86.99    5.20
 -11   2  -4   82.29    4.10
 -11   2  -4   73.89   13.60
 -11   2  -4   82.89    7.80
 -12  -2  -4    4.00    1.20
 -12   2  -4    1.90    0.80
 -12   2  -4   18.90   18.20
  12   2   4    3.80    1.80
  13  -2   4   28.90    1.50
 -13  -2  -4   27.50    1.80
  13  -2   4   28.60    2.20
 -13  -2  -4   27.30    2.30
 -13  -2  -4   26.90    2.60
  13   2   4   28.30    2.90
  13   2   4   28.90    3.00
 -13   2  -4   26.00    1.90
 -13   2  -4   27.30    2.60
 -14  -2  -4  196.68    7.10
 -14  -2  -4  187.88    6.10
  14  -2   4  187.08    6.70
 -14  -2  -4  173.28    7.80
  14   2   4  200.28    9.00
 -14   2  -4  192.08    7.80
  14   2   4  184.08    8.00
  15  -2   4   37.90    2.00
 -15  -2  -4   36.60    2.20
  15   2   4   37.80    3.10
 -15   2  -4   38.00    2.60
  15   2   4   37.80    2.70
 -16  -3   4   24.50    1.40
 -16  -3   4   26.20    1.60
  16  -3  -4   24.50    1.50
 -16   3   4   26.20    1.80
  16   3  -4   25.30    2.10
  15  -3  -4    8.80    1.10
 -15  -3   4   12.00    1.30
  15  -3  -4    9.80    1.10
 -15  -3   4   11.30    1.00
 -15  -3   4    9.10    1.70
  15   3  -4   12.30    2.00
  15   3  -4   13.80    2.20
 -15   3   4   10.50    1.40
 -14  -3   4   41.50    2.60
 -14  -3   4   40.50    2.70
 -14  -3   4   41.10    2.20
  14  -3  -4   41.10    1.90
  14  -3  -4   40.10    2.50
  14   3  -4   38.00    3.40
 -14   3   4   39.00    2.90
  14   3  -4   38.20    3.70
  13  -3  -4  152.38    5.30
 -13  -3   4  153.28    6.20
  13  -3  -4  155.78    6.10
 -13  -3   4  155.28    5.60
  13  -3  -4  144.99    5.80
 -13  -3   4  152.68    6.10
  13   3  -4  161.78    8.80
  13   3  -4  155.68    7.80
 -13   3   4  157.68    7.00
 -12  -3   4  400.16   12.90
 -12  -3   4  405.06   12.10
 -12  -3   4  400.16   12.60
  12  -3  -4  391.86   12.50
  12  -3  -4  393.76   12.70
  12  -3  -4  425.06   17.10
  12  -3  -4  406.76   12.00
  12   3  -4  359.56   22.80
  12   3  -4  410.46   15.20
 -12   3   4  403.66   13.90
 -12   3   4  399.66   26.60
  12   3  -4  405.16   16.60
 -11  -3   4   16.00    1.40
  11  -3  -4   13.70    1.40
  11  -3  -4   13.20    1.70
  11  -3  -4   14.10    1.60
 -11  -3   4   16.60    1.80
  11  -3  -4   10.10    2.60
 -11  -3   4   17.00    1.80
  11   3  -4   14.20    2.40
  11   3  -4   15.60    4.00
 -11   3   4   20.10    2.30
  11   3  -4   18.00    2.60
 -11   3   4   23.30    6.80
  11   3  -4   19.00    3.10
 -10  -3   4 1020.30   29.20
  10  -3  -4 1007.30   31.20
 -10  -3   4 1033.50   28.30
  10  -3  -4 1064.99   28.90
  10  -3  -4 1048.30   27.90
  10  -3  -4 1013.30   28.40
 -10  -3   4  994.00   27.70
 -10   3   4 1044.10   44.40
  10   3  -4 1021.50   29.30
  10   3  -4  973.20   35.10
 -10   3   4 1015.10   29.70
  10   3  -4  993.70   33.00
  10   3  -4 1033.00   31.30
  10   3  -4 1026.40   34.40
  -9  -3   4   31.00    2.40
  -9  -3   4   26.20    1.90
   9  -3  -4   30.00    2.20
  -9  -3   4   29.40    2.10
   9  -3  -4   22.00    2.90
   9  -3  -4   34.20    2.00
   9  -3  -4   29.40    2.20
   9  -3  -4   26.30    3.20
   9   3  -4   26.30    2.90
  -9   3   4   27.80    2.40
   9   3  -4   32.70    2.50
   9   3  -4   24.00    3.30
   9   3  -4   37.10    4.00
   9   3  -4   34.00    4.70
  -9   3   4   42.10    7.80
  -8  -3   4  446.56   13.70
   8  -3  -4  464.05   14.50
   8  -3  -4  497.65   13.90
   8  -3  -4  480.75   15.70
   8  -3  -4  506.85   16.60
  -8  -3   4  460.75   14.50
  -8  -3   4  483.35   14.00
   8   3  -4  449.06   15.70
   8   3  -4  475.55   18.10
   8   3  -4  492.55   14.80
   8   3  -4  473.45   17.20
   8   3  -4  472.75   19.30
   8   3  -4  482.95   16.60
  -8   3   4  493.15   15.30
  -8   3   4  509.95   24.80
   7  -3  -4  811.62   28.20
   7  -3  -4  845.52   25.50
   7  -3  -4  854.91   25.50
  -7  -3   4  859.01   23.10
   7  -3  -4  869.61   23.40
   7   3  -4  828.22   23.80
   7   3  -4  878.21   26.30
   7   3  -4  827.82   25.60
   7   3  -4  852.51   28.60
  -7   3   4  847.52   24.80
   7   3  -4  824.22   26.50
  -7   3   4  849.02   33.40
   6  -3  -4  232.48    7.40
  -6  -3   4  227.78    7.00
  -6  -3   4  212.28    8.60
   6  -3  -4  237.78    9.00
   6  -3  -4  234.38   11.00
  -6   3   4  234.48   13.70
   6   3  -4  217.58   10.70
   6   3  -4  236.28   13.70
   6   3  -4  208.28   10.70
   5  -3  -4  889.01   23.70
   5  -3  -4  868.11   27.90
   5  -3  -4  895.01   25.60
  -5  -3   4  862.31   23.80
  -5  -3   4  854.61   24.30
  -5   3   4  896.21   31.20
   5   3  -4  845.22   26.40
   5   3  -4  888.81   27.80
  -4  -3   4  212.28    6.60
   4  -3  -4  233.58   10.30
  -4  -3   4  216.98    6.90
   4  -3  -4  215.08    6.80
  -4  -3   4  208.38    6.30
  -4  -3   4  214.88    6.50
   4  -3  -4  221.68    8.40
   4   3  -4  212.38    9.00
  -4   3   4  211.38   11.20
   4   3  -4  209.28    9.40
   3  -3  -4  284.27   10.00
  -3  -3   4  267.17    8.30
   3  -3  -4  286.57   11.70
   3  -3  -4  270.47    8.00
  -3  -3   4  259.37    7.70
   3   3  -4  276.77   10.70
  -3   3   4  284.97   12.40
   3   3  -4  282.37   10.90
  -2  -3   4  254.87    7.50
  -2  -3   4  263.57    8.50
   2  -3  -4  274.67    7.90
   2  -3  -4  291.57   11.70
  -2   3   4  275.77   12.30
  -2   3   4  281.77   11.70
   2   3  -4  283.27   10.50
   2   3  -4  275.97   10.60
   1  -3  -4 1141.99   34.30
  -1  -3   4 1103.59   30.80
  -1   3   4 1103.99   33.60
  -1   3   4 1202.78   34.50
   1   3  -4 1182.28   32.30
   1   3  -4 1099.89   32.90
   0  -3  -4 1746.63   50.89
   0  -3  -4 1696.03   45.70
   0  -3   4 1641.04   45.50
   0  -3   4 1679.93   47.20
   0   3  -4 1858.21   47.90
   0   3   4 1808.92   49.99
   0   3   4 1825.32   48.60
   0   3   4 1914.01   50.29
   0   3  -4 1841.92   49.40
   1  -3   4 2529.95   66.49
   1  -3   4 2530.85   66.99
  -1  -3  -4 2672.73   72.59
   1  -3   4 2586.14   68.49
  -1  -3  -4 2529.95   66.79
   1  -3   4 2479.95   66.39
   1   3   4 2868.51   71.39
   1   3   4 2582.04   70.89
  -1   3  -4 2618.74   67.69
   1   3   4 2615.74   69.69
  -1   3  -4 2576.04   70.09
   2  -3   4 2842.12   75.19
   2  -3   4 2788.52   77.39
   2  -3   4 2947.31   75.69
   2  -3   4 2914.51   76.49
  -2  -3  -4 2778.72   75.09
  -2   3  -4 2942.01   78.89
   2   3   4 3127.19   80.59
   2   3   4 2974.70   78.69
   2   3   4 3096.39   80.59
  -2   3  -4 2929.61   77.79
  -2   3  -4 3006.00   81.49
   3  -3   4  612.34   19.10
   3  -3   4  625.44   18.70
  -3  -3  -4  607.64   16.80
   3  -3   4  613.64   16.90
   3   3   4  675.73   22.60
   3   3   4  614.34   20.20
  -3   3  -4  637.64   20.20
  -3   3  -4  649.54   23.50
  -3   3  -4  605.94   19.90
   4  -3   4  577.14   20.90
   4  -3   4  665.33   20.30
   4  -3   4  662.03   17.90
  -4  -3  -4  653.43   17.80
   4  -3   4  657.63   18.80
   4   3   4  694.43   24.60
  -4   3  -4  668.13   22.90
  -4   3  -4  654.23   21.00
  -4   3  -4  657.73   25.50
   4   3   4  651.03   21.40
  -5  -3  -4   61.99    2.80
   5  -3   4   61.89    4.20
   5  -3   4   64.99    2.90
   5  -3   4   64.99    3.60
   5  -3   4   59.49    6.30
   5   3   4   66.99    6.60
   5   3   4   75.19    8.00
  -5   3  -4   68.29    7.50
  -5   3  -4   66.19    4.70
  -6  -3  -4  104.89    4.10
   6  -3   4  105.19    5.80
   6  -3   4  106.39    4.20
   6  -3   4  108.79    5.20
   6  -3   4  104.09    6.60
  -6   3  -4   99.79   10.10
   6   3   4  102.59    5.70
  -6   3  -4   84.49    6.50
  -6   3  -4   92.09    8.10
   6   3   4  103.69    6.60
   6   3   4  104.69    6.70
  -7  -3  -4  168.48    7.20
   7  -3   4  169.88    7.50
   7  -3   4  163.58    5.70
   7  -3   4  166.58    6.40
  -7  -3  -4  161.98    6.10
  -7  -3  -4  153.38    6.60
   7  -3   4  167.88    8.10
  -7   3  -4  173.38    7.10
   7   3   4  161.68   10.10
  -7   3  -4  166.38   13.60
   7   3   4  165.48    8.00
   7   3   4  169.38    9.10
   7   3   4  162.48    8.00
   7   3   4  177.48    9.00
   7   3   4  163.48    8.30
  -7   3  -4  162.08    8.60
   8  -3   4  238.68   10.40
  -8  -3  -4  238.58    8.10
   8  -3   4  229.78    7.60
   8  -3   4  234.68    8.00
   8  -3   4  239.48    8.30
  -8  -3  -4  231.38    8.50
  -8  -3  -4  227.08    7.70
   8  -3   4  235.38   10.30
  -8   3  -4  228.38   11.00
   8   3   4  215.08   10.20
   8   3   4  242.48   11.70
  -8   3  -4  241.28    9.20
   8   3   4  230.38   10.20
   8   3   4  235.88   10.90
   8   3   4  219.78   10.00
  -8   3  -4  239.58   17.70
   9  -3   4  286.87    9.80
  -9  -3  -4  277.67    9.60
  -9  -3  -4  280.57   10.00
   9  -3   4  281.77    8.90
   9  -3   4  292.47    9.50
   9  -3   4  291.87   12.20
   9  -3   4  282.37   11.90
  -9  -3  -4  282.67    9.10
   9   3   4  263.97   13.10
   9   3   4  300.07   12.90
  -9   3  -4  289.97   20.60
   9   3   4  252.67   11.30
  -9   3  -4  289.57   10.80
  -9   3  -4  274.27   13.10
   9   3   4  297.87   12.10
   9   3   4  277.37   11.70
  10  -3   4   55.89    2.80
  10  -3   4   50.49    5.40
  10  -3   4   54.89    3.20
 -10  -3  -4   55.99    3.40
 -10  -3  -4   51.49    2.90
 -10  -3  -4   60.19    3.60
  10  -3   4   55.29    5.10
  10  -3   4   58.19    3.40
 -10   3  -4   50.69   11.10
 -10   3  -4   53.39    3.90
  10   3   4   55.49    6.40
  10   3   4   53.29    4.40
  10   3   4   59.19    4.70
 -11  -3  -4   88.69    3.90
  11  -3   4   83.09    3.60
  11  -3   4   86.09    4.30
 -11  -3  -4   86.99    4.50
 -11  -3  -4   89.49    4.60
  11  -3   4   88.49    4.20
 -11   3  -4   58.99   12.30
  11   3   4   82.19    5.60
  11   3   4   82.89    5.50
 -11   3  -4   85.19    5.00
 -12  -3  -4   21.70    1.70
  12  -3   4   24.40    2.30
  12  -3   4   24.70    2.00
  12  -3   4   23.00    1.60
 -12  -3  -4   23.40    2.20
 -12  -3  -4   26.80    2.60
  12   3   4   23.50    2.90
 -12   3  -4   21.50    2.40
  12   3   4   24.00    2.80
 -13  -3  -4   19.10    1.50
 -13  -3  -4   21.30    2.00
  13  -3   4   21.90    1.30
  13  -3   4   21.80    1.90
 -13  -3  -4   19.10    2.10
  13   3   4   21.20    2.40
  13   3   4   22.50    2.60
 -13   3  -4   19.10    2.10
  14  -3   4   60.39    3.00
 -14  -3  -4   62.89    2.60
 -14  -3  -4   60.69    3.10
  14   3   4   57.89    3.60
 -14   3  -4   57.59    3.30
  14   3   4   57.99    3.60
 -15  -3  -4   29.90    1.80
 -15  -3  -4   30.60    1.40
  15  -3   4   28.10    1.70
  15   3   4   30.60    2.10
  15   3   4   31.60    2.10
 -15   3  -4   30.70    1.90
 -15  -4   4  112.39    4.10
 -15  -4   4  116.49    4.40
  15  -4  -4  120.19    4.50
  15  -4  -4  112.69    3.30
  15   4  -4  107.39    4.90
  15   4  -4  117.39    5.10
 -15   4   4  117.59    4.30
 -14  -4   4  148.89    5.40
 -14  -4   4  144.39    5.50
 -14  -4   4  148.09    5.00
  14  -4  -4  146.79    5.40
  14  -4  -4  138.49    4.60
  14   4  -4  141.49    6.90
  14   4  -4  147.89    6.60
 -14   4   4  149.09    5.70
  13  -4  -4  194.08    7.00
  13  -4  -4  190.38    6.80
 -13  -4   4  195.58    6.50
 -13  -4   4  196.08    7.00
  13  -4  -4  192.78    6.30
 -13  -4   4  200.38    8.50
  13   4  -4  197.78    8.60
 -13   4   4  192.68    7.40
  13   4  -4  196.98    9.50
  12  -4  -4   35.90    2.10
 -12  -4   4   36.20    2.50
  12  -4  -4   30.70    3.30
  12  -4  -4   35.40    2.50
 -12  -4   4   38.50    2.20
 -12  -4   4   39.10    2.60
 -12   4   4   36.90    2.80
  12   4  -4   37.10    3.30
  12   4  -4   35.70    4.00
  12   4  -4   41.10    3.70
  11  -4  -4  254.67    8.20
 -11  -4   4  249.78   10.00
  11  -4  -4  233.98    8.80
 -11  -4   4  256.27    9.40
  11  -4  -4  250.27    8.60
 -11  -4   4  252.57    8.60
  11   4  -4  248.88   10.90
 -11   4   4  246.68   18.50
  11   4  -4  236.38   11.90
  11   4  -4  227.98   10.60
 -11   4   4  242.48    9.30
  10  -4  -4   30.50    3.70
 -10  -4   4   26.30    2.20
 -10  -4   4   28.20    2.40
  10  -4  -4   27.60    1.90
  10  -4  -4   26.00    2.20
 -10  -4   4   30.60    2.00
  10  -4  -4   27.50    2.30
  10   4  -4   26.00    2.70
  10   4  -4   30.60    3.70
 -10   4   4   32.90    7.10
  10   4  -4   29.90    3.40
 -10   4   4   29.90    2.50
  10   4  -4   28.10    3.30
   9  -4  -4  303.57    9.50
   9  -4  -4  311.27   12.50
   9  -4  -4  305.57   10.30
  -9  -4   4  296.17    9.40
   9  -4  -4  299.37   10.10
  -9  -4   4  290.67   10.10
  -9  -4   4  311.17    9.90
  -9   4   4  311.17   19.40
   9   4  -4  312.17   12.50
   9   4  -4  292.97   15.50
   9   4  -4  300.47   13.90
  -9   4   4  309.87   10.80
   9   4  -4  301.87   12.80
   9   4  -4  298.37   11.30
   8  -4  -4  250.27    8.20
   8  -4  -4  244.18    8.80
  -8  -4   4  239.08    8.00
   8  -4  -4  256.47    8.70
  -8  -4   4  251.87    8.30
   8   4  -4  288.57   15.10
   8   4  -4  221.98   15.10
   8   4  -4  251.67   10.00
  -8   4   4  263.07   10.00
   8   4  -4  250.07   11.30
   8   4  -4  253.27   10.30
   8   4  -4  264.87   11.20
   7  -4  -4  462.65   14.40
   7  -4  -4  480.05   14.10
   7  -4  -4  477.65   13.80
  -7  -4   4  473.05   13.70
   7  -4  -4  488.85   16.60
   7   4  -4  477.25   14.00
   7   4  -4  460.75   16.40
   7   4  -4  486.65   17.50
   7   4  -4  465.45   16.60
  -7   4   4  462.75   14.60
   7   4  -4  463.55   18.20
   7   4  -4  473.35   17.60
   7   4  -4  471.25   19.60
   7   4  -4  472.65   16.00
  -7   4   4  473.95   22.60
  -6  -4   4 1253.97   32.80
   6  -4  -4 1265.67   33.50
   6  -4  -4 1270.57   36.00
   6  -4  -4 1141.59   33.80
   6  -4  -4 1192.68   33.80
   6   4  -4 1288.27   35.60
   6   4  -4 1248.78   36.50
   6   4  -4 1258.37   37.30
   6   4  -4 1249.07   38.20
  -6   4   4 1286.67   42.50
   6   4  -4 1231.58   33.10
  -6   4   4 1187.08   35.50
   6   4  -4 1288.17   36.40
   6   4  -4 1210.98   37.30
   6   4  -4 1249.07   39.50
  -6   4   4 1216.78   33.90
   5  -4  -4  426.56   17.40
  -5  -4   4  429.26   11.90
   5  -4  -4  434.66   12.40
   5  -4  -4  426.56   14.60
   5   4  -4  435.16   14.90
   5   4  -4  422.06   16.30
   5   4  -4  410.66   15.70
   5   4  -4  445.86   17.30
  -5   4   4  399.96   12.70
  -5   4   4  414.26   13.40
  -5   4   4  401.46   17.10
   5   4  -4  424.36   15.90
   4  -4  -4 1265.27   33.70
   4  -4  -4 1295.47   36.50
  -4  -4   4 1253.97   33.20
   4  -4  -4 1314.27   39.80
   4   4  -4 1253.57   37.20
  -4   4   4 1273.37   40.40
  -4   4   4 1286.27   35.10
  -4   4   4 1245.38   39.00
   4   4  -4 1250.77   37.70
   4   4  -4 1242.68   37.70
   4   4  -4 1283.57   38.30
   4   4  -4 1298.37   38.90
   3  -4  -4  137.09    8.30
  -3  -4   4  122.99    5.10
  -3  -4   4  124.59    4.10
   3  -4  -4  125.59    4.40
   3   4  -4  136.69    7.50
   3   4  -4  121.99    7.40
   3   4  -4  129.49    7.20
  -3   4   4  129.89    7.50
  -3   4   4  157.78    7.80
   3   4  -4  132.99    9.00
  -3   4   4  126.99    6.90
   2  -4  -4 1678.93   43.70
  -2  -4   4 1540.35   42.50
  -2  -4   4 1602.54   44.20
   2  -4  -4 1620.94   46.30
   2  -4  -4 1676.63   49.40
   2   4  -4 1610.74   48.70
  -2   4   4 1683.73   44.50
  -2   4   4 1724.93   44.90
   2   4  -4 1764.72   47.50
  -1  -4   4  132.29    5.60
   1  -4  -4  138.39    4.40
  -1  -4   4  126.19    4.00
   1  -4  -4  148.49    8.70
   1   4  -4  134.49    7.30
   1   4  -4  143.39    6.90
   0  -4   4  904.61   25.90
   0  -4   4  853.11   23.50
   0  -4  -4  887.71   23.70
   0  -4  -4  933.61   30.30
   0   4  -4  910.11   28.30
   0   4  -4  934.11   26.50
   1  -4   4   46.30    2.10
  -1  -4  -4   49.90    2.10
   1  -4   4   52.99    2.10
  -1  -4  -4   53.79    5.40
   1  -4   4   51.89    3.50
  -1   4  -4   58.49    4.50
  -1   4  -4   59.39    4.10
   1   4   4   51.69    4.80
  -2  -4  -4   56.39    5.60
   2  -4   4   55.59    3.90
  -2  -4  -4   51.99    2.60
   2  -4   4   55.49    2.60
   2  -4   4   52.59    2.30
   2  -4   4   63.39    3.50
   2   4   4   51.39    4.20
  -2   4  -4   57.69    4.60
   2   4   4   48.20    4.10
   2   4   4   42.70    4.60
   2   4   4   50.19    4.20
  -2   4  -4   51.49    3.70
   2   4   4   55.19    3.80
   3  -4   4  621.14   17.60
   3  -4   4  652.33   19.20
  -3  -4  -4  617.44   16.80
   3  -4   4  614.94   19.80
   3  -4   4  610.04   16.90
   3   4   4  585.24   20.20
   3   4   4  614.84   21.10
  -3   4  -4  684.03   19.60
   3   4   4  617.64   19.80
  -3   4  -4  623.74   25.30
   3   4   4  588.54   21.20
   3   4   4  611.34   19.10
   3   4   4  594.04   19.60
   3   4   4  597.74   19.90
   4  -4   4  455.45   12.90
   4  -4   4  464.45   15.90
  -4  -4  -4  443.26   12.80
   4  -4   4  462.35   14.00
   4  -4   4  462.65   15.80
  -4   4  -4  440.26   13.60
   4   4   4  451.85   15.90
   4   4   4  443.66   16.20
  -4   4  -4  469.05   17.00
   4   4   4  432.16   13.90
   4   4   4  456.35   17.70
   4   4   4  412.56   17.80
   4   4   4  447.56   14.80
   4   4   4  443.26   16.60
   4   4   4  453.55   14.00
   4   4   4  461.05   17.20
  -5  -4  -4  116.39    4.30
   5  -4   4  115.39    4.40
   5  -4   4  108.69    6.90
   5  -4   4  118.09    5.50
   5  -4   4  109.89    5.90
   5  -4   4  118.49    6.50
   5   4   4  101.39    6.70
   5   4   4  114.59    7.40
   5   4   4   98.69    6.10
  -5   4  -4  107.09    4.90
   5   4   4  118.59    5.70
   5   4   4  104.09    7.00
  -5   4  -4  116.09    7.10
   5   4   4  105.99    5.90
   5   4   4  107.19    6.10
   5   4   4  115.79    6.70
  -5   4  -4  116.89    9.20
   5   4   4  107.79    6.60
   6  -4   4  886.11   25.00
  -6  -4  -4  937.71   25.20
   6  -4   4  878.61   25.60
   6  -4   4  902.11   25.20
   6  -4   4  937.71   27.10
   6  -4   4  965.20   29.00
  -6   4  -4  925.71   29.70
   6   4   4  920.61   28.40
   6   4   4  874.61   28.60
   6   4   4  924.81   30.60
   6   4   4  954.20   30.10
   6   4   4  888.01   27.40
  -6   4  -4  899.01   26.20
   6   4   4  895.91   28.40
  -6   4  -4  972.50   35.70
  -7  -4  -4  871.01   23.50
   7  -4   4  827.12   23.00
  -7  -4  -4  812.82   23.10
   7  -4   4  861.11   23.40
   7  -4   4  871.11   25.70
  -7  -4  -4  812.72   24.00
   7  -4   4  830.72   23.70
   7  -4   4  836.62   27.20
  -7   4  -4  824.12   28.90
   7   4   4  845.42   30.70
  -7   4  -4  860.61   27.90
  -7   4  -4  708.53   42.00
   7   4   4  829.72   25.10
   7   4   4  892.01   28.00
   7   4   4  752.82   30.80
   7   4   4  820.52   26.70
   7   4   4  864.91   27.20
  -8  -4  -4  180.78    7.10
  -8  -4  -4  175.58    6.70
   8  -4   4  176.58    6.20
   8  -4   4  189.38    9.00
   8  -4   4  172.78    6.80
   8  -4   4  177.98    6.60
  -8  -4  -4  175.18    6.30
   8  -4   4  183.18    9.30
   8   4   4  170.58    8.60
  -8   4  -4  166.98   14.50
   8   4   4  173.68    8.80
   8   4   4  196.38    9.70
  -8   4  -4  171.08    7.30
  -8   4  -4  171.18   10.20
   8   4   4  172.68    7.30
   8   4   4  166.88    8.50
   8   4   4  168.68   10.30
   9  -4   4  501.65   14.20
   9  -4   4  468.65   14.70
  -9  -4  -4  490.85   14.40
  -9  -4  -4  494.05   15.00
  -9  -4  -4  481.35   15.30
   9  -4   4  479.45   17.90
   9  -4   4  487.25   15.10
   9  -4   4  488.85   18.30
  -9   4  -4  481.45   15.80
   9   4   4  491.45   17.70
   9   4   4  521.75   18.10
  -9   4  -4  477.05   26.20
   9   4   4  458.45   19.50
   9   4   4  453.75   16.90
   9   4   4  487.85   17.60
 -10  -4  -4    5.30    1.20
  10  -4   4    3.10    1.00
  10  -4   4    4.80    0.90
 -10  -4  -4    5.00    1.20
 -10   4  -4    3.90    5.30
  10   4   4    3.40    2.00
  10   4   4    6.70    1.60
  10   4   4    1.00    1.70
 -10   4  -4    3.60    1.10
  10   4   4    2.00    0.90
 -11  -4  -4    6.70    1.10
  11  -4   4    5.40    0.90
 -11  -4  -4    3.00    0.90
  11  -4   4    5.00    0.90
 -11  -4  -4    6.50    1.30
 -11   4  -4    3.80    1.10
  11   4   4    3.00    1.20
  11   4   4    5.20    1.70
  12  -4   4  501.45   15.10
  12  -4   4  494.55   14.10
  12  -4   4  492.95   14.90
 -12  -4  -4  503.45   15.40
 -12  -4  -4  511.05   15.30
 -12  -4  -4  514.45   14.60
  12   4   4  517.25   17.10
 -12   4  -4  506.75   15.70
  12   4   4  488.95   16.80
  13  -4   4   99.59    3.40
  13  -4   4   98.29    4.10
 -13  -4  -4  106.39    3.80
 -13  -4  -4   97.49    4.20
 -13  -4  -4   94.39    4.40
  13   4   4   96.59    4.90
 -13   4  -4   97.79    4.30
  13   4   4   91.09    4.90
  14  -4   4   58.69    1.90
  14  -4   4   59.29    2.70
 -14  -4  -4   63.19    2.50
 -14  -4  -4   60.59    2.70
 -14   4  -4   64.99    2.80
  14   4   4   63.19    3.20
 -14  -5   4   44.70    1.90
  14  -5  -4   43.60    1.70
  14  -5  -4   43.10    2.60
  14   5  -4   39.30    3.80
  14   5  -4   40.10    2.70
  13  -5  -4   25.30    1.70
  13  -5  -4   22.80    1.40
  13  -5  -4   24.70    2.30
 -13  -5   4   24.10    1.80
 -13  -5   4   25.50    1.50
 -13  -5   4   21.60    2.20
 -13   5   4   22.20    1.80
  13   5  -4   22.70    2.20
  13   5  -4   25.40    2.70
 -12  -5   4   68.99    3.30
  12  -5  -4   67.29    3.30
  12  -5  -4   66.29    2.90
 -12  -5   4   70.99    3.40
  12  -5  -4   68.19    3.40
 -12  -5   4   68.19    3.70
  12   5  -4   70.69    3.80
  12   5  -4   69.49    4.40
  12   5  -4   71.39    5.10
  11  -5  -4   31.40    2.20
  11  -5  -4   30.10    2.20
 -11  -5   4   29.70    2.20
 -11  -5   4   28.50    1.90
  11   5  -4   28.40    2.90
  11   5  -4   33.20    3.10
  11   5  -4   29.30    3.50
 -11   5   4   30.90    2.10
  10  -5  -4   11.90    1.50
 -10  -5   4    9.60    2.10
  10  -5  -4   10.70    1.20
  10  -5  -4   11.20    1.50
 -10  -5   4   14.70    1.30
 -10  -5   4   11.60    1.50
 -10   5   4    9.40    1.50
  10   5  -4   11.60    1.70
 -10   5   4   15.10    5.90
  10   5  -4    6.80    1.70
  10   5  -4   15.10    2.70
  10   5  -4   10.40    2.60
  -9  -5   4  189.88    7.00
   9  -5  -4  192.58    6.60
   9  -5  -4  189.08   10.00
   9  -5  -4  194.08    7.30
   9  -5  -4  198.28    7.20
  -9  -5   4  202.38    7.00
   9   5  -4  189.98   10.30
  -9   5   4  198.88    7.10
  -9   5   4  175.38   11.50
   9   5  -4  191.88    9.40
   9   5  -4  195.18    9.10
   9   5  -4  189.28    8.20
   9   5  -4  170.88   12.10
   8  -5  -4  679.53   23.10
   8  -5  -4  704.33   19.70
  -8  -5   4  709.53   19.80
   8  -5  -4  705.83   20.40
   8  -5  -4  691.53   20.20
   8   5  -4  722.83   21.70
  -8   5   4  703.73   25.50
   8   5  -4  710.93   23.00
   8   5  -4  713.13   24.00
  -8   5   4  688.03   20.10
   8   5  -4  675.03   27.10
   8   5  -4  697.53   22.30
   8   5  -4  681.43   24.90
   7  -5  -4  149.79    6.10
   7  -5  -4  158.48    8.30
  -7  -5   4  159.18    5.70
   7  -5  -4  159.38    6.10
   7  -5  -4  151.58    5.70
   7   5  -4  167.18   10.80
  -7   5   4  155.08    7.00
   7   5  -4  167.58    8.10
   7   5  -4  150.98    7.80
  -7   5   4  175.48   10.60
   7   5  -4  174.48    7.50
   7   5  -4  159.98    9.40
  -7   5   4  155.58    5.90
   7   5  -4  154.48    8.70
   6  -5  -4   10.50    2.10
  -6  -5   4   14.40    1.40
   6  -5  -4   17.20    1.50
   6   5  -4   10.60    2.20
   6   5  -4   10.30    3.40
   6   5  -4   10.00    2.10
   6   5  -4   18.40    3.30
   6   5  -4   14.10    2.40
   6   5  -4   20.40    2.50
   6   5  -4   15.90    2.60
  -6   5   4   14.80    1.50
  -6   5   4   13.70    3.20
   6   5  -4   13.00    2.40
   5  -5  -4  168.48    8.20
  -5  -5   4  165.68    5.50
   5  -5  -4  173.38    6.10
   5   5  -4  169.78    7.60
   5   5  -4  166.08    8.00
   5   5  -4  163.98   10.20
  -5   5   4  160.08    5.60
   5   5  -4  159.28    8.30
  -5   5   4  167.08    6.90
   5   5  -4  162.18    9.10
   5   5  -4  172.78    9.20
   5   5  -4  173.78    7.60
  -5   5   4  160.48    8.00
   5   5  -4  164.48    9.20
   4  -5  -4  603.64   20.00
  -4  -5   4  589.94   16.50
   4  -5  -4  594.64   17.10
   4   5  -4  600.44   21.60
   4   5  -4  619.64   19.70
   4   5  -4  634.74   19.50
  -4   5   4  596.34   18.80
   4   5  -4  630.54   20.00
  -4   5   4  588.24   20.50
   4   5  -4  601.74   21.30
   4   5  -4  622.14   21.80
   4   5  -4  621.74   20.90
   4   5  -4  603.04   22.60
   3  -5  -4  253.77    8.00
  -3  -5   4  244.18    7.40
   3  -5  -4  248.58   10.60
   3   5  -4  270.77   11.40
  -3   5   4  238.28   11.10
  -3   5   4  256.87    9.50
   3   5  -4  275.07   11.90
   3   5  -4  257.57   10.30
   3   5  -4  270.87   12.30
   3   5  -4  263.07   10.40
   3   5  -4  248.98    9.80
   3   5  -4  260.27   11.90
  -3   5   4  268.27    9.60
   3   5  -4  254.07   11.40
  -3   5   4  242.88    9.70
   2  -5  -4  279.47    8.50
  -2  -5   4  269.07    8.00
  -2  -5   4  267.77    9.70
   2  -5  -4  286.57   11.60
   2   5  -4  286.77   10.90
  -2   5   4  281.77   10.40
  -2   5   4  284.27   10.90
   2   5  -4  289.17   11.20
  -2   5   4  282.17   10.30
   2   5  -4  275.47   11.90
   2   5  -4  288.57   12.70
   2   5  -4  287.67   10.50
  -2   5   4  288.17   10.50
   2   5  -4  290.97   12.20
  -2   5   4  280.07   10.80
   2   5  -4  289.27   12.40
  -2   5   4  266.77   12.00
   2   5  -4  287.67   12.20
   1  -5  -4  115.89    4.20
   1  -5  -4  124.39    6.90
  -1  -5   4  117.29    6.20
  -1  -5   4  109.49    3.80
   1   5  -4  123.69    6.90
   1   5  -4  126.29    6.50
   1   5  -4  116.69    5.90
   1   5  -4  118.79    7.50
   1   5  -4  119.19    6.80
  -1   5   4  115.49    6.20
  -1   5   4  121.09    6.00
  -1   5   4  123.39    6.00
   1   5  -4  122.49    7.10
  -1   5   4  126.89    6.40
   1   5  -4  117.79    5.80
  -1   5   4  119.09    5.90
   1   5  -4  122.19    7.00
  -1   5   4  117.09    7.20
   0  -5  -4   62.69    2.70
   0  -5   4   66.79    4.30
   0  -5   4   64.09    2.50
   0   5   4   63.99    4.30
   0   5  -4   65.19    4.40
   0   5   4   69.99    4.40
   0   5   4   69.59    4.60
   0   5   4   71.49    4.50
   0   5   4   63.99    5.30
   0   5  -4   61.89    3.90
   0   5  -4   71.59    5.70
   0   5  -4   69.49    5.00
   0   5  -4   68.89    5.10
   0   5  -4   72.89    4.60
   0   5  -4   63.29    4.00
   0   5  -4   66.99    5.00
   0   5   4   63.69    4.50
  -1  -5  -4    6.40    0.90
   1  -5   4    6.80    0.90
   1  -5   4    5.00    1.40
  -1   5  -4    5.10    1.30
  -1   5  -4    6.20    1.70
   1   5   4    4.70    1.40
   1   5   4    4.90    1.50
   1   5   4    6.40    2.20
  -1   5  -4    8.50    1.80
  -1   5  -4    6.50    1.70
  -1   5  -4    3.60    1.80
  -1   5  -4    5.40    1.40
   1   5   4    3.90    1.20
   1   5   4    5.60    1.40
  -1   5  -4    4.80    1.10
  -2  -5  -4   48.90    2.40
   2  -5   4   51.79    2.40
   2  -5   4   51.19    4.00
  -2   5  -4   46.60    3.10
   2   5   4   48.10    3.80
   2   5   4   50.19    4.80
  -2   5  -4   49.99    4.20
   2   5   4   62.19    5.30
  -2   5  -4   51.79    3.30
   2   5   4   48.10    3.90
  -2   5  -4   41.80    3.70
   2   5   4   57.29    4.10
  -2   5  -4   56.69    4.50
   2   5   4   46.70    3.60
  -2   5  -4   54.99    5.00
   2   5   4   48.20    4.10
   3  -5   4  620.84   20.60
  -3  -5  -4  606.64   17.00
   3  -5   4  595.34   17.10
   3   5   4  616.04   20.90
   3   5   4  615.04   22.10
   3   5   4  610.24   20.20
  -3   5  -4  627.34   22.50
  -3   5  -4  641.14   20.70
   3   5   4  615.14   20.30
   3   5   4  590.84   21.90
   3   5   4  623.04   19.70
  -3   5  -4  616.04   19.60
   3   5   4  597.14   20.50
  -3   5  -4  625.94   18.90
   4  -5   4  246.58   11.10
  -4  -5  -4  255.37    8.10
   4  -5   4  249.18    8.10
  -4   5  -4  265.97   10.70
   4   5   4  268.57   13.80
   4   5   4  257.27   13.40
   4   5   4  246.08   10.70
  -4   5  -4  263.67   12.20
   4   5   4  254.37   10.90
   4   5   4  259.57   11.20
   4   5   4  252.47   10.50
   4   5   4  252.17   12.00
   5  -5   4  796.32   22.00
   5  -5   4  745.63   21.80
   5  -5   4  825.82   26.10
  -5  -5  -4  821.92   22.00
   5   5   4  773.52   24.60
   5   5   4  782.62   25.60
  -5   5  -4  799.82   26.90
   5   5   4  772.52   27.50
  -5   5  -4  795.82   24.40
   5   5   4  769.02   25.20
   5   5   4  807.62   27.10
   5   5   4  782.02   25.80
  -5   5  -4  795.02   21.80
   6  -5   4  952.50   25.90
   6  -5   4  899.01   26.20
  -6  -5  -4  945.71   25.90
   6  -5   4  949.60   30.10
   6  -5   4  921.01   25.60
   6   5   4  914.11   29.40
   6   5   4  985.00   31.00
   6   5   4  948.71   29.30
   6   5   4  940.41   32.00
   6   5   4  906.11   29.50
  -6   5  -4  940.21   25.90
   6   5   4  933.51   28.20
  -6   5  -4  929.31   30.80
  -7  -5  -4   79.29    3.80
   7  -5   4   77.99    4.10
  -7  -5  -4   62.69    3.40
   7  -5   4   77.99    3.70
   7  -5   4   76.89    6.10
   7  -5   4   77.59    3.40
  -7   5  -4   80.79    3.80
   7   5   4   79.89    4.70
   7   5   4   75.49    5.50
   7   5   4   70.69    5.30
   7   5   4   77.79    5.80
   7   5   4   79.49    5.40
   7   5   4   67.49    6.80
   8  -5   4   33.40    2.50
  -8  -5  -4   29.30    2.90
   8  -5   4   35.60    2.50
   8  -5   4   37.80    5.70
  -8  -5  -4   37.00    2.60
   8  -5   4   32.60    2.10
   8   5   4   34.10    3.60
   8   5   4   43.90    4.20
   8   5   4   40.20    7.10
  -8   5  -4   36.20    2.50
   8   5   4   34.30    3.60
   8   5   4   39.70    3.80
   8   5   4   38.90    3.00
  -9  -5  -4  134.29    5.10
   9  -5   4  136.79    5.50
   9  -5   4  139.09    5.60
   9  -5   4  133.79    5.00
  -9  -5  -4  139.09    5.80
  -9  -5  -4  145.89    5.80
   9   5   4  125.89    7.10
   9   5   4  129.19    7.20
  -9   5  -4  131.19    5.40
   9   5   4  134.39    7.20
   9   5   4  129.59    6.80
 -10  -5  -4  245.58   10.40
  10  -5   4  253.07    8.00
  10  -5   4  257.07    8.70
 -10  -5  -4  242.28    8.20
 -10  -5  -4  264.27    8.90
  10  -5   4  258.17    8.70
  10   5   4  254.47   10.60
  10   5   4  258.87    9.90
 -10   5  -4  257.37    8.50
  10   5   4  262.07   10.60
 -11  -5  -4    4.70    1.10
  11  -5   4    4.90    1.20
 -11  -5  -4    5.60    1.20
 -11  -5  -4    5.00    1.30
  11  -5   4    4.60    1.00
  11  -5   4    5.30    0.80
  11   5   4    3.70    1.30
 -11   5  -4    5.60    0.90
  11   5   4    9.40    1.90
 -12  -5  -4   56.69    2.50
  12  -5   4   55.99    2.30
  12  -5   4   57.69    2.80
 -12  -5  -4   55.89    2.80
  12   5   4   50.69    3.40
  12   5   4   52.59    3.40
 -13  -5  -4   79.39    2.90
  13  -5   4   79.49    3.20
  13  -5   4   77.09    2.70
  13   5   4   78.59    3.70
  13   5   4   81.69    3.60
  12  -6  -4   79.69    3.10
  12  -6  -4   83.49    3.10
 -12  -6   4   83.19    3.00
  12   6  -4   86.09    4.00
  12   6  -4   84.19    5.60
 -11  -6   4  237.08    7.60
  11  -6  -4  230.98    7.30
 -11  -6   4  223.88    7.10
  11  -6  -4  230.38    7.60
  11  -6  -4  235.68    7.10
  11   6  -4  234.48    9.80
  11   6  -4  226.08    8.60
  11   6  -4  233.08    8.70
 -10  -6   4  335.47    9.90
  10  -6  -4  343.47   10.30
 -10  -6   4  338.97   10.20
  10  -6  -4  339.97   10.50
  10   6  -4  330.17   12.00
  10   6  -4  336.27   12.10
  10   6  -4  321.27   13.20
   9  -6  -4   61.99    2.90
  -9  -6   4   63.29    2.80
   9  -6  -4   61.99    3.20
   9  -6  -4   57.59    4.10
  -9  -6   4   64.99    3.20
   9   6  -4   64.59    4.30
   9   6  -4   57.79    3.70
   9   6  -4   60.39    5.00
   9   6  -4   60.29    4.50
   8  -6  -4   86.79    4.00
   8  -6  -4   79.99    3.50
   8  -6  -4   88.19    3.90
   8   6  -4   84.99    5.20
   8   6  -4   81.69    6.00
   8   6  -4   71.69    5.30
   8   6  -4   82.49    4.90
   8   6  -4   88.69    4.60
  -7  -6   4   58.99    2.90
   7  -6  -4   54.59    2.80
   7  -6  -4   60.69    3.20
   7   6  -4   53.19    5.20
   7   6  -4   63.99    4.70
   7   6  -4   58.79    7.40
   7   6  -4   62.89    4.00
   7   6  -4   56.89    4.30
   6  -6  -4  130.39    8.20
   6  -6  -4  148.49    5.70
   6  -6  -4  144.99    5.70
  -6  -6   4  154.48    5.40
   6   6  -4  143.49    7.60
   6   6  -4  143.29    8.50
   6   6  -4  149.19    7.40
  -6   6   4  147.99    7.10
   6   6  -4  145.69    8.30
   6   6  -4  152.98    6.90
   6   6  -4  161.78   11.00
   6   6  -4  160.48    6.80
   5  -6  -4  176.18    9.80
  -5  -6   4  180.18    6.00
   5   6  -4  177.18   11.60
   5   6  -4  180.38    9.00
   5   6  -4  176.48    9.40
  -5   6   4  179.18    8.40
   5   6  -4  187.08    7.90
   5   6  -4  183.08    9.70
   5   6  -4  154.38   11.60
   5   6  -4  190.48    8.00
   5   6  -4  184.88    8.40
   4  -6  -4   76.99    3.50
  -4  -6   4   71.09    3.00
   4  -6  -4   71.69    5.40
  -4   6   4   70.29    5.10
   4   6  -4   67.69    7.10
   4   6  -4   71.59    5.50
  -4   6   4   75.69    4.30
   4   6  -4   71.39    4.40
   4   6  -4   72.89    5.70
   4   6  -4   69.69    5.30
   4   6  -4   59.09    6.00
   4   6  -4   69.39    4.80
   4   6  -4   83.49    4.90
   3  -6  -4   12.70    2.50
   3  -6  -4   16.50    1.60
  -3  -6   4   14.10    1.40
   3   6  -4   14.80    2.50
   3   6  -4   15.50    2.30
  -3   6   4   16.70    2.20
   3   6  -4   14.00    2.80
   3   6  -4   12.10    2.30
  -3   6   4   11.30    1.80
   3   6  -4   19.30    2.40
   3   6  -4   15.50    2.20
  -3   6   4   13.80    2.50
  -2  -6   4   19.60    1.60
   2  -6  -4   22.30    1.70
   2  -6  -4   23.90    3.60
   2   6  -4   19.30    2.60
   2   6  -4   20.90    2.40
  -2   6   4   22.10    2.40
  -2   6   4   25.20    2.70
   2   6  -4   17.70    2.90
  -2   6   4   18.90    3.00
   2   6  -4   18.80    2.70
   2   6  -4   18.80    2.90
   2   6  -4   25.50    2.60
   2   6  -4   16.00    3.80
  -2   6   4   22.20    2.60
   2   6  -4   32.70    4.40
   1  -6  -4    1.50    0.80
  -1  -6   4    3.80    0.80
   1   6  -4    1.50    1.90
  -1   6   4    1.70    0.90
  -1   6   4    0.60    0.70
  -1   6   4    1.00    0.90
   1   6  -4    1.10    1.10
   1   6  -4    3.10    1.00
  -1   6   4    2.50    1.00
  -1   6   4    0.40    1.00
  -1   6   4    1.70    0.80
   1   6  -4    1.70    0.90
   1   6  -4    2.80    1.20
   1   6  -4    1.20    1.20
   1   6  -4    1.60    1.00
   0  -6  -4   23.00    3.70
   0  -6   4   20.30    1.50
   0  -6   4   18.30    2.90
   0  -6  -4   23.80    1.80
   0   6  -4   29.00    2.60
   0   6   4   24.50    2.80
   0   6  -4   20.70    2.80
   0   6   4   29.00    2.80
   0   6   4   21.20    3.30
   0   6  -4   23.20    2.40
   0   6  -4   18.90    2.90
   0   6  -4   22.20    4.10
   0   6  -4   23.50    3.00
   0   6   4   25.90    2.70
   0   6  -4   25.60    2.90
   0   6   4   19.70    2.70
   0   6   4   24.10    2.60
   1  -6   4   91.19    6.20
  -1  -6  -4   96.39    4.00
  -1  -6  -4   94.49    6.70
   1  -6   4   97.79    3.80
  -1   6  -4  108.39    5.10
  -1   6  -4  112.19    6.10
   1   6   4   99.59    5.80
  -1   6  -4  103.19    5.10
   1   6   4  103.19    5.80
   1   6   4   96.99    6.90
  -1   6  -4  106.19    7.60
   1   6   4  108.59    5.80
   1   6   4   97.79    6.00
  -1   6  -4  105.59    6.10
  -1   6  -4  108.59    6.50
  -1   6  -4  106.69    5.80
   1   6   4  103.49    6.20
  -2  -6  -4  191.88    6.50
   2  -6   4  196.68    6.40
   2  -6   4  198.18    9.60
  -2   6  -4  183.28   10.50
   2   6   4  194.18    9.30
   2   6   4  199.58    8.60
  -2   6  -4  193.58    8.10
   2   6   4  193.18    8.80
  -2   6  -4  203.78    9.30
   2   6   4  196.38    9.20
  -2   6  -4  192.98    8.50
   2   6   4  189.58   10.20
   2   6   4  197.88    8.90
  -3  -6  -4  133.29    5.00
   3  -6   4  130.49    4.90
   3  -6   4  118.39    7.50
   3   6   4  140.39    7.20
   3   6   4  131.99    7.40
   3   6   4  130.39    8.20
  -3   6  -4  128.59    8.70
   3   6   4  135.79    6.70
   3   6   4  123.39    6.70
   3   6   4  139.79    7.50
  -3   6  -4  145.99    7.30
   4  -6   4  318.37   10.10
  -4  -6  -4  334.27   10.20
   4  -6   4  297.27   15.90
   4   6   4  327.07   13.10
  -4   6  -4  351.26   12.50
   4   6   4  324.67   12.40
   4   6   4  311.37   12.70
   4   6   4  323.97   14.30
   4   6   4  348.17   13.50
  -5  -6  -4   77.39    3.60
   5  -6   4   67.59    6.30
   5  -6   4   74.59    3.60
   5   6   4   79.59    4.90
   5   6   4   77.89    5.40
   5   6   4   85.49    6.20
   5   6   4   82.69    5.30
   5   6   4   79.39    5.40
   6  -6   4   50.69    2.90
   6  -6   4   51.29    2.60
  -6  -6  -4   54.29    3.00
   6   6   4   52.59    3.80
   6   6   4   51.69    4.30
   6   6   4   56.59    4.80
   6   6   4   56.49    4.30
   6   6   4   52.79    4.60
   7  -6   4   18.50    1.70
   7  -6   4   19.70    2.10
   7  -6   4   17.80    1.40
   7   6   4   15.10    1.90
   7   6   4   16.40    2.50
   7   6   4   14.20    2.50
   7   6   4   16.00    2.30
   7   6   4   14.30    2.20
   8  -6   4   68.19    4.70
  -8  -6  -4   76.19    4.40
  -8  -6  -4   72.79    3.70
   8  -6   4   70.39    3.50
   8  -6   4   70.79    3.10
   8   6   4   80.29    5.00
   8   6   4   70.39    4.60
   8   6   4   69.59    4.80
   8   6   4   70.69    4.70
  -9  -6  -4   99.99    4.30
   9  -6   4   98.79    3.70
   9  -6   4   98.29    4.20
  -9  -6  -4   96.79    3.90
   9  -6   4   97.59    4.10
   9   6   4   89.29    5.10
   9   6   4   94.89    5.40
   9   6   4   95.89    4.90
   9   6   4   92.39    5.30
  10  -6   4  254.77    8.30
  10  -6   4  257.27    7.70
 -10  -6  -4  252.27    8.60
  10  -6   4  262.47    8.10
  10   6   4  255.57    9.50
  10   6   4  258.37    9.60
  10   6   4  256.97   10.00
 -11  -6  -4  113.79    4.10
  11  -6   4  115.29    4.10
  11   6   4  119.69    5.10
  11   6   4  123.19    5.20
  10  -7  -4   67.99    2.80
  10   7  -4   66.09    3.30
  10   7  -4   71.89    3.40
  10   7  -4   81.29    4.70
   9  -7  -4   50.29    2.60
   9  -7  -4   50.69    2.20
   9   7  -4   49.00    3.60
   9   7  -4   53.69    3.10
   9   7  -4   49.30    3.20
   8  -7  -4   10.70    1.40
   8   7  -4    9.20    1.40
   8   7  -4   11.30    1.60
   8   7  -4    9.00    2.20
   8   7  -4    8.20    1.80
   7  -7  -4   82.19    3.60
   7  -7  -4   85.99    3.30
   7   7  -4   78.29    5.20
   7   7  -4   84.29    3.70
   7   7  -4   77.69    4.50
   7   7  -4   83.99    4.50
   7   7  -4   78.79    5.00
   6  -7  -4   39.40    2.30
  -6  -7   4   34.70    2.30
   6  -7  -4   38.20    2.20
   6   7  -4   41.80    3.80
   6   7  -4   44.40    3.20
   6   7  -4   36.30    3.50
   6   7  -4   36.30    3.20
   6   7  -4   42.40    3.60
   5  -7  -4  133.49    5.10
  -5   7   4  133.59    6.40
   5   7  -4  133.59    7.30
   5   7  -4  134.29    6.90
   5   7  -4  139.69    5.80
   5   7  -4  133.29    6.20
   5   7  -4  134.09    7.30
   4  -7  -4  194.28    6.60
   4   7  -4  199.48    9.40
   4   7  -4  199.98    9.10
   4   7  -4  201.48    8.20
   4   7  -4  204.78    7.70
  -4   7   4  195.98    8.60
   4   7  -4  193.08    9.30
   3  -7  -4  113.39    4.50
   3   7  -4  120.09    5.40
   3   7  -4  115.99    6.80
  -3   7   4  111.79    6.40
   3   7  -4  124.09    6.90
   3   7  -4  124.89    5.80
   3   7  -4  123.49    6.80
  -3   7   4  118.39    5.60
   2  -7  -4  189.98    6.70
   2   7  -4  194.28    7.70
   2   7  -4  192.28    8.80
   2   7  -4  194.78    9.10
   2   7  -4  189.48    7.50
   2   7  -4  182.48    8.80
  -2   7   4  185.48    7.90
  -2   7   4  179.58    8.90
   1  -7  -4   85.49    3.90
   1   7  -4   88.59    5.40
  -1   7   4   87.69    4.80
  -1   7   4   82.39    5.00
   1   7  -4   90.99    4.60
   1   7  -4   89.69    5.70
   1   7  -4   84.79    5.60
  -1   7   4   83.29    5.80
   1   7  -4   94.39    4.60
   0  -7  -4  340.97   10.60
   0   7   4  361.56   13.00
   0   7  -4  359.26   13.60
   0   7  -4  369.06   13.30
   0   7   4  347.87   12.80
   0   7  -4  361.26   12.70
   0   7   4  323.77   14.00
   0   7  -4  362.06   11.80
   0   7   4  360.66   12.60
   1  -7   4   44.40    2.50
   1   7   4   49.60    4.40
   1   7   4   46.40    3.80
  -1   7  -4   53.79    3.60
   1   7   4   49.40    3.90
  -1   7  -4   49.50    3.90
   1   7   4   50.59    3.70
  -1   7  -4   54.49    3.80
   2  -7   4  471.35   13.80
  -2   7  -4  514.45   16.70
   2   7   4  497.45   16.80
   2   7   4  476.15   16.70
   2   7   4  496.75   16.40
   2   7   4  463.05   17.90
  -2   7  -4  503.35   15.60
  -3  -7  -4   37.00    2.50
   3  -7   4   35.50    2.20
   3   7   4   36.30    3.30
  -3   7  -4   39.30    3.10
   3   7   4   41.10    3.90
   3   7   4   32.20    3.20
   3   7   4   34.00    3.10
   4  -7   4   17.90    2.50
  -4  -7  -4   15.20    2.00
  -4   7  -4   12.70    2.10
   4   7   4   16.20    2.50
   4   7   4   18.80    2.30
   4   7   4   19.80    2.30
   4   7   4   20.60    2.50
  -5  -7  -4    8.00    1.40
   5  -7   4    8.90    1.00
   5  -7   4    8.40    1.30
   5   7   4    8.80    2.10
   5   7   4    6.60    1.50
   5   7   4    5.80    1.30
   5   7   4    8.90    2.00
  -6  -7  -4  118.09    4.70
   6  -7   4  118.39    4.60
   6  -7   4  124.09    4.30
   6   7   4  113.29    5.80
   6   7   4  107.69    5.80
   6   7   4  132.69    6.50
   6   7   4  124.69    6.00
  -7  -7  -4   56.49    3.30
   7  -7   4   64.39    3.00
   7   7   4   63.49    3.70
   7   7   4   68.09    3.90
   8  -7   4   65.29    3.10
   8  -7   4   69.39    2.70
   8   7   4   65.29    3.70
   8   7   4   66.59    3.80
   8   7   4   73.89    4.00
   8   7   4   70.39    3.30
   9  -7   4   20.80    1.20
   9   7   4   21.20    1.70
   9   7   4   20.20    1.80
   7   8  -4   17.30    1.30
   7   8  -4   18.90    1.80
   7   8  -4   18.00    1.60
   6   8  -4    8.50    1.30
   6   8  -4    8.20    1.90
   6   8  -4    9.10    1.60
   6   8  -4   10.40    1.10
   5   8  -4   21.20    2.00
   5   8  -4   18.60    1.50
   5   8  -4   19.40    1.80
   5   8  -4   18.50    1.90
   4   8  -4   57.39    3.40
   4   8  -4   54.29    3.50
   4   8  -4   54.39    3.40
   3   8  -4   67.49    4.00
   3   8  -4   73.69    4.10
   3   8  -4   76.39    4.00
  -3   8   4   71.59    4.00
  -2   8   4  128.19    8.00
   2   8  -4  124.59    5.70
   2   8  -4  123.79    6.50
   2   8  -4  124.49    5.40
   1   8  -4  372.76   12.90
  -1   8   4  410.26   13.00
   1   8  -4  374.36   12.40
  -1   8   4  376.76   13.40
   0   8  -4  145.89    5.70
   0   8  -4  147.09    6.20
   0   8   4  140.39    6.70
   0   8   4  145.89    6.10
  -1   8  -4  246.48    8.40
   1   8   4  237.28    9.80
   1   8   4  212.18    9.80
   1   8   4  220.88   10.60
   2   8   4   32.70    2.40
  -2   8  -4   37.30    2.50
   2   8   4   33.40    2.90
   2   8   4   35.60    2.70
   3   8   4   37.20    2.50
   3   8   4   38.90    2.90
   3   8   4   35.00    2.50
   4   8   4   23.60    1.90
   4   8   4   21.80    1.90
   4   8   4   24.60    2.20
   5   8   4   89.49    4.10
   5   8   4   86.39    4.60
   5   8   4   87.49    4.40
   6   8   4   61.79    3.10
   6   8   4   60.69    3.10
   6   8   4   59.19    2.80
  17   0  -5  170.48    6.30
 -17   0   5  160.18    5.10
 -17   0   5  159.58    5.90
 -16   0   5   89.69    3.70
  16   0  -5   83.39    4.60
 -16   0   5   88.59    4.50
 -15   0   5   72.79    3.60
  15   0  -5   74.59    3.20
 -15   0   5   67.99    4.30
  15   0  -5   75.79    5.00
 -14   0   5   95.79    3.50
 -14   0   5   95.49    4.50
 -14   0   5  105.09    5.70
  14   0  -5   96.99    4.20
  13   0  -5  883.81   26.80
 -13   0   5  897.91   23.70
  13   0  -5  849.91   28.60
  13   0  -5  812.32   30.60
  13   0  -5  887.11   24.50
 -13   0   5  895.61   25.10
 -13   0   5  885.01   26.70
  12   0  -5   25.40    3.90
  12   0  -5   31.80    5.00
 -12   0   5   29.50    3.10
 -12   0   5   27.40    1.80
  12   0  -5   28.20    2.20
 -12   0   5   29.00    2.40
  12   0  -5   26.50    2.90
 -12   0   5   28.60    2.50
 -11   0   5   97.69    5.40
 -11   0   5   98.29    6.50
  11   0  -5   94.29    5.30
  11   0  -5  103.89    6.20
  11   0  -5   86.49    6.80
 -11   0   5   98.69    4.30
 -11   0   5   96.39    3.90
  11   0  -5   94.49    3.30
 -10   0   5   77.79    3.30
 -10   0   5   97.19   12.10
  10   0  -5   74.89    3.80
  10   0  -5   88.99    4.80
  10   0  -5   82.09    6.00
 -10   0   5   74.39    4.70
 -10   0   5   71.79    3.80
  10   0  -5   84.49    3.10
 -10   0   5   82.19    3.70
  10   0  -5   86.29    5.20
   9   0  -5  409.56   13.60
  -9   0   5  379.56   22.90
   9   0  -5  384.56   12.20
   9   0  -5  392.16   11.70
   9   0  -5  403.26   15.90
  -9   0   5  413.36   12.00
   9   0  -5  406.16   14.90
   9   0  -5  396.56   13.40
   8   0  -5   12.10    1.40
  -8   0   5   11.00    1.20
   8   0  -5   13.10    2.40
   8   0  -5   11.10    1.70
  -8   0   5    8.70    3.50
   8   0  -5   10.40    2.00
  -7   0   5 1018.90   38.70
   7   0  -5 1065.19   30.20
   7   0  -5 1052.49   27.90
  -7   0   5 1028.70   27.90
   7   0  -5 1052.69   29.10
   7   0  -5 1050.59   31.00
  -6   0   5  349.96   17.80
  -6   0   5  336.77    9.80
   6   0  -5  338.87    9.80
  -6   0   5  325.37   13.10
   6   0  -5  342.87   12.00
   6   0  -5  343.07   10.70
   5   0  -5 1515.75   39.90
   5   0  -5 1504.55   39.20
  -5   0   5 1470.45   39.10
  -5   0   5 1459.25   48.00
   5   0  -5 1535.45   41.20
   5   0  -5 1519.35   39.60
  -5   0   5 1511.05   42.40
  -4   0   5  227.58    9.00
   4   0  -5  236.08    7.50
   4   0  -5  246.38    7.60
   4   0  -5  254.37    8.50
  -4   0   5  248.88   13.10
   4   0  -5  234.08    7.10
  -4   0   5  248.98    8.40
   3   0  -5  410.56   11.90
  -3   0   5  409.76   13.20
  -3   0   5  418.46   17.40
  -3   0   5  407.66   12.40
   3   0  -5  424.36   12.60
   3   0  -5  419.46   11.70
  -3   0   5  377.56   11.10
  -2   0   5   34.90    2.10
  -2   0   5   29.30    3.70
   2   0  -5   36.50    2.20
   2   0  -5   33.80    1.90
   1   0  -5    6.70    0.90
   1   0  -5    7.00    1.00
  -1   0   5    6.40    1.90
   0   0   5  668.73   18.50
  -1   0  -5  159.98    8.90
   1   0   5  147.09    5.30
  -2   0  -5  392.26   11.30
   2   0   5  404.76   12.00
  -2   0  -5  416.56   12.90
   2   0   5  404.36   11.20
  -2   0  -5  423.26   17.40
   3   0   5  762.02   21.80
  -3   0  -5  760.52   20.60
  -3   0  -5  759.32   28.00
  -3   0  -5  779.02   22.60
   3   0   5  763.92   20.60
   3   0   5  774.52   21.50
  -4   0  -5   17.10    4.10
   4   0   5   17.30    1.80
  -4   0  -5   12.70    2.00
  -4   0  -5   16.50    1.30
   4   0   5   14.90    1.20
  -5   0  -5 4042.80  115.79
   5   0   5 4027.20  102.79
  -5   0  -5 3895.51  103.09
   5   0   5 4169.28  104.19
   5   0   5 3946.01  104.99
  -6   0  -5 1581.04   55.79
   6   0   5 1586.44   45.00
   6   0   5 1634.84   42.50
  -6   0  -5 1616.04   43.50
   6   0   5 1651.83   43.00
   6   0   5 1646.04   43.80
  -7   0  -5    7.70    4.10
   7   0   5    7.50    1.70
  -7   0  -5    6.30    1.10
   7   0   5    7.70    1.10
  -7   0  -5    5.90    1.00
  -7   0  -5    8.50    1.30
   7   0   5    8.40    1.50
  -8   0  -5  217.78   17.30
   8   0   5  239.98    8.90
   8   0   5  235.68    8.10
   8   0   5  247.08    8.20
   8   0   5  234.28   10.30
  -8   0  -5  225.08    9.30
  -8   0  -5  222.18    8.20
  -8   0  -5  220.78    7.40
   8   0   5  229.08    7.10
  -8   0  -5  234.88    8.00
  -9   0  -5 1806.72   49.00
   9   0   5 1836.22   48.60
  -9   0  -5 1767.62   50.49
  -9   0  -5 1799.12   47.80
   9   0   5 1818.22   52.59
   9   0   5 1877.11   49.80
   9   0   5 1850.81   47.20
  -9   0  -5 1824.32   48.60
  -9   0  -5 1749.22   69.69
 -10   0  -5   10.60    1.70
 -10   0  -5   14.60    1.30
 -10   0  -5    9.60    1.60
  10   0   5   14.80    1.60
  10   0   5    9.50    1.00
  11   0   5    3.40    0.90
 -11   0  -5    4.70    1.10
 -11   0  -5    3.70    0.70
 -11   0  -5    7.50    2.00
 -12   0  -5   26.20    2.40
 -12   0  -5   29.10    3.40
  12   0   5   22.90    2.10
 -12   0  -5   24.40    1.80
 -13   0  -5  156.48    7.50
 -13   0  -5  153.78    6.40
  13   0   5  160.48    6.00
  14   0   5   27.90    1.70
  14   0   5   32.20    2.90
 -14   0  -5   25.10    2.90
 -14   0  -5   26.40    2.10
 -15   0  -5    2.70    0.70
  15   0   5    1.50    0.70
 -15   0  -5    1.50    0.80
 -16   0  -5  135.79    5.50
  16   0   5  123.69    4.70
  17  -1  -5   49.50    2.90
 -17  -1   5   47.00    2.50
 -17   1   5   53.09    2.80
  17   1  -5   46.30    3.60
  16  -1  -5  173.88    6.90
 -16  -1   5  185.28    7.10
  16  -1  -5  173.68    5.80
 -16  -1   5  183.88    6.40
 -16   1   5  173.08    7.00
  16   1  -5  176.68    7.40
  16   1  -5  188.78    7.50
 -16   1   5  200.88    7.50
 -15  -1   5   15.30    1.10
 -15  -1   5   13.30    1.50
  15  -1  -5   14.90    1.40
 -15  -1   5   19.20    2.40
 -15   1   5   14.80    1.90
  15   1  -5    9.20    1.90
  15   1  -5   13.90    1.90
 -15   1   5   15.80    1.50
  14  -1  -5  577.34   16.90
 -14  -1   5  590.74   18.90
 -14  -1   5  559.84   17.00
 -14  -1   5  584.84   16.20
 -14  -1   5  570.94   17.30
 -14   1   5  563.44   16.90
 -14   1   5  585.44   18.70
  14   1  -5  577.34   20.50
 -13  -1   5  287.47    9.80
  13  -1  -5  280.07   12.80
  13  -1  -5  297.97    9.90
  13  -1  -5  302.57   11.70
 -13  -1   5  294.57    9.10
 -13  -1   5  294.07   11.50
  13  -1  -5  285.07    8.30
 -13  -1   5  306.27   10.20
 -13   1   5  302.37   11.40
  13   1  -5  305.17   18.40
  13   1  -5  274.67   11.10
  13   1  -5  285.07   16.10
 -13   1   5  292.27    9.90
  13   1  -5  294.17    9.20
 -12  -1   5   64.79    4.50
  12  -1  -5   56.79    3.30
  12  -1  -5   54.09    5.00
 -12  -1   5   60.09    2.90
  12  -1  -5   62.59    6.90
  12  -1  -5   55.39    2.60
 -12  -1   5   64.09    3.60
  12  -1  -5   61.29    4.30
 -12  -1   5   58.59    3.30
  12   1  -5   55.39    6.50
 -12   1   5   76.49   14.30
  12   1  -5   61.59    4.10
 -12   1   5   64.29    4.30
 -12   1   5   59.29    3.30
 -12   1   5   59.99    2.50
  12   1  -5   57.39    3.00
  12   1  -5   54.79    5.30
  11  -1  -5  251.97   11.80
  11  -1  -5  210.98   13.10
 -11  -1   5  226.98    9.90
  11  -1  -5  234.98    9.80
 -11  -1   5  245.98    8.90
  11  -1  -5  240.28    8.20
 -11  -1   5  260.27    8.50
  11  -1  -5  253.87    8.80
 -11  -1   5  252.77    8.00
 -11   1   5  242.58    7.40
 -11   1   5  266.67    9.60
  11   1  -5  255.37   14.10
  11   1  -5  245.48    9.70
  11   1  -5  248.98   10.80
  11   1  -5  250.47    8.20
 -11   1   5  242.78   21.20
  10  -1  -5  252.07    7.90
 -10  -1   5  246.28    8.70
  10  -1  -5  239.68   11.90
  10  -1  -5  248.98    9.80
 -10  -1   5  246.88    8.40
 -10  -1   5  246.58    7.90
  10  -1  -5  251.97    8.30
  10  -1  -5  255.07    8.70
  10  -1  -5  245.58   10.90
  10   1  -5  248.28    9.50
 -10   1   5  247.28    9.70
 -10   1   5  259.47   19.70
 -10   1   5  246.68    7.60
 -10   1   5  244.38    8.50
  10   1  -5  258.57   12.60
  10   1  -5  250.57    8.30
  10   1  -5  262.37   10.30
   9  -1  -5 1058.79   29.60
   9  -1  -5 1073.39   31.90
  -9  -1   5 1076.29   30.00
   9  -1  -5 1094.29   31.30
  -9  -1   5 1059.89   28.80
   9  -1  -5 1058.79   29.20
  -9  -1   5 1099.99   29.30
   9  -1  -5 1097.49   34.50
   9  -1  -5 1056.29   30.90
   9  -1  -5 1073.39   28.80
  -9   1   5 1032.00   28.40
  -9   1   5 1132.89   44.10
  -9   1   5 1027.70   29.50
  -9   1   5 1087.09   29.10
   9   1  -5 1091.39   30.70
   9   1  -5 1073.99   29.40
   9   1  -5 1078.79   31.20
   9   1  -5 1099.99   33.60
  -8  -1   5   44.10    7.20
   8  -1  -5   48.70    4.40
   8  -1  -5   47.30    3.50
   8  -1  -5   41.00    3.30
  -8  -1   5   47.00    2.50
   8  -1  -5   44.60    2.50
  -8   1   5   40.30    7.20
   8   1  -5   47.40    4.20
   8   1  -5   47.70    3.10
  -8   1   5   46.10    2.40
   8   1  -5   51.99    4.80
  -7  -1   5  675.53   18.70
  -7  -1   5  635.64   28.90
   7  -1  -5  687.43   22.30
   7  -1  -5  671.83   20.20
   7  -1  -5  703.83   18.90
   7   1  -5  691.93   19.60
   7   1  -5  707.43   21.50
  -7   1   5  653.53   18.50
   7   1  -5  683.83   21.50
  -7   1   5  655.73   28.30
  -6  -1   5   76.29    4.70
   6  -1  -5   83.59    4.00
  -6  -1   5   77.49    8.10
  -6  -1   5   77.19    3.10
   6  -1  -5   81.09    4.90
  -6   1   5   70.79    3.40
   6   1  -5   76.89    3.50
  -6   1   5   79.79    7.80
   6   1  -5   74.69    4.40
   6   1  -5   80.49    4.00
   6   1  -5   78.09    4.20
  -5  -1   5   22.40    2.20
  -5  -1   5   26.80    5.30
   5  -1  -5   25.20    2.00
   5  -1  -5   25.10    2.50
   5   1  -5   27.00    2.10
   5   1  -5   25.50    2.20
  -5   1   5   27.90    4.50
  -5   1   5   20.90    2.90
   5   1  -5   24.80    1.60
   5   1  -5   25.40    2.00
  -4  -1   5  208.18   12.00
   4  -1  -5  222.98    7.40
  -4  -1   5  211.38    6.20
  -4  -1   5  203.08    7.40
  -4  -1   5  208.68    7.10
   4  -1  -5  211.68    8.30
   4   1  -5  208.38    6.40
  -4   1   5  211.98   11.80
   4   1  -5  214.28    7.70
   4   1  -5  216.48    7.60
   4   1  -5  211.98    7.00
  -4   1   5  198.48    9.10
   3  -1  -5 1937.21   51.39
  -3  -1   5 1870.41   57.89
  -3  -1   5 1938.81   50.39
   3  -1  -5 1862.11   50.19
  -3  -1   5 1911.11   50.89
   3  -1  -5 1864.51   52.59
  -3  -1   5 1980.30   51.09
   3   1  -5 2028.40   50.49
   3   1  -5 1926.21   53.19
   3   1  -5 2013.00   49.99
  -3   1   5 1981.20   52.29
   3   1  -5 2019.70   51.89
  -3   1   5 1983.30   57.79
   2  -1  -5 2323.97   62.39
  -2  -1   5 2317.07   61.89
   2  -1  -5 2405.56   63.79
   2  -1  -5 2152.08   61.19
  -2  -1   5 2294.87   61.09
  -2  -1   5 2291.87   68.39
   2   1  -5 2485.85   60.79
  -2   1   5 2454.85   63.09
  -2   1   5 2595.74   68.79
   2   1  -5 2488.35   62.99
   2   1  -5 2450.65   61.09
   1  -1  -5  439.56   14.40
  -1  -1   5  448.56   12.70
   1  -1  -5  440.16   12.10
  -1  -1   5  417.86   11.90
  -1  -1   5  448.66   17.70
   1   1  -5  423.06   11.60
  -1   1   5  429.86   13.40
  -1   1   5  461.55   17.40
   1   1  -5  459.35   11.60
   1   1  -5  461.75   11.90
   1   1  -5  433.96   13.40
   0  -1   5 1262.97   34.60
   0  -1  -5 1275.77   34.80
   0  -1   5 1318.07   35.60
   0   1  -5 1395.36   36.50
   0   1   5 1357.56   36.10
   0   1   5 1424.26   40.90
   0   1  -5 1352.26   34.90
  -1  -1  -5  118.79    7.90
   1  -1   5  115.99    4.50
  -1  -1  -5  116.59    3.90
   1  -1   5  113.69    3.70
  -1   1  -5  114.99    5.00
  -1   1  -5  125.29    7.70
  -1   1  -5  119.49    4.30
   1   1   5  118.89    4.60
   2  -1   5  655.53   18.00
   2  -1   5  688.83   18.70
   2  -1   5  637.44   19.00
  -2  -1  -5  671.43   18.10
  -2  -1  -5  679.83   25.10
   2   1   5  699.33   19.30
  -2   1  -5  689.63   17.90
  -2   1  -5  651.53   24.20
  -2   1  -5  686.73   20.10
  -2   1  -5  671.83   19.20
   2   1   5  688.33   19.00
  -3  -1  -5  454.55   20.20
   3  -1   5  484.35   13.20
  -3  -1  -5  478.15   13.30
   3  -1   5  468.45   14.30
   3  -1   5  489.25   14.10
   3   1   5  478.75   14.10
   3   1   5  485.55   14.60
  -3   1  -5  485.15   15.10
  -3   1  -5  501.35   20.30
   4  -1   5  481.35   13.50
   4  -1   5  487.55   14.70
  -4  -1  -5  483.05   13.60
   4  -1   5  502.85   14.90
  -4  -1  -5  462.85   21.60
  -4   1  -5  486.85   16.00
   4   1   5  485.95   15.00
  -4   1  -5  494.95   21.40
   5  -1   5  186.78    7.30
  -5  -1  -5  168.68   12.90
  -5  -1  -5  181.88    6.10
   5  -1   5  183.68    7.10
   5  -1   5  182.68    6.00
   5   1   5  191.88    6.70
   5   1   5  191.18    7.40
  -5   1  -5  182.48    6.10
   6  -1   5   27.20    2.60
  -6  -1  -5   29.30    6.80
   6  -1   5   33.20    2.60
   6  -1   5   26.40    1.80
  -6  -1  -5   31.30    2.00
   6   1   5   28.20    2.60
  -6   1  -5   25.30    5.70
   6   1   5   29.30    2.20
  -6   1  -5   25.30    2.00
   7  -1   5  204.88    6.50
  -7  -1  -5  194.28   15.90
   7  -1   5  195.98    7.10
  -7  -1  -5  186.38    6.60
   7  -1   5  216.58    8.40
  -7  -1  -5  185.58    7.30
  -7  -1  -5  212.68    7.10
   7  -1   5  217.28    8.90
   7  -1   5  208.38    6.90
  -7   1  -5  218.58    7.10
  -7   1  -5  189.98    7.30
   7   1   5  212.18    7.50
   7   1   5  204.28    8.40
  -7   1  -5  188.48    8.00
  -7   1  -5  209.88   15.80
   8  -1   5  804.92   23.80
   8  -1   5  772.02   21.30
  -8  -1  -5  768.52   21.60
  -8  -1  -5  765.02   22.50
   8  -1   5  777.02   22.30
   8  -1   5  782.92   24.80
  -8  -1  -5  802.42   22.20
   8  -1   5  802.02   21.80
   8   1   5  744.03   23.30
  -8   1  -5  775.42   22.50
   8   1   5  796.02   24.10
  -8   1  -5  810.32   37.10
  -8   1  -5  760.22   21.20
  -8   1  -5  769.32   23.70
   9  -1   5    2.60    1.30
   9  -1   5    2.80    0.80
  -9  -1  -5    1.40    0.80
  -9  -1  -5    7.40    1.20
  -9  -1  -5    6.30    1.90
   9  -1   5    2.80    1.30
   9  -1   5    1.60    0.50
  -9   1  -5    1.30    5.00
  -9   1  -5    3.40    0.70
   9   1   5    4.10    0.80
   9   1   5    4.00    2.30
  -9   1  -5    4.20    0.90
  -9   1  -5    2.70    1.00
 -10  -1  -5   41.60    2.40
  10  -1   5   41.60    4.60
 -10  -1  -5   41.40    3.00
  10  -1   5   41.30    2.20
 -10  -1  -5   34.70    4.00
 -10  -1  -5   45.30    3.00
  10  -1   5   39.30    3.80
  10  -1   5   38.00    2.70
  10  -1   5   34.90    2.60
 -10   1  -5   40.20    2.00
 -10   1  -5   29.20   11.20
  10   1   5   35.30    2.50
 -10   1  -5   40.80    2.80
 -10   1  -5   39.70    3.50
 -11  -1  -5  141.59    7.40
  11  -1   5  148.99    5.00
 -11  -1  -5  148.99    5.60
 -11  -1  -5  149.99    6.30
  11  -1   5  148.59    9.20
  11  -1   5  146.09    6.10
 -11   1  -5  144.89    6.30
 -11   1  -5  130.49   19.20
 -11   1  -5  146.89    7.40
  11   1   5  151.08    5.80
 -11   1  -5  146.39    9.40
  12  -1   5   39.50    1.80
 -12  -1  -5   41.20    3.20
 -12  -1  -5   41.00    3.60
  12  -1   5   37.10    3.00
 -12  -1  -5   39.10    2.60
  12   1   5   41.80    2.40
  12   1   5   40.70    5.00
 -13  -1  -5  164.58    6.70
 -13  -1  -5  169.88    5.60
 -13  -1  -5  160.08    7.70
  13  -1   5  163.48    6.30
 -13   1  -5  158.38    6.30
  13   1   5  163.08    7.50
 -13   1  -5  163.58    7.60
 -14  -1  -5   68.29    3.60
  14  -1   5   69.79    3.30
 -14  -1  -5   67.79    2.50
 -14  -1  -5   77.39    4.40
  14   1   5   71.29    4.20
 -14   1  -5   71.19    4.20
 -14   1  -5   61.49    3.40
  14   1   5   68.19    4.30
  15  -1   5   50.39    2.70
  15  -1   5   44.30    2.30
 -15  -1  -5   48.40    2.50
 -15  -1  -5   51.69    3.20
 -15   1  -5   45.10    2.00
 -15   1  -5   42.90    2.90
  15   1   5   48.00    3.10
  15   1   5   44.10    3.90
  16  -2  -5   67.09    2.80
 -16  -2   5   65.69    3.10
 -16  -2   5   66.29    2.30
 -16   2   5   67.39    3.60
  16   2  -5   65.99    5.00
  16   2  -5   67.69    3.80
 -15  -2   5   37.90    3.40
 -15  -2   5   33.60    2.30
  15  -2  -5   34.60    2.20
 -15  -2   5   34.20    1.80
  15   2  -5   34.80    3.10
 -15   2   5   34.30    2.70
  15   2  -5   34.50    3.80
  14  -2  -5  644.04   17.50
 -14  -2   5  651.43   19.00
 -14  -2   5  658.73   19.30
  14  -2  -5  658.83   19.00
 -14  -2   5  651.03   18.30
  14   2  -5  674.53   21.30
 -14   2   5  667.73   18.40
 -14   2   5  641.94   20.30
  14   2  -5  649.83   22.40
 -13  -2   5  192.78    7.20
  13  -2  -5  188.38    6.60
  13   2  -5  221.98   11.10
  13   2  -5  212.48   12.10
 -13   2   5  193.88    6.90
 -13   2   5  168.88   20.60
 -13   2   5  174.48   10.20
  12  -2  -5  313.17   12.40
 -12  -2   5  329.77   10.70
 -12  -2   5  326.27   10.10
  12  -2  -5  335.07    9.90
  12  -2  -5  332.07   10.60
  12  -2  -5  326.27   13.40
 -12  -2   5  334.87   11.10
 -12   2   5  340.67   12.30
  12   2  -5  334.57   12.10
  12   2  -5  337.57   14.60
 -12   2   5  296.07   24.90
 -12   2   5  318.87   10.50
  12   2  -5  306.47   16.30
  11  -2  -5   16.60    1.80
 -11  -2   5   13.80    1.40
  11  -2  -5   18.00    1.50
  11  -2  -5   10.90    2.10
  11  -2  -5   16.00    4.90
  11  -2  -5   13.60    1.70
 -11  -2   5   16.00    1.80
 -11  -2   5   14.70    1.70
  11   2  -5   12.30    1.80
  11   2  -5   16.60    4.90
 -11   2   5   15.60    1.60
 -11   2   5    9.20    6.40
  11   2  -5   19.80    3.00
  11   2  -5   12.70    2.70
 -11   2   5   13.30    2.00
  11   2  -5   12.10    3.30
 -10  -2   5  108.19    4.30
  10  -2  -5  114.19    5.00
  10  -2  -5  111.49    4.70
  10  -2  -5  109.49    6.60
 -10  -2   5  104.19    4.80
 -10  -2   5  105.59    4.60
  10  -2  -5  103.49    5.90
  10  -2  -5  101.99    6.10
  10  -2  -5  111.99    4.30
  10   2  -5  110.89    5.40
  10   2  -5  111.79    8.10
  10   2  -5  109.69    6.50
 -10   2   5   91.49   11.30
 -10   2   5  104.49    4.50
 -10   2   5  106.09    5.50
  10   2  -5  102.79    6.20
   9  -2  -5  228.18    7.80
  -9  -2   5  225.58    8.00
   9  -2  -5  227.48    9.50
   9  -2  -5  226.98    7.30
   9  -2  -5  206.48    9.00
   9  -2  -5  234.18    8.10
   9  -2  -5  225.48    9.40
  -9  -2   5  217.78    7.20
   9   2  -5  211.08   11.30
   9   2  -5  226.18    8.50
   9   2  -5  235.68   10.50
  -9   2   5  223.48    8.70
  -9   2   5  215.48    7.60
  -8  -2   5   36.60    3.30
   8  -2  -5   38.90    2.50
   8  -2  -5   42.30    3.30
   8  -2  -5   32.20    4.40
  -8  -2   5   37.60    2.30
  -8  -2   5   37.40    2.30
   8  -2  -5   33.40    2.10
   8  -2  -5   40.90    2.40
   8   2  -5   38.90    3.10
   8   2  -5   41.40    2.90
   8   2  -5   34.50    4.00
  -8   2   5   40.50    6.50
  -8   2   5   35.80    3.10
  -7  -2   5 1974.50   52.09
   7  -2  -5 2034.70   57.09
   7  -2  -5 1971.10   55.09
  -7  -2   5 1855.41   55.29
   7  -2  -5 2028.60   52.39
  -7   2   5 2040.40   64.29
   7   2  -5 2002.20   53.29
   7   2  -5 2071.49   54.69
   6  -2  -5 2327.77   61.09
   6  -2  -5 2436.26   65.49
  -6  -2   5 2305.77   63.09
   6  -2  -5 2280.97   62.69
  -6  -2   5 2309.97   60.79
  -6   2   5 2397.36   71.69
   6   2  -5 2361.66   74.29
   6   2  -5 2338.57   64.69
   6   2  -5 2331.07   61.59
   6   2  -5 2436.16   63.59
   5  -2  -5 1087.59   32.90
  -5  -2   5 1105.39   31.70
   5  -2  -5 1097.69   30.20
  -5  -2   5 1105.69   29.50
   5  -2  -5 1086.79   30.80
  -5  -2   5 1119.19   28.90
   5   2  -5 1067.49   32.00
   5   2  -5 1122.29   29.40
   5   2  -5 1114.19   38.90
   5   2  -5 1098.09   31.50
  -5   2   5 1091.59   37.60
   4  -2  -5  751.92   22.90
  -4  -2   5  777.12   21.20
  -4  -2   5  797.52   21.50
   4  -2  -5  800.92   21.50
   4  -2  -5  830.52   25.10
  -4  -2   5  808.02   21.90
   4   2  -5  791.02   23.80
   4   2  -5  811.22   29.10
   4   2  -5  801.92   23.80
  -4   2   5  835.72   28.90
  -3  -2   5 2098.49   53.49
   3  -2  -5 1982.70   58.19
   3  -2  -5 1974.40   54.69
  -3  -2   5 1990.50   52.59
   3  -2  -5 2020.30   52.89
   3   2  -5 2169.08   55.19
   3   2  -5 2065.59   55.49
  -3   2   5 2080.89   60.39
  -2  -2   5 2707.53   69.89
   2  -2  -5 2786.02   73.09
   2  -2  -5 2649.43   69.19
   2  -2  -5 2594.44   68.89
  -2  -2   5 2505.85   69.09
   2   2  -5 2691.83   71.79
  -2   2   5 2847.02   76.59
  -2   2   5 2798.82   77.59
  -1  -2   5 1092.99   30.40
   1  -2  -5 1195.08   34.20
   1  -2  -5 1113.99   30.40
  -1  -2   5 1157.28   31.30
  -1   2   5 1165.88   37.10
   1   2  -5 1182.98   31.80
  -1   2   5 1202.28   36.70
   1   2  -5 1210.68   33.00
   0  -2   5 1479.85   39.60
   0  -2  -5 1485.75   39.60
   0  -2   5 1484.15   40.70
   0   2  -5 1639.74   40.70
   0   2  -5 1516.75   42.10
   0   2   5 1516.75   41.70
   0   2   5 1569.34   46.60
   0   2   5 1540.65   45.60
   1  -2   5  297.07    8.30
  -1  -2  -5  278.07    8.30
   1  -2   5  286.17    9.50
   1  -2   5  291.07    8.30
   1   2   5  299.67   13.10
   1   2   5  284.77   10.00
  -1   2  -5  300.37   13.20
  -1   2  -5  293.77   10.50
  -1   2  -5  292.67    8.70
  -1   2  -5  305.07    8.70
   1   2   5  306.37   14.00
   2  -2   5  269.47    9.20
   2  -2   5  267.77    8.20
  -2  -2  -5  272.77    8.00
   2  -2   5  270.37    7.90
   2   2   5  268.77    9.30
   2   2   5  277.67    9.80
   2   2   5  292.97   14.20
  -2   2  -5  279.37    9.20
  -2   2  -5  283.67   10.20
   3  -2   5 1444.16   39.20
  -3  -2  -5 1404.96   37.40
   3  -2   5 1406.76   38.10
   3  -2   5 1399.76   37.40
   3   2   5 1406.76   39.80
  -3   2  -5 1442.56   39.70
   3   2   5 1411.46   38.90
  -3   2  -5 1447.46   40.20
   3   2   5 1483.75   46.70
  -3   2  -5 1497.85   46.00
   4  -2   5  745.63   21.90
   4  -2   5  715.93   21.00
   4  -2   5  717.83   20.10
  -4  -2  -5  727.33   20.70
  -4   2  -5  728.43   23.00
   4   2   5  755.22   29.60
   4   2   5  745.43   21.30
   4   2   5  767.12   22.80
  -4   2  -5  746.83   22.90
  -4   2  -5  785.52   29.10
  -5  -2  -5  103.79    4.00
   5  -2   5  105.89    5.30
   5  -2   5  109.39    4.00
   5  -2   5  109.99    4.90
   5   2   5  107.49    5.90
  -5   2  -5   98.59    9.30
  -5   2  -5  105.59    5.90
   5   2   5  106.39    4.70
   6  -2   5  215.98    8.40
   6  -2   5  215.48    7.00
   6  -2   5  196.58    8.70
  -6  -2  -5  225.38    7.20
   6   2   5  214.08    7.50
   6   2   5  212.68    9.40
  -6   2  -5  223.08    9.70
  -6   2  -5  204.08   14.60
  -6   2  -5  204.98    8.10
  -7  -2  -5   44.60    2.60
  -7  -2  -5   50.69    2.80
   7  -2   5   55.49    4.00
   7  -2   5   56.09    3.10
  -7  -2  -5   48.30    3.10
   7  -2   5   52.69    2.80
   7  -2   5   57.59    4.00
   7  -2   5   49.90    2.50
   7   2   5   50.29    4.40
  -7   2  -5   61.99    8.50
  -7   2  -5   52.29    3.60
   7   2   5   52.99    3.90
  -7   2  -5   45.10    2.90
  -7   2  -5   50.89    4.40
  -8  -2  -5  140.79    5.90
   8  -2   5  147.99    7.40
   8  -2   5  137.39    5.40
   8  -2   5  137.39    5.00
  -8  -2  -5  142.49    5.60
   8  -2   5  144.19    7.20
  -8  -2  -5  136.19    5.20
   8  -2   5  137.79    5.60
   8   2   5  134.09    7.60
   8   2   5  134.59    6.90
  -8   2  -5  140.59   13.60
  -8   2  -5  125.79    6.30
  -8   2  -5  134.09    5.60
  -8   2  -5  139.09    7.80
   9  -2   5   62.09    3.40
   9  -2   5   60.59    5.20
   9  -2   5   63.19    3.80
   9  -2   5   64.59    4.90
  -9  -2  -5   67.89    3.70
  -9  -2  -5   63.89    3.80
   9   2   5   64.49    5.10
  -9   2  -5   67.09   11.00
  -9   2  -5   48.10    5.10
  -9   2  -5   73.99    5.80
   9   2   5   75.09    5.90
   9   2   5   67.09    4.70
  -9   2  -5   69.49    3.60
 -10  -2  -5  187.78    6.80
  10  -2   5  197.78    7.50
 -10  -2  -5  192.48    7.70
 -10  -2  -5  190.98    7.50
  10  -2   5  196.18    7.20
  10  -2   5  204.78    6.60
  10  -2   5  197.48    9.30
  10  -2   5  188.08   10.00
 -10   2  -5  189.68    8.50
  10   2   5  181.98    8.80
 -10   2  -5  196.88   18.40
 -10   2  -5  190.78    7.20
  10   2   5  196.68    9.50
 -10   2  -5  198.78   10.80
  10   2   5  180.88   11.00
  11  -2   5   54.59    6.00
 -11  -2  -5   67.59    3.90
  11  -2   5   66.79    3.70
  11  -2   5   62.29    4.70
  11  -2   5   65.19    6.00
  11  -2   5   63.79    2.90
 -11  -2  -5   63.89    3.20
  11   2   5   62.29    4.60
 -11   2  -5   61.79    4.30
 -11   2  -5   59.99    3.40
 -11   2  -5   61.79    7.60
 -11   2  -5   51.19   11.90
 -12  -2  -5  157.08    6.70
  12  -2   5  153.28    5.20
  12  -2   5  153.68    6.30
 -12  -2  -5  153.58    5.70
 -12  -2  -5  152.98    6.50
 -12   2  -5  156.88    5.80
 -12   2  -5  161.58    7.40
  12   2   5  148.79    7.60
 -13  -2  -5  143.19    6.10
  13  -2   5  146.79    4.50
 -13  -2  -5  153.98    6.30
 -13  -2  -5  146.89    5.30
  13  -2   5  146.39    5.80
 -13   2  -5  147.79    5.50
  13   2   5  151.28    7.40
 -13   2  -5  143.89    6.80
  13   2   5  151.28    7.10
 -14  -2  -5   51.79    3.50
 -14  -2  -5   54.99    2.30
  14  -2   5   49.30    3.50
  14   2   5   50.29    3.60
  14   2   5   50.49    3.40
 -14   2  -5   49.60    4.50
 -15  -2  -5   37.90    2.60
  15  -2   5   39.40    2.00
  15   2   5   38.60    2.40
  15   2   5   38.60    2.60
 -15   2  -5   45.60    2.90
 -16  -3   5   25.50    1.70
 -16  -3   5   23.50    1.50
  16  -3  -5   21.10    1.40
  16   3  -5   20.40    1.90
  16   3  -5   23.80    2.60
 -16   3   5   22.60    1.70
 -15  -3   5    1.40    0.60
  15  -3  -5    2.10    0.60
 -15  -3   5    1.90    0.50
  15   3  -5    2.20    1.00
 -15   3   5    2.90    0.90
  15   3  -5    3.40    1.10
 -14  -3   5   33.70    2.30
  14  -3  -5   33.70    2.20
 -14  -3   5   32.90    2.40
 -14  -3   5   35.00    2.00
  14  -3  -5   35.40    1.70
 -14   3   5   33.80    2.60
  14   3  -5   31.90    3.30
  14   3  -5   33.50    3.00
 -13  -3   5  188.68    7.60
  13  -3  -5  175.68    6.80
  13  -3  -5  182.58    6.00
  13  -3  -5  173.88    6.60
 -13  -3   5  183.48    6.30
 -13  -3   5  179.48    6.90
  13   3  -5  178.68    9.60
 -13   3   5  183.58    7.70
  13   3  -5  189.98    8.60
  12  -3  -5  102.69    4.10
 -12  -3   5   97.29    4.80
 -12  -3   5   99.69    4.60
 -12  -3   5  100.89    4.10
  12  -3  -5  103.09    4.60
  12   3  -5  105.89    6.20
  12   3  -5  104.59    7.10
 -12   3   5  102.19    5.40
  12   3  -5   93.59    5.40
 -12   3   5   75.69   13.40
 -11  -3   5   51.29    3.20
 -11  -3   5   49.99    3.10
 -11  -3   5   51.79    2.80
  11  -3  -5   52.59    3.20
  11  -3  -5   56.39    2.80
  11  -3  -5   51.69    3.30
  11  -3  -5   51.79    4.70
  11   3  -5   56.69    7.00
  11   3  -5   52.79    4.30
 -11   3   5   72.89   12.00
 -11   3   5   55.39    3.90
  11   3  -5   51.49    3.50
  11   3  -5   61.19    5.40
  11   3  -5   44.80    4.10
 -10  -3   5  155.98    6.30
  10  -3  -5  152.08    8.20
 -10  -3   5  155.58    6.10
  10  -3  -5  162.78    5.80
 -10  -3   5  148.99    5.60
  10  -3  -5  155.98    6.20
  10  -3  -5  163.18    6.50
  10  -3  -5  155.68    8.20
 -10   3   5  146.89   15.50
  10   3  -5  166.98    9.50
  10   3  -5  160.38    8.20
 -10   3   5  163.38    7.10
  10   3  -5  157.38    6.70
  10   3  -5  164.38   10.70
  10   3  -5  160.68    8.00
  -9  -3   5   85.69    3.90
   9  -3  -5   89.09    4.10
  -9  -3   5   88.19    3.70
   9  -3  -5   84.19    3.60
   9  -3  -5   84.39    5.50
  -9  -3   5   80.29    4.00
   9  -3  -5   81.59    4.10
  -9   3   5   79.89    4.50
   9   3  -5   79.59    5.10
   9   3  -5   86.09    4.40
   9   3  -5   75.89    5.70
   9   3  -5   84.89    7.50
  -9   3   5   80.49   10.30
   9   3  -5   84.59    6.30
  -8  -3   5   94.99    4.40
   8  -3  -5  105.99    4.20
   8  -3  -5  106.19    4.70
   8  -3  -5  105.39    6.00
   8  -3  -5  113.09    4.60
  -8   3   5  101.99   10.50
   8   3  -5  106.99    4.90
   8   3  -5  100.79    5.60
   8   3  -5  108.49    8.00
   8   3  -5  109.79    7.10
  -8   3   5  110.09    5.30
   8   3  -5  103.89    6.30
   7  -3  -5   59.09    5.50
   7  -3  -5   61.99    4.20
   7  -3  -5   52.99    3.20
   7  -3  -5   58.59    2.90
  -7  -3   5   64.29    2.90
   7   3  -5   57.29    6.00
   7   3  -5   58.09    3.20
   7   3  -5   60.69    5.00
   7   3  -5   65.19    5.70
  -7   3   5   62.49    7.80
  -7   3   5   59.39    3.50
   7   3  -5   69.09    4.70
   7   3  -5   70.19    4.50
   6  -3  -5  310.67    9.30
  -6  -3   5  303.37    8.90
   6  -3  -5  301.27   11.00
   6  -3  -5  297.67   13.20
  -6   3   5  274.07    9.80
   6   3  -5  276.97   11.80
  -6   3   5  299.87   16.40
   6   3  -5  312.67   11.90
   6   3  -5  305.87   13.00
   6   3  -5  288.47   12.40
   5  -3  -5  195.78    9.70
  -5  -3   5  180.48    5.80
   5  -3  -5  188.18    7.80
   5  -3  -5  184.88    6.20
  -5   3   5  194.28   11.80
   5   3  -5  185.08    8.40
   5   3  -5  170.68    8.90
  -4  -3   5  365.86   10.50
  -4  -3   5  374.56   11.00
   4  -3  -5  378.06   10.90
   4  -3  -5  360.46   12.80
   4  -3  -5  393.66   15.20
   4   3  -5  384.26   13.80
  -4   3   5  379.36   16.70
   4   3  -5  373.66   14.00
   3  -3  -5   33.50    3.50
   3  -3  -5   29.90    2.70
   3  -3  -5   29.50    1.60
  -3  -3   5   29.90    1.90
  -3  -3   5   26.40    1.40
  -3   3   5   34.80    4.80
   3   3  -5   28.90    3.00
   3   3  -5   30.30    3.10
  -3   3   5   30.20    4.20
   2  -3  -5 1745.53   46.90
  -2  -3   5 1717.43   47.70
  -2  -3   5 1742.73   46.50
   2   3  -5 1823.02   50.59
  -2   3   5 1911.71   54.59
  -2   3   5 1835.82   53.09
   2   3  -5 1893.71   49.99
   1  -3  -5  920.31   29.20
  -1  -3   5  868.51   23.90
   1  -3  -5  885.41   24.20
  -1  -3   5  908.31   25.50
  -1   3   5  979.60   30.60
   1   3  -5  983.30   26.80
   1   3  -5  890.61   27.50
  -1   3   5  894.31   29.50
   0  -3  -5 2445.76   68.39
   0  -3   5 2420.16   64.29
   0  -3   5 2359.06   62.39
   0  -3  -5 2401.76   62.59
   0   3   5 2585.84   69.19
   0   3   5 2427.96   68.59
   0   3  -5 2282.37   66.19
   0   3  -5 2578.94   64.59
   1  -3   5  159.98    5.00
   1  -3   5  162.68    6.50
  -1  -3  -5  160.28    5.10
  -1  -3  -5  146.59    9.30
   1   3   5  171.38    9.10
  -1   3  -5  171.08    7.90
  -1   3  -5  163.18    5.70
   1   3   5  175.78    9.40
   1   3   5  165.08    7.30
  -2  -3  -5 1246.58   33.50
   2  -3   5 1268.27   33.60
   2  -3   5 1251.67   33.50
   2  -3   5 1269.27   35.60
  -2   3  -5 1321.27   40.50
   2   3   5 1288.07   39.70
  -2   3  -5 1255.77   37.20
   2   3   5 1346.27   40.30
   2   3   5 1290.67   36.80
  -3  -3  -5  325.67    9.30
   3  -3   5  311.87    9.20
   3  -3   5  311.37   11.10
   3  -3   5  308.17    9.70
  -3   3  -5  306.17   12.20
   3   3   5  345.07   15.30
  -3   3  -5  304.37   11.60
  -3   3  -5  317.07   15.40
   3   3   5  319.67   12.20
  -4  -3  -5  144.99    5.10
   4  -3   5  148.19    5.10
   4  -3   5  149.49    5.80
  -4   3  -5  143.89    7.60
  -4   3  -5  148.29    9.90
   4   3   5  157.18   10.90
  -4   3  -5  149.49   10.60
   4   3   5  147.69    7.60
  -5  -3  -5  430.66   12.40
   5  -3   5  421.86   13.40
   5  -3   5  428.06   12.30
   5  -3   5  409.56   14.50
  -5   3  -5  411.46   13.40
   5   3   5  408.46   16.00
   5   3   5  425.36   15.80
  -5   3  -5  428.66   21.00
  -5   3  -5  427.46   15.90
  -6  -3  -5  447.96   16.10
   6  -3   5  505.75   14.40
   6  -3   5  483.85   15.10
  -6  -3  -5  494.65   14.50
  -6  -3  -5  435.56   16.10
   6  -3   5  476.35   14.90
   6  -3   5  505.35   17.00
  -6   3  -5  507.95   15.70
   6   3   5  491.95   17.00
   6   3   5  524.95   18.40
   6   3   5  507.65   18.80
  -6   3  -5  489.45   24.70
  -6   3  -5  522.85   18.30
  -7  -3  -5  148.89    5.70
   7  -3   5  141.39    5.80
  -7  -3  -5  138.09    5.30
   7  -3   5  139.29    6.90
   7  -3   5  151.18    7.70
   7  -3   5  155.18    5.60
  -7  -3  -5  138.99    6.00
   7  -3   5  138.09    5.10
  -7   3  -5  154.78    6.70
   7   3   5  136.19    7.30
   7   3   5  132.09    8.10
   7   3   5  148.09    9.10
  -7   3  -5  143.89   13.10
   7   3   5  131.89    7.10
   7   3   5  150.58    8.40
  -7   3  -5  146.19    8.30
   8  -3   5   73.59    5.20
   8  -3   5   73.19    3.60
   8  -3   5   71.89    3.60
  -8  -3  -5   74.19    3.80
   8  -3   5   65.99    5.60
  -8  -3  -5   68.89    3.90
  -8  -3  -5   73.19    3.40
   8  -3   5   74.39    3.90
   8   3   5   57.69    4.60
  -8   3  -5   74.19   10.20
   8   3   5   66.99    5.80
  -8   3  -5   57.79    6.00
   8   3   5   69.99    5.40
  -8   3  -5   75.49    6.00
   9  -3   5  559.74   16.20
   9  -3   5  578.84   17.00
   9  -3   5  565.24   17.30
  -9  -3  -5  565.14   16.60
  -9  -3  -5  549.74   17.50
  -9  -3  -5  556.34   17.20
   9  -3   5  566.24   20.00
   9  -3   5  580.94   28.70
  -9   3  -5  571.44   18.50
   9   3   5  574.24   19.90
   9   3   5  571.54   19.50
   9   3   5  556.84   21.00
   9   3   5  597.94   20.60
  -9   3  -5  579.34   21.50
  -9   3  -5  553.54   30.50
 -10  -3  -5   52.69    3.40
 -10  -3  -5   54.29    2.90
  10  -3   5   48.70    3.00
 -10  -3  -5   48.80    3.30
  10  -3   5   48.00    2.60
  10  -3   5   52.99    3.20
  10   3   5   48.30    4.30
 -10   3  -5   55.69    3.90
 -10   3  -5   45.80    9.90
  10   3   5   45.10    4.60
  10   3   5   51.39    4.30
 -11  -3  -5   22.50    1.80
  11  -3   5   22.00    1.70
 -11  -3  -5   22.80    2.30
  11  -3   5   19.30    1.90
  11  -3   5   22.10    2.10
 -11  -3  -5   23.00    2.20
  11   3   5   22.30    2.70
 -11   3  -5   24.00    2.60
  11   3   5   21.90    2.80
 -11   3  -5   17.90    9.50
 -12  -3  -5    4.60    1.10
  12  -3   5    6.70    0.90
 -12  -3  -5    5.30    1.30
  12  -3   5    2.40    1.40
  12  -3   5    6.20    1.20
 -12  -3  -5    3.70    0.70
  12   3   5    4.00    1.50
  12   3   5    5.70    1.60
 -12   3  -5    8.20    1.80
  13  -3   5   43.30    2.60
  13  -3   5   44.50    2.40
 -13  -3  -5   47.70    2.40
 -13  -3  -5   47.20    2.90
 -13  -3  -5   47.90    3.10
  13   3   5   45.10    3.50
 -13   3  -5   43.50    3.00
  14  -3   5   18.80    1.50
 -14  -3  -5   19.30    1.60
 -14  -3  -5   19.60    1.30
  14   3   5   20.30    2.00
  14   3   5   20.00    2.00
 -14   3  -5   19.80    1.80
 -15  -3  -5   32.20    1.80
  15  -3   5   34.80    1.70
 -15   3  -5   31.80    1.80
  15   3   5   33.00    2.00
 -15  -4   5  151.18    4.80
 -15  -4   5  152.28    5.10
  15  -4  -5  145.69    5.10
  15   4  -5  136.09    6.20
  15   4  -5  174.48    7.60
 -15   4   5  158.28    5.30
 -14  -4   5  135.79    5.00
  14  -4  -5  133.79    5.00
 -14  -4   5  140.99    4.70
 -14  -4   5  140.09    5.30
  14  -4  -5  134.79    4.30
 -14   4   5  138.79    5.40
  14   4  -5  128.09    6.70
  14   4  -5  130.69    6.00
  13  -4  -5   83.89    3.90
 -13  -4   5   91.79    3.60
  13  -4  -5   85.79    3.40
 -13  -4   5   88.49    4.00
 -13  -4   5   91.39    4.10
  13  -4  -5   89.09    4.00
 -13   4   5   90.29    4.40
  13   4  -5   89.19    5.20
  13   4  -5   82.29    5.80
  12  -4  -5   47.00    2.80
  12  -4  -5   47.30    3.00
  12  -4  -5   48.20    2.50
 -12  -4   5   45.60    3.20
 -12  -4   5   47.10    2.50
 -12  -4   5   46.50    2.80
  12   4  -5   46.50    3.90
 -12   4   5   48.70    3.20
  12   4  -5   39.30    4.20
  12   4  -5   45.80    3.60
 -11  -4   5   89.09    4.00
 -11  -4   5   90.69    4.20
 -11  -4   5   85.29    4.20
  11  -4  -5   87.79    4.20
  11  -4  -5   85.09    4.30
 -11   4   5   80.39   19.50
  11   4  -5   84.89    5.40
  10  -4  -5  731.13   24.40
 -10  -4   5  661.43   18.80
 -10  -4   5  682.23   19.40
  10  -4  -5  663.73   18.90
  10  -4  -5  679.13   19.80
 -10  -4   5  661.83   19.50
  10  -4  -5  645.34   19.40
 -10   4   5  680.93   20.40
  10   4  -5  648.34   30.00
  10   4  -5  621.04   20.00
 -10   4   5  643.14   31.60
  10   4  -5  690.93   22.30
  10   4  -5  647.24   24.00
  10   4  -5  664.93   22.50
  -9  -4   5   50.89    2.90
   9  -4  -5   46.60    4.40
   9  -4  -5   55.29    3.20
  -9  -4   5   51.39    2.70
  -9  -4   5   49.10    3.10
   9  -4  -5   53.09    3.20
   9  -4  -5   51.69    2.70
   9   4  -5   50.79    3.80
   9   4  -5   46.60    4.40
  -9   4   5   54.49    3.40
   9   4  -5   46.10    4.10
   9   4  -5   37.30    6.10
   9   4  -5   51.79    5.20
  -8  -4   5  656.83   18.00
   8  -4  -5  625.74   18.50
   8  -4  -5  629.74   21.00
   8  -4  -5  652.03   18.30
  -8  -4   5  592.84   17.50
  -8  -4   5  587.24   18.20
   8  -4  -5  641.14   18.30
  -8   4   5  621.04   18.90
   8   4  -5  595.94   21.80
   8   4  -5  606.74   20.20
  -8   4   5  625.44   29.20
   8   4  -5  621.94   22.80
   8   4  -5  616.04   24.50
   8   4  -5  638.84   18.10
   7  -4  -5  263.77   10.80
   7  -4  -5  250.07    8.80
   7  -4  -5  261.57    8.30
  -7  -4   5  261.37    8.30
   7   4  -5  266.97   11.60
   7   4  -5  256.77   11.60
   7   4  -5  258.27    8.40
   7   4  -5  259.67   12.20
   7   4  -5  254.57   13.30
  -7   4   5  247.48    9.00
   7   4  -5  253.47   10.70
   7   4  -5  259.07   10.70
  -7   4   5  246.88   15.80
   6  -4  -5   39.50    2.90
   6  -4  -5   45.80    3.30
  -6  -4   5   46.00    2.30
   6  -4  -5   44.30    3.80
   6  -4  -5   50.79    2.80
   6   4  -5   47.80    4.10
   6   4  -5   37.50    4.20
   6   4  -5   47.30    3.80
   6   4  -5   44.40    4.20
  -6   4   5   43.90    2.80
   6   4  -5   36.50    4.90
  -6   4   5   40.10    5.70
  -6   4   5   45.80    3.70
   6   4  -5   44.50    4.30
   6   4  -5   41.00    2.30
  -5  -4   5  855.81   23.00
   5  -4  -5  876.31   26.30
   5  -4  -5  866.91   23.50
   5  -4  -5  881.41   30.50
  -5   4   5  796.72   26.20
   5   4  -5  867.11   28.00
  -5   4   5  841.32   24.50
   5   4  -5  852.11   26.00
  -5   4   5  836.92   30.30
   5   4  -5  860.11   27.40
   5   4  -5  829.52   26.70
   5   4  -5  862.21   27.50
   5   4  -5  867.41   28.90
  -5   4   5  881.51   27.00
  -4  -4   5  699.83   19.10
   4  -4  -5  733.53   22.50
   4  -4  -5  727.33   19.60
   4  -4  -5  734.63   25.70
  -4   4   5  653.63   21.10
   4   4  -5  713.33   24.30
   4   4  -5  697.23   23.60
   4   4  -5  680.23   24.00
  -4   4   5  726.13   27.10
  -4   4   5  720.03   26.50
   4   4  -5  694.53   23.50
  -4   4   5  717.03   25.20
  -3  -4   5  324.17   10.40
   3  -4  -5  348.17    9.90
  -3  -4   5  322.27    9.40
   3  -4  -5  329.57   12.50
   3  -4  -5  347.37   15.10
  -3   4   5  329.57   11.20
   3   4  -5  326.17   13.40
   3   4  -5  317.77   13.00
  -3   4   5  352.16   14.90
  -3   4   5  320.47   13.50
   3   4  -5  325.57   12.90
   3   4  -5  343.87   13.60
   2  -4  -5   62.39    5.70
  -2  -4   5   58.79    3.30
   2  -4  -5   58.09    2.60
   2   4  -5   54.59    4.30
   2   4  -5   57.79    4.80
  -2   4   5   65.79    4.40
   2   4  -5   66.79    4.80
  -2   4   5   60.89    3.90
   2   4  -5   47.00    5.80
  -2   4   5   56.29    4.30
  -2   4   5   63.69    5.10
   1  -4  -5  646.54   23.60
   1  -4  -5  608.14   17.30
  -1  -4   5  608.24   18.80
  -1  -4   5  584.34   17.00
  -1   4   5  623.84   19.00
   1   4  -5  660.03   20.50
  -1   4   5  662.53   22.10
   1   4  -5  690.83   27.50
  -1   4   5  660.33   19.50
   1   4  -5  612.24   21.50
   0  -4  -5   97.39    3.70
   0  -4   5   93.39    3.80
   0  -4  -5  110.59    7.80
   0  -4   5   99.19    5.00
   0   4  -5  107.69    6.60
   0   4   5  108.49    8.50
   0   4   5  103.99    4.00
   0   4   5  101.29    5.20
   0   4  -5  110.49    5.30
   0   4   5  107.19    4.00
   1  -4   5   65.79    2.60
   1  -4   5   65.19    4.10
  -1  -4  -5   75.09    6.60
  -1  -4  -5   65.99    2.70
   1   4   5   63.29    5.00
   1   4   5   62.19    4.50
   1   4   5   65.39    4.10
   1   4   5   63.89    3.90
  -1   4  -5   69.29    5.30
  -1   4  -5   68.59    4.10
  -2  -4  -5   33.90    4.80
   2  -4   5   36.20    3.10
   2  -4   5   37.10    1.90
  -2  -4  -5   39.50    2.00
  -2   4  -5   39.40    3.90
   2   4   5   38.00    3.20
   2   4   5   39.10    3.80
   2   4   5   37.00    3.40
   2   4   5   37.40    3.10
   2   4   5   41.90    3.50
   2   4   5   38.70    2.40
   2   4   5   40.80    3.90
   2   4   5   40.50    2.60
   2   4   5   39.40    3.00
   3  -4   5  754.32   23.60
   3  -4   5  841.82   24.90
  -3  -4  -5  832.52   22.00
   3  -4   5  833.82   21.90
  -3   4  -5  822.42   25.70
   3   4   5  677.03   26.60
   3   4   5  797.92   25.20
   3   4   5  828.12   26.30
  -3   4  -5  857.11   27.00
   3   4   5  812.92   24.00
   3   4   5  785.32   25.10
  -3   4  -5  841.22   23.20
   3   4   5  781.22   24.30
   3   4   5  806.52   26.80
   3   4   5  820.82   25.10
  -4  -4  -5  717.53   19.60
   4  -4   5  709.83   19.50
   4  -4   5  698.53   20.30
   4  -4   5  731.93   22.70
   4   4   5  700.13   21.80
   4   4   5  689.13   22.60
   4   4   5  681.43   22.20
  -4   4  -5  724.83   24.30
   4   4   5  678.73   23.00
  -4   4  -5  704.83   20.40
   4   4   5  725.73   24.10
  -4   4  -5  695.03   22.60
  -4   4  -5  722.33   26.90
   4   4   5  701.73   24.20
   4   4   5  678.83   22.60
   5  -4   5  675.43   20.90
  -5  -4  -5  736.83   22.50
   5  -4   5  757.72   21.00
   5  -4   5  765.82   24.30
   5  -4   5  745.83   22.30
   5  -4   5  804.12   25.20
   5   4   5  730.13   24.10
   5   4   5  749.42   23.90
  -5   4  -5  735.33   29.40
  -5   4  -5  792.52   24.00
   5   4   5  763.22   26.30
  -5   4  -5  746.93   21.90
   5   4   5  740.53   23.00
   5   4   5  792.22   26.90
   5   4   5  767.72   25.80
  -5   4  -5  784.62   25.90
   5   4   5  739.23   24.10
  -6  -4  -5   90.49    4.10
   6  -4   5  100.09    4.00
   6  -4   5  105.69    6.40
   6  -4   5   93.89    4.50
   6  -4   5   95.29    5.60
   6  -4   5   98.69    4.20
  -6  -4  -5   99.39    4.30
  -6  -4  -5   89.49    4.80
   6   4   5   94.39    7.70
  -6   4  -5  103.49   10.00
   6   4   5   95.99    6.10
   6   4   5   78.79   12.30
   6   4   5   98.89    7.20
   6   4   5  101.99    5.30
  -6   4  -5   99.69    7.20
   6   4   5   93.39    5.90
   6   4   5   99.29    6.80
  -6   4  -5   96.79    4.80
   6   4   5   94.29    5.70
  -7  -4  -5   62.99    3.80
   7  -4   5   67.89    3.50
  -7  -4  -5   71.69    3.60
   7  -4   5   66.99    5.20
  -7  -4  -5   70.39    3.80
   7  -4   5   68.89    3.90
   7  -4   5   71.79    5.60
   7  -4   5   65.79    3.10
   7   4   5   69.89    5.00
  -7   4  -5   65.89    4.00
   7   4   5   70.09    6.10
   7   4   5   68.19    5.60
   7   4   5   66.49    5.40
  -7   4  -5   80.39    9.50
   7   4   5   63.49    5.00
  -7   4  -5   53.99    9.30
   8  -4   5   41.60    2.80
   8  -4   5   40.90    4.30
  -8  -4  -5   44.40    2.90
   8  -4   5   36.20    5.20
   8  -4   5   46.00    2.50
  -8  -4  -5   38.00    2.40
   8  -4   5   41.00    2.70
  -8  -4  -5   42.00    3.00
   8   4   5   38.20    3.70
  -8   4  -5   43.30    7.90
   8   4   5   37.90    4.10
  -8   4  -5   42.10    3.10
   8   4   5   39.20    5.10
   8   4   5   41.30    4.00
   8   4   5   45.40    3.90
  -9  -4  -5  246.28    8.20
   9  -4   5  231.28    9.10
   9  -4   5  257.17    8.90
  -9  -4  -5  250.07    9.70
   9  -4   5  248.78   11.60
   9  -4   5  236.68    7.80
  -9  -4  -5  241.18    8.90
   9   4   5  229.08    9.80
   9   4   5  241.18   10.60
   9   4   5  249.48   11.20
  -9   4  -5  241.88    9.30
   9   4   5  224.58   12.40
   9   4   5  243.38   10.90
  -9   4  -5  216.28   16.90
  10  -4   5   12.60    1.30
 -10  -4  -5   17.80    1.60
  10  -4   5   21.00    1.90
 -10  -4  -5   16.20    1.90
  10  -4   5   17.30    1.80
 -10  -4  -5   15.50    2.10
 -10   4  -5   21.00    2.20
 -10   4  -5   14.20    6.20
  10   4   5   16.60    3.00
  10   4   5   13.80    2.50
  10   4   5   16.00    2.40
  11  -4   5   13.20    1.20
  11  -4   5   11.10    1.50
  11  -4   5   13.40    1.70
 -11  -4  -5   10.90    1.70
 -11  -4  -5   11.50    1.30
 -11  -4  -5    8.80    1.40
  11   4   5   12.00    2.30
  11   4   5   10.90    2.40
 -11   4  -5   11.20    1.50
 -12  -4  -5    8.80    1.40
 -12  -4  -5   10.10    1.10
 -12  -4  -5    8.10    1.40
  12  -4   5   10.80    1.30
  12  -4   5    9.40    1.40
  12  -4   5    8.90    1.00
  12   4   5    9.70    1.90
  12   4   5   11.80    2.20
 -12   4  -5    9.70    1.40
 -13  -4  -5   22.60    1.40
 -13  -4  -5   17.60    2.20
  13  -4   5   23.10    1.20
  13  -4   5   23.20    1.70
 -13   4  -5   20.60    1.70
  13   4   5   19.10    2.20
  13   4   5   22.20    2.20
 -14  -4  -5  177.28    5.70
  14   4   5  179.38    6.30
  14   4   5  167.68    5.80
 -14   4  -5  176.28    5.40
  14  -5  -5    2.60    0.50
 -14  -5   5    2.20    0.50
  14  -5  -5    2.90    0.60
  14   5  -5    1.20    0.70
  14   5  -5    1.70    0.80
 -13  -5   5   60.69    3.80
 -13  -5   5   58.09    2.50
  13  -5  -5   61.29    2.80
 -13  -5   5   59.39    2.80
  13  -5  -5   60.99    2.40
  13   5  -5   56.69    4.10
 -13   5   5   60.09    2.40
  13   5  -5   60.89    3.50
  12  -5  -5   10.70    1.40
 -12  -5   5   10.20    1.50
 -12  -5   5   11.50    1.50
  12  -5  -5   10.70    1.00
  12   5  -5   12.30    2.10
 -12   5   5   11.20    1.30
  12   5  -5   14.40    1.90
  12   5  -5   10.80    2.20
 -11  -5   5   98.69    4.40
  11  -5  -5   99.49    4.00
  11  -5  -5   94.19    4.20
  11  -5  -5   94.89    4.30
 -11  -5   5   96.59    4.20
 -11  -5   5   93.49    3.80
  11   5  -5   98.89    5.50
  11   5  -5   95.69    6.50
  11   5  -5   98.79    5.60
 -11   5   5   98.99    4.20
 -10  -5   5   52.29    3.20
 -10  -5   5   59.79    2.80
  10  -5  -5   61.39    2.90
 -10  -5   5   59.99    3.20
  10  -5  -5   59.29    3.30
  10   5  -5   56.99    3.60
  10   5  -5   55.69    5.10
 -10   5   5   59.99    3.20
  10   5  -5   61.79    4.50
  10   5  -5   61.09    4.70
   9  -5  -5   46.10    2.60
  -9  -5   5   47.40    2.80
   9  -5  -5   47.80    3.00
  -9  -5   5   45.40    2.80
   9   5  -5   48.80    5.40
   9   5  -5   47.80    4.80
   9   5  -5   47.10    4.00
  -9   5   5   46.40    3.10
  -9   5   5   44.40    6.60
   9   5  -5   52.09    4.40
  -8  -5   5  338.87   10.90
   8  -5  -5  363.16   11.80
   8  -5  -5  359.16   14.90
   8  -5  -5  372.86   11.20
  -8  -5   5  371.06   11.30
   8  -5  -5  372.46   11.70
   8   5  -5  360.46   15.70
   8   5  -5  375.66   15.10
  -8   5   5  367.96   11.60
   8   5  -5  349.17   18.30
   8   5  -5  388.46   14.10
   8   5  -5  363.46   13.60
   7  -5  -5  312.27   10.10
   7  -5  -5  317.77   10.70
   7  -5  -5  327.37   13.30
   7  -5  -5  329.47   10.60
  -7  -5   5  326.07   10.20
  -7   5   5  330.97   11.80
  -7   5   5  321.57   10.40
   7   5  -5  321.07   16.30
   7   5  -5  333.17   14.10
   7   5  -5  345.67   13.10
   7   5  -5  332.07   14.70
   7   5  -5  339.17   12.90
  -6  -5   5  205.78    6.80
   6  -5  -5  204.88    9.60
   6  -5  -5  189.88    7.40
   6  -5  -5  196.18    7.40
   6  -5  -5  205.38    7.40
  -6   5   5  209.78    8.20
   6   5  -5  214.98   10.10
   6   5  -5  208.38   10.90
   6   5  -5  211.18   10.70
  -6   5   5  206.38    7.10
   6   5  -5  212.88    9.30
   6   5  -5  205.78   12.10
  -6   5   5  211.78    9.00
   6   5  -5  207.08   10.40
   6   5  -5  217.18    9.90
  -5  -5   5  135.19    4.70
   5  -5  -5  108.99    8.80
   5  -5  -5  137.89    5.20
   5   5  -5  122.89    9.20
   5   5  -5  139.19    6.50
   5   5  -5  137.69    8.30
  -5   5   5  130.29    4.90
   5   5  -5  139.59    8.00
  -5   5   5  141.09    6.20
   5   5  -5  133.49    9.30
   5   5  -5  137.39    7.00
  -5   5   5  131.79    7.20
   5   5  -5  144.69    6.50
   5   5  -5  139.79   10.70
   4  -5  -5  150.18    7.70
   4  -5  -5  148.99    5.40
   4   5  -5  146.19    6.90
   4   5  -5  155.88    8.90
  -4   5   5  138.99    7.70
   4   5  -5  153.48    6.80
   4   5  -5  149.79    8.00
   4   5  -5  147.89    8.40
   4   5  -5  143.29    9.20
   4   5  -5  146.19    7.10
   4   5  -5  152.48    8.60
  -4   5   5  152.88    6.70
  -3  -5   5  898.91   25.00
   3  -5  -5  916.81   26.40
   3  -5  -5  928.11   29.10
   3   5  -5  913.01   30.50
  -3   5   5  879.81   29.50
   3   5  -5  964.30   28.10
   3   5  -5  985.10   30.30
  -3   5   5  914.71   27.60
   3   5  -5  972.60   27.50
  -3   5   5  958.90   27.30
   3   5  -5  977.50   29.90
   3   5  -5  949.01   30.80
   3   5  -5  945.11   30.10
   3   5  -5  956.90   28.10
   2  -5  -5  119.79    9.90
  -2  -5   5  128.09    4.40
   2  -5  -5  132.59    4.80
  -2  -5   5  137.69    6.10
   2   5  -5  138.19    6.20
   2   5  -5  133.79    7.50
   2   5  -5  140.39    8.40
   2   5  -5  148.59    7.80
  -2   5   5  137.09    6.60
   2   5  -5  122.19    7.60
  -2   5   5  133.49    6.60
  -2   5   5  129.19    6.10
   2   5  -5  131.49    7.60
   2   5  -5  134.99    6.40
  -2   5   5  130.09    7.70
   2   5  -5  136.49    6.60
   1  -5  -5   95.59    6.30
  -1  -5   5   91.19    3.40
   1  -5  -5   97.09    3.80
  -1  -5   5   94.49    5.20
   1   5  -5   90.59    8.90
   1   5  -5   95.29    5.10
   1   5  -5  102.99    5.60
  -1   5   5   98.99    5.10
   1   5  -5   98.39    6.20
  -1   5   5   98.59    5.30
   1   5  -5   93.39    6.10
   1   5  -5   92.29    6.20
   1   5  -5  100.79    5.00
   1   5  -5   98.89    6.30
  -1   5   5  103.29    5.60
  -1   5   5   98.29    5.60
  -1   5   5   86.39    6.30
  -1   5   5   98.89    5.30
   0  -5   5   44.20    3.60
   0  -5  -5   43.10    2.30
   0  -5   5   40.20    2.00
   0   5  -5   45.00    4.00
   0   5  -5   47.20    3.20
   0   5  -5   43.90    3.50
   0   5   5   42.40    3.60
   0   5   5   39.90    3.20
   0   5   5   41.60    4.30
   0   5  -5   52.59    4.50
   0   5   5   42.50    3.60
   0   5   5   39.10    3.30
   0   5  -5   41.70    3.10
   0   5  -5   51.79    4.10
   0   5  -5   33.40    6.00
   0   5   5   41.70    3.30
  -1  -5  -5  132.19    4.90
   1  -5   5  131.09    6.80
   1  -5   5  130.49    4.60
  -1   5  -5  151.68    6.10
  -1   5  -5  112.69   10.60
   1   5   5  144.49    6.90
   1   5   5  144.49    6.60
   1   5   5  138.59    6.70
   1   5   5  137.59    7.10
  -1   5  -5  140.09    7.00
  -1   5  -5  145.99    6.90
   1   5   5  135.69    8.10
  -1   5  -5  139.69    5.90
  -1   5  -5  141.59    7.40
  -1   5  -5  144.09    7.80
   1   5   5  133.49    7.10
  -2  -5  -5   82.99    3.70
   2  -5   5   86.29    3.50
   2  -5   5   90.09    5.60
   2   5   5   89.39    5.00
   2   5   5   81.59    6.30
   2   5   5   84.19    5.50
   2   5   5   85.69    5.50
  -2   5  -5   86.59    6.70
  -2   5  -5   97.79    5.10
   2   5   5   85.19    5.30
  -2   5  -5   93.59    6.00
  -2   5  -5   90.49    5.50
   2   5   5   87.39    5.10
   3  -5   5  156.28    8.00
  -3  -5  -5  155.88    5.50
   3  -5   5  154.88    5.40
  -3   5  -5  160.68    8.00
   3   5   5  152.48    7.90
   3   5   5  142.89    8.80
   3   5   5  159.08    8.00
  -3   5  -5  149.79    9.20
   3   5   5  153.48    7.40
   3   5   5  157.08    7.60
   4  -5   5  389.86   11.80
  -4  -5  -5  396.66   11.90
   4  -5   5  394.46   15.10
   4   5   5  389.26   16.30
   4   5   5  388.66   14.50
   4   5   5  390.26   14.00
   4   5   5  391.96   15.00
   4   5   5  383.86   14.80
  -4   5  -5  404.66   16.70
  -4   5  -5  412.56   14.70
   4   5   5  371.46   16.20
  -4   5  -5  389.86   11.30
   5  -5   5  478.75   14.30
   5  -5   5  478.25   17.90
  -5  -5  -5  484.75   14.40
   5  -5   5  485.75   14.40
   5   5   5  477.05   17.20
  -5   5  -5  511.55   19.20
   5   5   5  483.75   16.30
   5   5   5  491.95   17.70
  -5   5  -5  493.25   14.10
   5   5   5  492.25   19.00
   5   5   5  475.95   19.20
  -5   5  -5  455.45   19.00
   5   5   5  479.35   17.40
  -6  -5  -5  169.88    6.40
   6  -5   5  154.28    5.80
   6  -5   5  167.98    9.10
   6  -5   5  165.08    6.20
   6  -5   5  154.48    6.40
   6   5   5  164.68    7.40
  -6   5  -5  161.68    6.10
   6   5   5  173.38    8.80
   6   5   5  184.58    9.70
   6   5   5  171.48    8.40
  -6   5  -5  156.78   10.20
   6   5   5  171.08   10.10
   6   5   5  169.18    8.40
   7  -5   5    4.20    0.80
   7  -5   5    6.40    1.60
  -7  -5  -5    1.30    0.90
   7  -5   5    4.40    1.00
   7  -5   5    4.50    2.30
   7   5   5    0.90    2.60
  -7   5  -5    2.80    0.90
   7   5   5    4.50    1.80
   7   5   5    4.50    1.80
   7   5   5    5.70    1.60
   7   5   5    3.50    1.30
  -8  -5  -5   39.10    2.40
   8  -5   5   41.50    2.30
  -8  -5  -5   41.30    2.80
  -8  -5  -5   36.70    3.00
   8  -5   5   46.10    2.90
   8  -5   5   38.90    2.60
   8   5   5   40.20    4.30
   8   5   5   34.90    3.40
  -8   5  -5   36.10    2.50
   8   5   5   38.60    4.00
   9  -5   5  245.88    8.50
   9  -5   5  234.28    8.30
   9  -5   5  230.88    7.60
  -9  -5  -5  237.58    8.70
  -9  -5  -5  244.28    7.90
  -9  -5  -5  242.48    8.60
   9   5   5  254.27   10.50
   9   5   5  234.98    9.40
   9   5   5  234.68   10.10
  -9   5  -5  224.38    8.00
   9   5   5  230.98   10.30
  10  -5   5  134.19    4.80
  10  -5   5  143.79    5.50
 -10  -5  -5  131.09    5.10
  10  -5   5  138.49    6.60
 -10  -5  -5  146.19    6.50
 -10  -5  -5  134.89    5.50
 -10   5  -5  136.49    5.10
  10   5   5  129.59    5.70
  10   5   5  132.99    6.70
  10   5   5  137.39    7.00
  11  -5   5  249.68    8.40
  11  -5   5  263.27    7.80
 -11  -5  -5  249.28    8.50
  11  -5   5  260.27    8.50
 -11  -5  -5  268.17    8.80
 -11  -5  -5  262.07    8.10
  11   5   5  262.47   12.30
 -11   5  -5  263.47    7.90
  11   5   5  249.38    9.60
  12  -5   5   54.69    2.20
 -12  -5  -5   49.80    2.50
 -12  -5  -5   57.29    2.50
  12   5   5   66.89    3.80
  12   5   5   59.49    3.50
 -13  -5  -5  168.68    5.00
  13  -5   5  168.08    4.70
  13  -5   5  158.08    5.20
  13   5   5  157.18    5.80
  13   5   5  167.58    5.80
  12  -6  -5   59.39    3.20
 -12  -6   5   56.79    2.30
  12  -6  -5   56.49    2.40
  12   6  -5   56.49    3.10
 -11  -6   5  134.49    4.50
  11  -6  -5  129.49    4.70
  11  -6  -5  135.69    4.60
  11  -6  -5  138.59    5.10
  11   6  -5  137.29    6.90
  11   6  -5  140.69    5.80
  11   6  -5  127.99    5.70
  10  -6  -5  111.99    4.60
  10  -6  -5  114.59    4.50
 -10  -6   5  118.59    4.20
 -10  -6   5  118.89    4.50
  10  -6  -5  116.19    4.30
  10   6  -5  117.59    6.20
  10   6  -5  110.09    6.50
  10   6  -5  119.49    4.80
   9  -6  -5    6.20    1.10
   9  -6  -5    5.90    0.90
  -9  -6   5    8.10    1.00
   9   6  -5    8.30    2.00
   9   6  -5    8.00    1.50
   9   6  -5    6.20    1.70
   9   6  -5    7.80    1.70
   8  -6  -5    1.10    0.80
   8  -6  -5    1.00    0.90
  -8  -6   5    0.60    0.70
   8  -6  -5    1.40    0.60
   8   6  -5    2.10    0.90
   8   6  -5    3.50    1.30
   8   6  -5    1.70    1.00
   8   6  -5    5.20    1.50
  -7  -6   5   29.50    2.00
   7  -6  -5   29.30    2.20
   7  -6  -5   30.60    2.00
   7   6  -5   37.50    4.10
   7   6  -5   29.00    3.40
   7   6  -5   30.70    3.20
   7   6  -5   27.50    2.90
  -6  -6   5   74.79    3.40
   6  -6  -5   76.19    4.00
   6  -6  -5   76.49    3.70
   6   6  -5   72.99    5.70
   6   6  -5   77.09    6.00
   6   6  -5   87.39    5.20
  -6   6   5   75.39    5.20
   6   6  -5   76.19    5.30
   5  -6  -5  551.84   19.70
   5   6  -5  557.34   21.10
   5   6  -5  567.04   17.50
   5   6  -5  577.44   18.60
  -5   6   5  549.95   18.80
   5   6  -5  544.75   22.30
   5   6  -5  569.24   19.70
   5   6  -5  566.74   20.60
   4  -6  -5  430.26   13.00
   4  -6  -5  417.76   16.10
  -4  -6   5  441.56   12.40
   4   6  -5  418.06   17.60
   4   6  -5  422.46   16.30
  -4   6   5  401.46   15.80
   4   6  -5  429.46   18.40
  -4   6   5  433.96   14.30
   4   6  -5  441.56   17.00
   4   6  -5  467.05   15.00
   4   6  -5  447.36   14.40
   4   6  -5  429.26   16.90
   4   6  -5  454.45   15.20
   3  -6  -5  178.88    9.20
  -3  -6   5  190.98    6.00
   3  -6  -5  188.28    6.50
  -3   6   5  191.08    8.10
   3   6  -5  195.88    8.30
   3   6  -5  189.18    9.70
   3   6  -5  196.78    7.80
   3   6  -5  182.68   10.50
   3   6  -5  188.58    8.20
   3   6  -5  192.38    9.60
   3   6  -5  178.58   10.60
  -3   6   5  179.68    9.30
   3   6  -5  195.88    9.60
  -2  -6   5   92.79    3.60
   2  -6  -5   92.39    6.40
   2  -6  -5   90.39    3.80
  -2   6   5   88.09    5.00
   2   6  -5   85.99    5.90
   2   6  -5   94.79    4.90
   2   6  -5   93.99    6.40
   2   6  -5   95.39    5.40
   2   6  -5   90.99    7.10
  -2   6   5   92.79    5.30
  -2   6   5   85.89    6.30
   2   6  -5   95.69    5.10
   2   6  -5   85.49    6.00
   1  -6  -5  223.38    7.30
   1  -6  -5  219.48   10.60
  -1  -6   5  216.68    6.90
   1   6  -5  216.88   11.60
  -1   6   5  231.98    9.60
   1   6  -5  223.78   10.50
   1   6  -5  230.98    9.50
[truncated: 620,545 more chars]
