# Supplementary material for: Psathyrellins A–E, Antibacterial Guanacastane Diterpenoids from Mushroom Psathyrella candolleana
Source: Nat Prod Bioprospect. 2021 Jul 6;11(4):447–52. doi: 10.1007/s13659-021-00316-x (PMC8275727; doi:10.1007/s13659-021-00316-x)
Supplement: Supplementary file 3 — Supplementary file3 (CIF 379 KB) [file 13659_2021_316_MOESM3_ESM.cif]

data_global
_audit_creation_method                  'APEX3 v2017.3-0'

_publ_requested_journal                 ?

_publ_contact_author_name               ?
_publ_contact_author_address            
;
;
_publ_contact_author_email              ?
_publ_contact_author_fax                ?
_publ_contact_author_phone              ?

_publ_section_title                     
;
;
_publ_section_abstract                  
;
;
_publ_section_references                
;
;
_publ_section_comment                   
;
;

data_LWBF55
_chemical_name_systematic               ?
_chemical_name_common                   ?
_chemical_formula_moiety                ?
_chemical_formula_sum                   'C20 H26 O4'
_chemical_formula_iupac                 ?
_chemical_formula_weight                330.41
_chemical_absolute_configuration        ad

_chemical_melting_point                 ?

_space_group_crystal_system             monoclinic
_space_group_name_H-M_alt               'P 1 21 1'
_space_group_name_Hall                  'P 2yb'
loop_
    _space_group_symop_operation_xyz
    'x, y, z'
    '-x, y+1/2, -z'

_cell_length_a                          8.0026(8)
_cell_length_b                          8.3729(9)
_cell_length_c                          14.4078(15)
_cell_angle_alpha                       90
_cell_angle_beta                        105.783(3)
_cell_angle_gamma                       90
_cell_volume                            929.00(17)
_cell_formula_units_Z                   2
_cell_measurement_reflns_used           9933
_cell_measurement_theta_min             3.1875
_cell_measurement_theta_max             79.1253
_cell_measurement_temperature           296.(2)

_exptl_crystal_description              BLOCK
_exptl_crystal_colour                   'clear light colourless'
_exptl_crystal_size_max                 0.427
_exptl_crystal_size_mid                 0.352
_exptl_crystal_size_min                 0.121
_exptl_crystal_density_diffrn           1.181
_exptl_crystal_density_meas             ?
_exptl_crystal_density_method           'not measured'
_exptl_crystal_F_000                    356

_exptl_absorpt_coefficient_mu           0.653
_exptl_absorpt_correction_type          Multi-Scan
_exptl_absorpt_process_details          
;
SADABS-2016/2 - Bruker AXS area detector scaling and absorption correction
;
_exptl_absorpt_correction_T_min         0.63
_exptl_absorpt_correction_T_max         0.93

_exptl_special_details                  
;
; 

_diffrn_ambient_temperature             296.(2)

_diffrn_source                          ?
_diffrn_source_type                     ?

_diffrn_radiation_type                  'Cu K\a'
_diffrn_radiation_wavelength            1.54178
_diffrn_radiation_monochromator         ?

_diffrn_measurement_device_type         'Bruker APEX-II CCD'
_diffrn_measurement_method              '\f and \w scans' 

_diffrn_detector_area_resol_mean        7.3910

_diffrn_reflns_number                   12059
_diffrn_reflns_av_R_equivalents         0.0456
_diffrn_reflns_av_unetI/netI            0.0559
_diffrn_reflns_theta_min                3.19
_diffrn_reflns_theta_max                79.20
_diffrn_reflns_theta_full               79.20
_diffrn_measured_fraction_theta_max     0.990
_diffrn_measured_fraction_theta_full    0.990
_diffrn_reflns_limit_h_min              -10
_diffrn_reflns_limit_h_max              10
_diffrn_reflns_limit_k_min              -10
_diffrn_reflns_limit_k_max              7
_diffrn_reflns_limit_l_min              -18
_diffrn_reflns_limit_l_max              18

_refine_special_details                 
;
;

_reflns_number_total                    3552
_reflns_number_gt                       3433
_reflns_threshold_expression            'I > 2\s(I)'

_refine_ls_structure_factor_coef        Fsqd
_refine_ls_matrix_type                  full
_refine_ls_R_factor_all                 0.0426
_refine_ls_R_factor_gt                  0.0415
_refine_ls_wR_factor_gt                 0.1141
_refine_ls_wR_factor_ref                0.1156
_refine_ls_goodness_of_fit_ref          1.092
_refine_ls_restrained_S_all             1.092
_refine_ls_number_reflns                3552
_refine_ls_number_parameters            230
_refine_ls_number_restraints            1
_refine_ls_number_constraints           ?
_refine_ls_hydrogen_treatment           mixed
_refine_ls_weighting_scheme             calc
_refine_ls_weighting_details            
    'w=1/[\s^2^(Fo^2^)+(0.0590P)^2^+0.0637P] where P=(Fo^2^+2Fc^2^)/3'

_atom_sites_solution_hydrogens          mixed
_atom_sites_solution_primary            ?
_atom_sites_solution_secondary          ?

_refine_ls_shift/su_max                 0.000
_refine_ls_shift/su_mean                0.000
_refine_diff_density_max                0.150
_refine_diff_density_min                -0.248
_refine_ls_extinction_method            none
_refine_ls_extinction_coef              ?
_refine_ls_abs_structure_details        
;

Flack x determined using 1325 quotients [(I+)-(I-)]/[(I+)+(I-)]
(Parsons, Flack and Wagner, Acta Cryst. B69 (2013) 249-259).
;
_refine_ls_abs_structure_Flack          -0.12(14)

loop_
    _atom_type_symbol
    _atom_type_description
    _atom_type_scat_dispersion_real
    _atom_type_scat_dispersion_imag
    _atom_type_scat_source
    C C 0.0181 0.0091 'International Tables Vol C Tables 4.2.6.8 and 6.1.1.4'
    H H 0.0000 0.0000 'International Tables Vol C Tables 4.2.6.8 and 6.1.1.4'
    O O 0.0492 0.0322 'International Tables Vol C Tables 4.2.6.8 and 6.1.1.4'

_computing_data_collection              ?
_computing_cell_refinement              'SAINT V8.38A (Bruker AXS Inc., 2017)'
_computing_data_reduction               'SAINT V8.38A (Bruker AXS Inc., 2017)'
_computing_structure_solution           'SHELXT 2014/5 (Sheldrick, 2014)'
_computing_structure_refinement         'SHELXL-2016/6 (Sheldrick, 2016)'
_computing_molecular_graphics           'shelXle (C.B. Huebschle, rev 833)'
_computing_publication_material         ?

loop_
    _atom_site_type_symbol
    _atom_site_label
    _atom_site_fract_x
    _atom_site_fract_y
    _atom_site_fract_z
    _atom_site_U_iso_or_equiv
    _atom_site_adp_type
    _atom_site_calc_flag
    _atom_site_refinement_flags_adp
    _atom_site_refinement_flags_occupancy
    _atom_site_refinement_flags_posn
    _atom_site_occupancy
    _atom_site_disorder_assembly
    _atom_site_disorder_group
    O O1 0.7714(3) 1.0238(2) 0.1079(2) 0.0808(6) Uani d . . . 1 . .
    H H3O 0.312(5) 0.032(5) 0.254(3) 0.074(9) Uiso d . . . 1 . .
    C C1 0.5837(3) 0.3860(3) 0.20853(17) 0.0502(5) Uani d . . . 1 . .
    O O2 1.1073(3) 0.9617(3) 0.17143(18) 0.0720(6) Uani d . . . 1 . .
    H H2O 1.050(7) 1.036(7) 0.146(4) 0.098(15) Uiso d . . . 1 . .
    C C2 0.5854(3) 0.4872(3) 0.13760(16) 0.0479(5) Uani d . . . 1 . .
    H H2 0.494821 0.481461 0.081351 0.057 Uiso calc U . R 1 . .
    O O3 0.4036(3) 0.0448(3) 0.30642(17) 0.0780(7) Uani d . . . 1 . .
    C C3 0.7224(2) 0.6086(3) 0.14249(14) 0.0435(4) Uani d . . . 1 . .
    C C4 0.6743(3) 0.7621(3) 0.13032(16) 0.0488(4) Uani d . . . 1 . .
    O O4 0.3135(2) 0.2454(3) 0.13550(16) 0.0701(5) Uani d . . . 1 . .
    C C6 0.9914(3) 0.8405(3) 0.18347(17) 0.0532(5) Uani d . . . 1 . .
    H H6 1.006422 0.823751 0.252585 0.064 Uiso calc U . R 1 . .
    C C5 0.8056(3) 0.8888(3) 0.13699(18) 0.0540(5) Uani d . . . 1 . .
    C C7 1.0249(3) 0.6845(3) 0.13869(18) 0.0529(5) Uani d . . . 1 . .
    H H7A 1.145514 0.654533 0.165505 0.063 Uiso calc U . R 1 . .
    H H7B 1.00555 0.699616 0.06982 0.063 Uiso calc U . R 1 . .
    C C8 0.9078(2) 0.5480(2) 0.15593(15) 0.0434(4) Uani d . . . 1 . .
    C C9 0.9880(3) 0.4788(3) 0.25824(16) 0.0480(4) Uani d . . . 1 . .
    H H9A 1.106578 0.447929 0.262305 0.058 Uiso calc U . R 1 . .
    H H9B 0.993708 0.564771 0.304161 0.058 Uiso calc U . R 1 . .
    C C13 0.4989(3) 0.1686(3) 0.28864(19) 0.0571(5) Uani d . . . 1 . .
    C C12 0.6516(3) 0.2196(3) 0.34692(16) 0.0530(5) Uani d . . . 1 . .
    C C11 0.7173(3) 0.3671(3) 0.30516(15) 0.0468(4) Uani d . . . 1 . .
    C C10 0.8994(3) 0.3363(3) 0.29189(15) 0.0469(4) Uani d . . . 1 . .
    H H10A 0.974201 0.298977 0.352847 0.056 Uiso calc U . R 1 . .
    H H10B 0.890286 0.250575 0.245473 0.056 Uiso calc U . R 1 . .
    C C14 0.4458(3) 0.2645(3) 0.20137(18) 0.0529(5) Uani d . . . 1 . .
    C C16 0.9069(3) 0.4185(3) 0.08005(17) 0.0545(5) Uani d . . . 1 . .
    H H16A 0.854861 0.460463 0.016781 0.082 Uiso calc U . R 1 . .
    H H16B 0.841407 0.327973 0.091293 0.082 Uiso calc U . R 1 . .
    H H16C 1.024044 0.386129 0.084717 0.082 Uiso calc U . R 1 . .
    C C15 0.4884(4) 0.8173(4) 0.1107(3) 0.0725(8) Uani d . . . 1 . .
    H H15A 0.482369 0.930128 0.098514 0.109 Uiso calc U . R 1 . .
    H H15B 0.44639 0.794612 0.165653 0.109 Uiso calc U . R 1 . .
    H H15C 0.418159 0.76207 0.055305 0.109 Uiso calc U . R 1 . .
    C C17 0.7172(4) 0.5118(4) 0.3705(2) 0.0638(6) Uani d . . . 1 . .
    H H17A 0.750303 0.605608 0.34152 0.096 Uiso calc U . R 1 . .
    H H17B 0.79838 0.493976 0.432271 0.096 Uiso calc U . R 1 . .
    H H17C 0.603031 0.526258 0.378571 0.096 Uiso calc U . R 1 . .
    C C18 0.7453(4) 0.1474(4) 0.4426(2) 0.0686(7) Uani d . . . 1 . .
    H H18 0.852776 0.207895 0.468386 0.082 Uiso calc U . R 1 . .
    C C19 0.6362(6) 0.1619(8) 0.5142(3) 0.1110(17) Uani d . . . 1 . .
    H H19A 0.622497 0.272661 0.527851 0.167 Uiso calc U . R 1 . .
    H H19B 0.693382 0.107379 0.572876 0.167 Uiso calc U . R 1 . .
    H H19C 0.524138 0.114952 0.487003 0.167 Uiso calc U . R 1 . .
    C C20 0.7943(6) -0.0239(5) 0.4306(4) 0.1059(14) Uani d . . . 1 . .
    H H20A 0.691956 -0.083664 0.399544 0.159 Uiso calc U . R 1 . .
    H H20B 0.847542 -0.06946 0.49273 0.159 Uiso calc U . R 1 . .
    H H20C 0.874557 -0.027609 0.391744 0.159 Uiso calc U . R 1 . .

loop_
    _atom_site_aniso_label
    _atom_site_aniso_U_11
    _atom_site_aniso_U_22
    _atom_site_aniso_U_33
    _atom_site_aniso_U_12
    _atom_site_aniso_U_13
    _atom_site_aniso_U_23
    O1 0.0842(13) 0.0342(10) 0.1201(17) -0.0052(9) 0.0211(12) 0.0112(10)
    C1 0.0445(9) 0.0398(11) 0.0657(11) -0.0081(8) 0.0138(8) 0.0042(9)
    O2 0.0704(11) 0.0487(11) 0.0953(14) -0.0262(10) 0.0199(10) 0.0025(10)
    C2 0.0416(9) 0.0399(12) 0.0608(11) -0.0058(8) 0.0116(8) 0.0042(8)
    O3 0.0727(12) 0.0680(14) 0.0882(13) -0.0319(10) 0.0132(10) 0.0232(10)
    C3 0.0424(9) 0.0383(10) 0.0508(9) -0.0065(8) 0.0143(7) 0.0030(7)
    C4 0.0480(10) 0.0374(10) 0.0614(10) -0.0021(8) 0.0155(8) 0.0060(8)
    O4 0.0506(9) 0.0591(12) 0.0899(12) -0.0178(8) 0.0009(8) 0.0159(9)
    C6 0.0567(11) 0.0384(11) 0.0653(11) -0.0156(9) 0.0178(9) -0.0001(9)
    C5 0.0624(12) 0.0337(11) 0.0675(12) -0.0057(9) 0.0202(10) -0.0001(9)
    C7 0.0488(10) 0.0423(12) 0.0725(12) -0.0113(9) 0.0250(9) 0.0019(9)
    C8 0.0414(9) 0.0336(10) 0.0576(10) -0.0061(7) 0.0178(7) -0.0011(8)
    C9 0.0395(8) 0.0432(12) 0.0605(10) -0.0054(8) 0.0126(7) 0.0016(9)
    C13 0.0540(11) 0.0474(13) 0.0711(13) -0.0136(10) 0.0189(9) 0.0085(10)
    C12 0.0544(11) 0.0457(12) 0.0602(10) -0.0091(9) 0.0178(9) 0.0058(9)
    C11 0.0466(9) 0.0394(11) 0.0560(10) -0.0085(8) 0.0168(8) 0.0013(8)
    C10 0.0470(10) 0.0373(11) 0.0558(10) -0.0029(8) 0.0128(8) 0.0033(8)
    C14 0.0434(10) 0.0408(11) 0.0728(12) -0.0088(8) 0.0128(9) 0.0052(10)
    C16 0.0585(11) 0.0429(12) 0.0646(12) -0.0025(9) 0.0210(9) -0.0065(9)
    C15 0.0538(13) 0.0493(15) 0.113(2) 0.0095(11) 0.0209(13) 0.0211(15)
    C17 0.0714(14) 0.0524(14) 0.0747(14) -0.0076(11) 0.0317(12) -0.0105(12)
    C18 0.0658(13) 0.0726(19) 0.0645(13) -0.0153(13) 0.0131(11) 0.0168(13)
    C19 0.100(3) 0.167(5) 0.0720(18) -0.005(3) 0.0339(18) 0.034(2)
    C20 0.110(3) 0.075(3) 0.112(3) 0.005(2) -0.005(2) 0.031(2)

_geom_special_details                   
;

All esds (except the esd in the dihedral angle between two l.s. planes)
are estimated using the full covariance matrix.  The cell esds are taken
into account individually in the estimation of esds in distances, angles
and torsion angles; correlations between esds in cell parameters are only
used when they are defined by crystal symmetry.  An approximate (isotropic)
treatment of cell esds is used for estimating esds involving l.s. planes.
;

loop_
    _geom_bond_atom_site_label_1
    _geom_bond_atom_site_label_2
    _geom_bond_site_symmetry_2
    _geom_bond_distance
    _geom_bond_publ_flag
    O1 C5 . 1.210(3) ?
    C1 C2 . 1.330(3) ?
    C1 C14 . 1.484(3) ?
    C1 C11 . 1.516(3) ?
    O2 C6 . 1.417(3) ?
    O2 H2O . 0.80(6) ?
    C2 C3 . 1.483(3) ?
    C2 H2 . 0.93 ?
    O3 C13 . 1.351(3) ?
    O3 H3O . 0.91(4) ?
    C3 C4 . 1.340(3) ?
    C3 C8 . 1.529(3) ?
    C4 C5 . 1.478(3) ?
    C4 C15 . 1.509(3) ?
    O4 C14 . 1.225(3) ?
    C6 C5 . 1.510(4) ?
    C6 C7 . 1.512(3) ?
    C6 H6 . 0.98 ?
    C7 C8 . 1.541(3) ?
    C7 H7A . 0.97 ?
    C7 H7B . 0.97 ?
    C8 C16 . 1.539(3) ?
    C8 C9 . 1.551(3) ?
    C9 C10 . 1.533(3) ?
    C9 H9A . 0.97 ?
    C9 H9B . 0.97 ?
    C13 C12 . 1.350(4) ?
    C13 C14 . 1.455(4) ?
    C12 C18 . 1.506(3) ?
    C12 C11 . 1.528(3) ?
    C11 C17 . 1.534(3) ?
    C11 C10 . 1.542(3) ?
    C10 H10A . 0.97 ?
    C10 H10B . 0.97 ?
    C16 H16A . 0.96 ?
    C16 H16B . 0.96 ?
    C16 H16C . 0.96 ?
    C15 H15A . 0.96 ?
    C15 H15B . 0.96 ?
    C15 H15C . 0.96 ?
    C17 H17A . 0.96 ?
    C17 H17B . 0.96 ?
    C17 H17C . 0.96 ?
    C18 C20 . 1.509(6) ?
    C18 C19 . 1.527(5) ?
    C18 H18 . 0.98 ?
    C19 H19A . 0.96 ?
    C19 H19B . 0.96 ?
    C19 H19C . 0.96 ?
    C20 H20A . 0.96 ?
    C20 H20B . 0.96 ?
    C20 H20C . 0.96 ?

loop_
    _geom_angle_atom_site_label_1
    _geom_angle_atom_site_label_2
    _geom_angle_atom_site_label_3
    _geom_angle_site_symmetry_1
    _geom_angle_site_symmetry_3
    _geom_angle
    _geom_angle_publ_flag
    C2 C1 C14 . . 123.1(2) ?
    C2 C1 C11 . . 128.33(19) ?
    C14 C1 C11 . . 108.52(18) ?
    C6 O2 H2O . . 107.(4) ?
    C1 C2 C3 . . 124.2(2) ?
    C1 C2 H2 . . 117.9 ?
    C3 C2 H2 . . 117.9 ?
    C13 O3 H3O . . 107.(3) ?
    C4 C3 C2 . . 117.94(19) ?
    C4 C3 C8 . . 124.71(18) ?
    C2 C3 C8 . . 117.27(18) ?
    C3 C4 C5 . . 120.4(2) ?
    C3 C4 C15 . . 123.5(2) ?
    C5 C4 C15 . . 116.1(2) ?
    O2 C6 C5 . . 110.6(2) ?
    O2 C6 C7 . . 111.6(2) ?
    C5 C6 C7 . . 108.05(18) ?
    O2 C6 H6 . . 108.8 ?
    C5 C6 H6 . . 108.8 ?
    C7 C6 H6 . . 108.8 ?
    O1 C5 C4 . . 123.9(2) ?
    O1 C5 C6 . . 120.4(2) ?
    C4 C5 C6 . . 115.7(2) ?
    C6 C7 C8 . . 112.67(17) ?
    C6 C7 H7A . . 109.1 ?
    C8 C7 H7A . . 109.1 ?
    C6 C7 H7B . . 109.1 ?
    C8 C7 H7B . . 109.1 ?
    H7A C7 H7B . . 107.8 ?
    C3 C8 C16 . . 109.10(17) ?
    C3 C8 C7 . . 110.18(17) ?
    C16 C8 C7 . . 107.09(17) ?
    C3 C8 C9 . . 112.36(16) ?
    C16 C8 C9 . . 109.45(18) ?
    C7 C8 C9 . . 108.52(17) ?
    C10 C9 C8 . . 118.95(17) ?
    C10 C9 H9A . . 107.6 ?
    C8 C9 H9A . . 107.6 ?
    C10 C9 H9B . . 107.6 ?
    C8 C9 H9B . . 107.6 ?
    H9A C9 H9B . . 107.0 ?
    C12 C13 O3 . . 125.9(2) ?
    C12 C13 C14 . . 111.4(2) ?
    O3 C13 C14 . . 122.7(2) ?
    C13 C12 C18 . . 125.7(2) ?
    C13 C12 C11 . . 111.2(2) ?
    C18 C12 C11 . . 123.1(2) ?
    C1 C11 C12 . . 102.34(17) ?
    C1 C11 C17 . . 111.3(2) ?
    C12 C11 C17 . . 109.80(19) ?
    C1 C11 C10 . . 110.98(17) ?
    C12 C11 C10 . . 110.59(19) ?
    C17 C11 C10 . . 111.48(18) ?
    C9 C10 C11 . . 116.27(18) ?
    C9 C10 H10A . . 108.2 ?
    C11 C10 H10A . . 108.2 ?
    C9 C10 H10B . . 108.2 ?
    C11 C10 H10B . . 108.2 ?
    H10A C10 H10B . . 107.4 ?
    O4 C14 C13 . . 125.8(2) ?
    O4 C14 C1 . . 127.8(2) ?
    C13 C14 C1 . . 106.38(19) ?
    C8 C16 H16A . . 109.5 ?
    C8 C16 H16B . . 109.5 ?
    H16A C16 H16B . . 109.5 ?
    C8 C16 H16C . . 109.5 ?
    H16A C16 H16C . . 109.5 ?
    H16B C16 H16C . . 109.5 ?
    C4 C15 H15A . . 109.5 ?
    C4 C15 H15B . . 109.5 ?
    H15A C15 H15B . . 109.5 ?
    C4 C15 H15C . . 109.5 ?
    H15A C15 H15C . . 109.5 ?
    H15B C15 H15C . . 109.5 ?
    C11 C17 H17A . . 109.5 ?
    C11 C17 H17B . . 109.5 ?
    H17A C17 H17B . . 109.5 ?
    C11 C17 H17C . . 109.5 ?
    H17A C17 H17C . . 109.5 ?
    H17B C17 H17C . . 109.5 ?
    C12 C18 C20 . . 110.9(3) ?
    C12 C18 C19 . . 110.6(3) ?
    C20 C18 C19 . . 111.6(4) ?
    C12 C18 H18 . . 107.9 ?
    C20 C18 H18 . . 107.9 ?
    C19 C18 H18 . . 107.9 ?
    C18 C19 H19A . . 109.5 ?
    C18 C19 H19B . . 109.5 ?
    H19A C19 H19B . . 109.5 ?
    C18 C19 H19C . . 109.5 ?
    H19A C19 H19C . . 109.5 ?
    H19B C19 H19C . . 109.5 ?
    C18 C20 H20A . . 109.5 ?
    C18 C20 H20B . . 109.5 ?
    H20A C20 H20B . . 109.5 ?
    C18 C20 H20C . . 109.5 ?
    H20A C20 H20C . . 109.5 ?
    H20B C20 H20C . . 109.5 ?

loop_
    _geom_torsion_atom_site_label_1
    _geom_torsion_atom_site_label_2
    _geom_torsion_atom_site_label_3
    _geom_torsion_atom_site_label_4
    _geom_torsion_site_symmetry_1
    _geom_torsion_site_symmetry_2
    _geom_torsion_site_symmetry_3
    _geom_torsion_site_symmetry_4
    _geom_torsion
    _geom_torsion_publ_flag
    C14 C1 C2 C3 . . . . -179.3(2) ?
    C11 C1 C2 C3 . . . . -2.2(4) ?
    C1 C2 C3 C4 . . . . -121.8(3) ?
    C1 C2 C3 C8 . . . . 61.2(3) ?
    C2 C3 C4 C5 . . . . 178.4(2) ?
    C8 C3 C4 C5 . . . . -5.0(3) ?
    C2 C3 C4 C15 . . . . -0.9(4) ?
    C8 C3 C4 C15 . . . . 175.8(2) ?
    C3 C4 C5 O1 . . . . 164.2(3) ?
    C15 C4 C5 O1 . . . . -16.5(4) ?
    C3 C4 C5 C6 . . . . -15.8(3) ?
    C15 C4 C5 C6 . . . . 163.5(2) ?
    O2 C6 C5 O1 . . . . -9.9(4) ?
    C7 C6 C5 O1 . . . . -132.3(3) ?
    O2 C6 C5 C4 . . . . 170.2(2) ?
    C7 C6 C5 C4 . . . . 47.8(3) ?
    O2 C6 C7 C8 . . . . 176.6(2) ?
    C5 C6 C7 C8 . . . . -61.6(2) ?
    C4 C3 C8 C16 . . . . -125.5(2) ?
    C2 C3 C8 C16 . . . . 51.1(2) ?
    C4 C3 C8 C7 . . . . -8.2(3) ?
    C2 C3 C8 C7 . . . . 168.44(18) ?
    C4 C3 C8 C9 . . . . 112.9(2) ?
    C2 C3 C8 C9 . . . . -70.4(2) ?
    C6 C7 C8 C3 . . . . 42.0(3) ?
    C6 C7 C8 C16 . . . . 160.49(19) ?
    C6 C7 C8 C9 . . . . -81.4(2) ?
    C3 C8 C9 C10 . . . . 60.2(2) ?
    C16 C8 C9 C10 . . . . -61.1(2) ?
    C7 C8 C9 C10 . . . . -177.67(19) ?
    O3 C13 C12 C18 . . . . 0.5(5) ?
    C14 C13 C12 C18 . . . . -179.5(3) ?
    O3 C13 C12 C11 . . . . -177.5(3) ?
    C14 C13 C12 C11 . . . . 2.5(3) ?
    C2 C1 C11 C12 . . . . -173.2(2) ?
    C14 C1 C11 C12 . . . . 4.3(2) ?
    C2 C1 C11 C17 . . . . 69.6(3) ?
    C14 C1 C11 C17 . . . . -113.0(2) ?
    C2 C1 C11 C10 . . . . -55.2(3) ?
    C14 C1 C11 C10 . . . . 122.3(2) ?
    C13 C12 C11 C1 . . . . -4.2(3) ?
    C18 C12 C11 C1 . . . . 177.8(3) ?
    C13 C12 C11 C17 . . . . 114.1(3) ?
    C18 C12 C11 C17 . . . . -64.0(3) ?
    C13 C12 C11 C10 . . . . -122.5(2) ?
    C18 C12 C11 C10 . . . . 59.5(3) ?
    C8 C9 C10 C11 . . . . -66.0(3) ?
    C1 C11 C10 C9 . . . . 72.0(2) ?
    C12 C11 C10 C9 . . . . -175.16(18) ?
    C17 C11 C10 C9 . . . . -52.7(3) ?
    C12 C13 C14 O4 . . . . 179.7(3) ?
    O3 C13 C14 O4 . . . . -0.3(5) ?
    C12 C13 C14 C1 . . . . 0.4(3) ?
    O3 C13 C14 C1 . . . . -179.6(3) ?
    C2 C1 C14 O4 . . . . -4.8(4) ?
    C11 C1 C14 O4 . . . . 177.6(3) ?
    C2 C1 C14 C13 . . . . 174.6(2) ?
    C11 C1 C14 C13 . . . . -3.1(3) ?
    C13 C12 C18 C20 . . . . 61.5(4) ?
    C11 C12 C18 C20 . . . . -120.7(3) ?
    C13 C12 C18 C19 . . . . -62.8(5) ?
    C11 C12 C18 C19 . . . . 114.9(4) ?

_shelx_res_file                         
;

TITL LWBF55_0m_a.res in P2(1)
    LWBF55_0m.res
    created by SHELXL-2016/6 at 11:30:32 on 16-Dec-2020
CELL 1.54178 8.0026 8.3729 14.4078 90.000 105.783 90.000
ZERR 2.00 0.0008 0.0009 0.0015 0.000 0.003 0.000
LATT -1
SYMM -x, y+1/2, -z
SFAC C H O
UNIT 40 52 8
size  0.352 0.427 0.121
LIST 6 ! automatically inserted. Change 6 to 4 for CHECKCIF!!
TEMP 22.720
ACTA
L.S. 15
FMAP 2
PLAN -5 0 0.00
HTAB
BOND $H
CONF
WGHT    0.059000    0.063700
FVAR       1.36966
O1    3    0.771387    1.023775    0.107944    11.00000    0.08421    0.03416 =
         0.12010    0.01121    0.02115   -0.00516
H3O   2    0.312041    0.032438    0.253733    11.00000    0.07356
C1    1    0.583691    0.386043    0.208532    11.00000    0.04445    0.03981 =
         0.06565    0.00415    0.01378   -0.00809
O2    3    1.107314    0.961726    0.171429    11.00000    0.07035    0.04866 =
         0.09532    0.00246    0.01987   -0.02622
H2O   2    1.049596    1.036189    0.146390    11.00000    0.09764
C2    1    0.585389    0.487219    0.137600    11.00000    0.04165    0.03990 =
         0.06083    0.00418    0.01163   -0.00577
AFIX  43
H2    2    0.494821    0.481461    0.081351    11.00000   -1.20000
AFIX   0
O3    3    0.403622    0.044846    0.306421    11.00000    0.07266    0.06796 =
         0.08823    0.02319    0.01320   -0.03187
C3    1    0.722444    0.608574    0.142491    11.00000    0.04242    0.03831 =
         0.05076    0.00296    0.01427   -0.00648
C4    1    0.674280    0.762145    0.130319    11.00000    0.04800    0.03741 =
         0.06137    0.00605    0.01546   -0.00213
O4    3    0.313527    0.245426    0.135503    11.00000    0.05059    0.05905 =
         0.08989    0.01590    0.00091   -0.01775
C6    1    0.991366    0.840478    0.183472    11.00000    0.05674    0.03836 =
         0.06528   -0.00010    0.01777   -0.01560
AFIX  13
H6    2    1.006422    0.823751    0.252585    11.00000   -1.20000
AFIX   0
C5    1    0.805633    0.888815    0.136994    11.00000    0.06242    0.03366 =
         0.06750   -0.00011    0.02018   -0.00568
C7    1    1.024920    0.684537    0.138690    11.00000    0.04882    0.04235 =
         0.07255    0.00195    0.02497   -0.01126
AFIX  23
H7A   2    1.145514    0.654533    0.165505    11.00000   -1.20000
H7B   2    1.005550    0.699616    0.069820    11.00000   -1.20000
AFIX   0
C8    1    0.907802    0.547979    0.155930    11.00000    0.04143    0.03364 =
         0.05763   -0.00111    0.01783   -0.00610
C9    1    0.987987    0.478846    0.258243    11.00000    0.03952    0.04325 =
         0.06054    0.00156    0.01255   -0.00544
AFIX  23
H9A   2    1.106578    0.447929    0.262305    11.00000   -1.20000
H9B   2    0.993708    0.564771    0.304161    11.00000   -1.20000
AFIX   0
C13   1    0.498852    0.168555    0.288642    11.00000    0.05396    0.04736 =
         0.07112    0.00849    0.01892   -0.01358
C12   1    0.651554    0.219641    0.346922    11.00000    0.05435    0.04567 =
         0.06021    0.00583    0.01777   -0.00906
C11   1    0.717306    0.367101    0.305165    11.00000    0.04656    0.03942 =
         0.05601    0.00132    0.01676   -0.00848
C10   1    0.899430    0.336270    0.291895    11.00000    0.04701    0.03728 =
         0.05577    0.00333    0.01278   -0.00294
AFIX  23
H10A  2    0.974201    0.298977    0.352847    11.00000   -1.20000
H10B  2    0.890286    0.250575    0.245473    11.00000   -1.20000
AFIX   0
C14   1    0.445827    0.264512    0.201369    11.00000    0.04343    0.04076 =
         0.07284    0.00520    0.01283   -0.00884
C16   1    0.906948    0.418459    0.080046    11.00000    0.05848    0.04294 =
         0.06462   -0.00647    0.02097   -0.00253
AFIX 137
H16A  2    0.854861    0.460463    0.016781    11.00000   -1.50000
H16B  2    0.841407    0.327973    0.091293    11.00000   -1.50000
H16C  2    1.024044    0.386129    0.084717    11.00000   -1.50000
AFIX   0
C15   1    0.488394    0.817250    0.110660    11.00000    0.05377    0.04928 =
         0.11346    0.02109    0.02094    0.00946
AFIX 137
H15A  2    0.482369    0.930128    0.098514    11.00000   -1.50000
H15B  2    0.446390    0.794612    0.165653    11.00000   -1.50000
H15C  2    0.418159    0.762070    0.055305    11.00000   -1.50000
AFIX   0
C17   1    0.717250    0.511770    0.370494    11.00000    0.07138    0.05238 =
         0.07471   -0.01048    0.03172   -0.00759
AFIX 137
H17A  2    0.750303    0.605608    0.341520    11.00000   -1.50000
H17B  2    0.798380    0.493976    0.432271    11.00000   -1.50000
H17C  2    0.603031    0.526258    0.378571    11.00000   -1.50000
AFIX   0
C18   1    0.745332    0.147363    0.442608    11.00000    0.06580    0.07263 =
         0.06453    0.01684    0.01311   -0.01531
AFIX  13
H18   2    0.852776    0.207895    0.468386    11.00000   -1.20000
AFIX   0
C19   1    0.636202    0.161943    0.514237    11.00000    0.09997    0.16722 =
         0.07203    0.03420    0.03387   -0.00535
AFIX 137
H19A  2    0.622497    0.272661    0.527851    11.00000   -1.50000
H19B  2    0.693382    0.107379    0.572876    11.00000   -1.50000
H19C  2    0.524138    0.114952    0.487003    11.00000   -1.50000
AFIX   0
C20   1    0.794302   -0.023925    0.430561    11.00000    0.10980    0.07509 =
         0.11221    0.03063   -0.00489    0.00540
AFIX 137
H20A  2    0.691956   -0.083664    0.399544    11.00000   -1.50000
H20B  2    0.847542   -0.069460    0.492730    11.00000   -1.50000
H20C  2    0.874557   -0.027609    0.391744    11.00000   -1.50000
REM #####
AFIX   0
HKLF 4 1 1 0 0 0 1 0 0 0 1


REM  LWBF55_0m_a.res in P2(1)
REM R1 =  0.0415 for    3433 Fo > 4sig(Fo)  and  0.0426 for all    3552 data
REM    230 parameters refined using      1 restraints

END

WGHT      0.0589      0.0637

REM Instructions for potential hydrogen bonds
EQIV $1 x-1, y-1, z
HTAB O3 O2_$1
HTAB O2 O1

REM Highest difference peak  0.150,  deepest hole -0.248,  1-sigma level  0.036
Q1    1   0.5537  0.4783  0.2181  11.00000  0.05    0.15
Q2    1   0.6077  0.3978  0.1269  11.00000  0.05    0.14
Q3    1   0.5228  0.1816  0.4962  11.00000  0.05    0.13
Q4    1   0.7220  0.4402  0.3393  11.00000  0.05    0.13
Q5    1   0.9097  0.4731  0.1201  11.00000  0.05    0.12
;
_shelx_res_checksum                     7157

_shelx_hkl_file                         
;
   1   0   0  112.69    7.50
   2   0   0   86.89    6.60
  -2   0   0   77.89    6.10
  -3   0   0  773.02   47.80
   3   0   0  783.42   49.00
   4   0   0  171.28   14.90
  -4   0   0  187.08   13.40
  -5   0   0  122.19   10.60
  -6   0   0   18.70    1.50
  -6   0   0   21.20    1.60
  -7   0   0   42.20    2.90
  -7   0   0   44.10    2.90
  -8   0   0    3.30    0.60
  -8   0   0    2.80    0.50
  -8   0   0    2.80    0.60
  -9   0   0   13.40    1.00
   0  -1   0    3.70    0.70
  -1  -1   0  936.21   59.19
   1   1   0 1060.89   59.49
   2   1   0  528.65   32.70
  -3  -1   0 3977.40  240.38
   3   1   0 4114.69  242.08
  -3   1   0 4144.79  242.18
  -4  -1   0  299.57   19.50
  -4   1   0  295.17   21.10
   4   1   0  304.47   21.90
   5   1   0   57.79    8.10
  -5   1   0   55.79    6.90
  -6  -1   0  276.27   15.70
  -6  -1   0  255.47   15.60
  -6  -1   0  236.48   20.50
  -6   1   0  271.07   15.60
  -6   1   0  281.07   15.70
  -6   1   0  228.88   20.70
  -7  -1   0  180.48   11.50
  -7  -1   0  182.78   11.40
  -7   1   0  188.58   11.50
  -7   1   0  204.58   11.50
  -8  -1   0   19.10    1.50
  -8  -1   0   19.40    1.30
  -8   1   0   17.40    1.40
  -8   1   0   18.50    1.50
   9  -1   0   46.00    2.60
  -9  -1   0   39.60    2.60
  -9   1   0   39.60    2.60
  -9   1   0   40.60    2.60
   0  -2   0 1430.36   85.09
   1  -2   0 3206.38  181.88
  -1  -2   0 2907.91  181.48
   1   2   0 3116.69  181.68
  -2  -2   0  698.13   44.20
   2   2   0  753.62   44.60
  -3  -2   0 1013.20   60.99
   3   2   0  985.00   61.29
  -3   2   0  991.20   62.19
  -4  -2   0   96.79    8.50
  -4   2   0   92.79    9.10
   4   2   0   92.89    8.70
  -5  -2   0  238.98   12.50
  -5  -2   0  187.68   16.30
  -5   2   0  192.68   12.50
  -5   2   0  190.08   16.70
   5   2   0  224.28   17.30
  -6  -2   0  491.15   29.70
  -6  -2   0  550.54   29.90
   6  -2   0  466.05   30.30
  -6  -2   0  440.76   34.70
  -6   2   0  526.65   29.80
  -6   2   0  464.25   35.80
  -6   2   0  563.14   29.90
  -7  -2   0   22.80    1.70
   7  -2   0   19.20    1.90
  -7  -2   0   22.70    1.70
  -7   2   0   23.00    1.70
  -7   2   0   19.90    1.60
  -8  -2   0   11.70    1.00
   8  -2   0   10.70    0.80
  -8  -2   0   10.40    1.00
  -8   2   0   11.10    1.00
  -8   2   0   11.50    1.00
   9  -2   0   11.00    0.80
  -9  -2   0   11.00    0.80
  -9   2   0    9.50    0.80
  -9   2   0    9.50    0.80
   0  -3   0    0.20    0.60
  -1  -3   0  352.06   23.20
   1  -3   0  418.76   23.80
   1   3   0  361.36   23.20
   1   3   0  326.87   22.40
  -2  -3   0  228.48   15.60
   2   3   0  225.58   16.00
  -3  -3   0  805.02   50.29
  -3   3   0  813.02   51.69
   3   3   0  794.22   50.29
  -4  -3   0   88.19    8.70
  -4   3   0   89.29    9.50
   4   3   0   87.09    8.50
  -5  -3   0    9.80    3.70
  -5  -3   0   12.50    1.10
  -5   3   0   11.50    1.00
   5   3   0   15.40    5.70
  -6  -3   0  169.78    9.90
  -6  -3   0  165.78   15.60
  -6  -3   0  150.48    9.90
  -6   3   0  159.28   15.50
  -6   3   0  167.68    9.90
  -7  -3   0    7.30    0.90
   7  -3   0    5.90    0.90
  -7  -3   0    7.60    0.80
   7  -3   0    6.00    1.00
  -7   3   0    6.90    0.80
  -7   3   0    7.30    0.80
   8  -3   0   14.80    1.00
  -8  -3   0   12.60    1.10
   8  -3   0   15.30    1.20
  -8   3   0   14.30    1.10
  -8   3   0   14.00    1.10
   9  -3   0    5.90    0.60
  -9  -3   0    6.10    0.50
  -9  -3   0    6.30    0.50
  -9   3   0    5.20    0.60
   0  -4   0 1009.30   58.29
   0   4   0  882.61   58.19
  -1  -4   0  226.08   15.60
   1  -4   0  236.48   15.70
   1   4   0  224.78   15.40
  -1   4   0  206.28   16.00
   1   4   0  200.48   14.30
  -2  -4   0   11.00    2.70
  -2   4   0   11.30    2.90
   2   4   0   13.90    3.00
  -3  -4   0   91.69    9.10
  -3   4   0  114.49   10.20
   3   4   0   93.89    8.80
  -4  -4   0   49.99    3.70
   4  -4   0   56.09    3.70
   4  -4   0   54.79    3.70
   4  -4   0   60.49    3.80
   4  -4   0   68.89    4.50
  -4  -4   0   70.49    7.50
   4  -4   0   60.89    3.70
  -4   4   0   62.99    8.20
  -5  -4   0    2.00    0.50
  -5  -4   0    2.00    0.50
   5  -4   0    2.80    0.80
   5  -4   0    3.00    0.50
  -5  -4   0    9.20    4.90
   5  -4   0    2.10    0.40
   5  -4   0    2.30    0.40
   5  -4   0    3.00    0.50
  -5  -4   0    2.70    0.50
  -5   4   0    2.00    4.60
  -5   4   0    3.10    0.50
   6  -4   0   37.90    3.20
   6  -4   0   34.70    2.40
   6  -4   0   36.10    2.60
  -6  -4   0   41.10    2.90
  -6  -4   0   39.00    2.70
   6  -4   0   38.70    2.50
  -6  -4   0   40.10    2.60
  -6   4   0   38.40    2.60
   7  -4   0    1.40    0.40
   7  -4   0    1.70    0.30
  -7  -4   0    1.40    0.40
  -7  -4   0    2.10    0.60
   7  -4   0    1.30    0.60
  -7  -4   0    1.60    0.40
  -7   4   0    1.20    0.40
  -8  -4   0   18.00    1.30
  -8  -4   0   22.90    1.50
   8  -4   0   21.10    1.40
  -8   4   0   18.40    1.40
   9  -4   0   33.00    2.00
   0  -5   0    2.50    1.70
   0   5   0    3.40    1.90
   0   5   0   -1.90    2.00
  -1  -5   0  527.15   34.00
   1   5   0  485.85   32.20
  -1   5   0  531.15   34.60
   1   5   0  522.15   33.90
  -2  -5   0  381.56   28.20
   2   5   0  405.66   27.30
  -2   5   0  411.46   28.50
   3  -5   0   61.59    3.70
  -3  -5   0   54.19    3.60
   3  -5   0   63.79    4.50
   3  -5   0   57.39    3.50
  -3  -5   0   54.19    3.70
   3  -5   0   49.99    3.60
  -3  -5   0   62.69    7.80
  -3  -5   0   59.19    3.80
  -3  -5   0   54.79    3.60
   3   5   0   69.29    8.60
  -3   5   0   46.90    7.90
   4  -5   0   53.39    3.40
   4  -5   0   48.20    3.30
  -4  -5   0   49.10    3.40
  -4  -5   0   49.30    3.50
   4  -5   0   50.59    3.30
  -4  -5   0   63.59   10.20
  -4  -5   0   47.30    3.40
  -4  -5   0   54.39    3.50
   4  -5   0   47.20    3.30
   4  -5   0   58.79    4.10
   4  -5   0   52.59    3.20
  -4  -5   0   48.80    3.30
  -4   5   0   58.29    3.40
  -4   5   0   58.29    8.90
   5  -5   0   12.60    0.90
   5  -5   0   10.80    1.00
  -5  -5   0   12.50    1.10
   5  -5   0   10.70    1.50
  -5  -5   0    8.70    0.90
  -5  -5   0   11.60    1.10
   5  -5   0   11.70    1.10
   5  -5   0    9.90    1.00
  -5   5   0   15.90    5.50
  -5   5   0    9.70    1.00
   6  -5   0   36.10    2.30
  -6  -5   0   32.60    2.30
  -6  -5   0   36.10    2.50
   6  -5   0   33.70    2.90
  -6  -5   0   30.20    2.40
   6  -5   0   33.10    2.20
  -6   5   0   32.80    2.60
  -7  -5   0    3.50    0.60
   7  -5   0    2.70    0.70
  -7  -5   0    3.70    0.80
   7  -5   0    4.00    0.70
  -7   5   0    2.60    0.50
   8  -5   0    3.70    0.50
  -8   5   0    2.90    0.40
   0  -6   0  319.87   21.20
   0  -6   0  286.87   17.00
   0  -6   0  316.97   17.60
   0  -6   0  242.38   16.80
   0  -6   0  249.08   16.80
   0   6   0  269.77   20.90
   0   6   0  307.37   20.90
   1  -6   0   72.49    4.70
   1  -6   0   80.69    4.70
   1  -6   0   72.29    4.60
  -1  -6   0   68.89    4.60
  -1  -6   0   67.19    4.70
  -1  -6   0   91.19    8.60
   1  -6   0   76.29    4.50
  -1  -6   0   69.19    4.60
   1  -6   0   67.19    4.60
  -1  -6   0   73.89    4.60
  -1  -6   0   69.99    4.50
  -1  -6   0   79.69    5.30
   1  -6   0   74.79    4.70
   1  -6   0   73.59    4.60
  -1  -6   0   79.19    4.70
  -1  -6   0   73.99    4.60
   1  -6   0   68.09    4.60
  -1   6   0   80.79    9.20
  -2  -6   0  158.78    9.80
   2  -6   0  187.98   10.60
  -2  -6   0  144.09   14.20
  -2  -6   0  164.28    9.70
  -2  -6   0  164.48   10.60
   2  -6   0  148.99    9.70
   2  -6   0  142.79    9.70
   2  -6   0  176.18    9.90
   2  -6   0  168.28    9.80
  -2  -6   0  157.78    9.70
   2  -6   0  155.68    9.70
  -2  -6   0  166.38    9.90
   2  -6   0  155.18    9.60
  -2  -6   0  148.19    9.70
  -2  -6   0  157.68    9.70
  -2  -6   0  164.88    9.90
   2  -6   0  152.28    9.70
   2  -6   0  156.08    9.60
  -2  -6   0  163.18    9.60
  -2   6   0  190.38   15.30
   3  -6   0   45.30    3.00
  -3  -6   0   50.99    3.20
  -3  -6   0   48.50    3.00
   3  -6   0   46.30    3.20
  -3  -6   0   50.09    3.10
  -3  -6   0   52.59    3.30
   3  -6   0   48.80    3.80
  -3  -6   0   49.99    3.20
  -3  -6   0   44.70    3.10
   3  -6   0   41.90    3.00
   3  -6   0   43.50    3.00
   3  -6   0   42.70    3.00
  -3   6   0   41.90    8.60
   4  -6   0  202.08   12.30
   4  -6   0  205.08   12.30
  -4  -6   0  212.48   12.40
   4  -6   0  198.68   12.40
  -4  -6   0  222.38   12.60
  -4  -6   0  198.28   12.40
  -4  -6   0  210.38   12.30
  -4  -6   0  208.88   12.60
   4  -6   0  214.88   13.30
   4  -6   0  197.78   12.40
  -4   6   0  188.48   19.00
  -5  -6   0   42.40    2.80
   5  -6   0   39.70    2.70
  -5  -6   0   42.50    3.20
  -5  -6   0   38.00    3.00
  -5  -6   0   39.50    2.80
   5  -6   0   39.70    3.40
   5  -6   0   39.50    2.60
   5  -6   0   39.30    2.60
   5  -6   0   38.60    2.70
  -5   6   0   42.30    3.00
  -6  -6   0    1.00    0.40
  -6  -6   0    1.10    0.50
  -6  -6   0    1.60    0.40
   6  -6   0    0.80    0.50
   6  -6   0    0.90    0.30
   6  -6   0    1.10    0.30
   6  -6   0    1.20    0.40
  -6   6   0    1.20    0.40
   7  -6   0    3.50    0.70
   7  -6   0    4.40    0.60
   7  -6   0    4.10    0.70
  -7   6   0    4.20    0.50
   0  -7   0    0.40    0.30
   0  -7   0    0.50    0.50
   0  -7   0    0.90    0.40
   0  -7   0    0.70    0.30
   0  -7   0    0.80    0.50
   0  -7   0    1.60    0.50
   0  -7   0    0.20    0.40
   0  -7   0    0.10    0.40
  -1  -7   0  179.18   10.50
   1  -7   0  182.68   10.40
  -1  -7   0  176.88   10.30
  -1  -7   0  176.98   11.10
   1  -7   0  168.68   10.20
   1  -7   0  177.18   10.40
  -1  -7   0  159.08   10.70
  -1  -7   0  142.99   10.10
  -1  -7   0  167.88   10.20
   1  -7   0  179.78   10.30
  -1  -7   0  152.48   10.40
  -1   7   0  178.88   17.50
  -1   7   0  151.38   17.20
  -2  -7   0  125.39    7.70
  -2  -7   0  123.09    7.60
  -2  -7   0  122.79    7.80
   2  -7   0  130.69    7.60
   2  -7   0  131.09    7.70
  -2  -7   0  123.89    7.80
  -2  -7   0  119.19    7.80
   2  -7   0  121.29    7.70
   2  -7   0  129.79    7.70
  -2  -7   0  129.19    7.90
  -2  -7   0  120.69    7.70
   2  -7   0  127.49    7.70
  -2  -7   0  116.59    7.70
   2  -7   0  110.99    7.70
   2  -7   0  136.29    7.80
   2  -7   0  139.69    7.70
  -2   7   0  159.58   18.10
   3  -7   0   24.10    1.60
  -3  -7   0   21.60    1.70
  -3  -7   0   19.80    1.80
  -3  -7   0   22.60    1.80
   3  -7   0   24.10    1.70
  -3  -7   0   21.20    1.80
   3  -7   0   22.60    1.70
   3  -7   0   25.50    1.90
   3  -7   0   21.00    1.60
  -3  -7   0   20.50    1.80
   3  -7   0   24.20    1.70
   3  -7   0   25.90    2.40
  -4  -7   0   24.20    1.90
  -4  -7   0   20.90    1.80
  -4  -7   0   25.10    1.90
   4  -7   0   25.30    1.70
   4  -7   0   24.70    2.40
   4  -7   0   25.40    1.80
   5  -7   0    3.80    0.70
   5  -7   0    4.90    0.60
   5  -7   0    3.70    0.90
   5  -7   0    4.60    0.80
  -5  -7   0    3.90    0.70
  -5  -7   0    4.30    0.80
   5  -7   0    5.10    0.70
  -5  -7   0    5.90    0.90
  -6  -7   0    8.30    0.80
   6  -7   0   10.50    0.70
  -6  -7   0   11.90    1.10
   6  -7   0   10.30    0.90
   6  -7   0    8.90    1.10
   6  -7   0   10.40    0.80
  -6   7   0    9.00    0.80
   7  -7   0   16.70    1.20
  -7  -7   0   20.40    1.30
   0  -8   0   66.29    4.20
   0  -8   0   76.89    5.20
   0  -8   0   65.79    4.40
   0  -8   0   67.29    4.40
   0  -8   0   69.09    4.40
   0  -8   0   64.69    4.40
   0  -8   0   68.89    4.20
   0  -8   0   73.39    4.40
   0  -8   0   70.89    4.40
   0  -8   0   63.19    4.30
  -1  -8   0  128.29    7.70
  -1  -8   0  129.49    7.90
  -1  -8   0  123.39    8.80
  -1  -8   0  130.99    7.90
   1  -8   0  135.89    7.90
   1  -8   0  133.19    7.70
  -1  -8   0  125.29    7.90
   1  -8   0  124.69    7.80
   1  -8   0  137.39    8.70
   1  -8   0  114.99    7.80
  -1  -8   0  126.99    7.90
   1  -8   0  126.49    7.80
   1  -8   0  124.39    7.80
   1  -8   0  124.99    7.80
  -1  -8   0  130.29    7.90
  -1  -8   0  127.19    8.00
   1  -8   0  129.49    7.80
   1  -8   0  137.59    7.90
   2  -8   0  154.78    9.40
  -2  -8   0  167.78    9.70
   2  -8   0  149.39   10.50
   2  -8   0  152.48    9.30
   2  -8   0  136.19    9.30
   2  -8   0  155.28    9.60
  -2  -8   0  170.28    9.50
  -3  -8   0   64.09    4.30
  -3  -8   0   63.59    4.30
   3  -8   0   66.79    4.20
  -3  -8   0   68.19    4.20
   3  -8   0   69.99    4.10
   3  -8   0   71.79    4.20
   3  -8   0   64.19    4.10
   3  -8   0   67.69    4.20
   3  -8   0   62.19    4.90
  -3  -8   0   68.69    4.30
  -4  -8   0   11.40    1.10
  -4  -8   0   12.30    1.20
   4  -8   0   11.10    1.50
  -4  -8   0   12.90    1.20
   4  -8   0   11.90    1.10
   4  -8   0   12.20    0.90
   4  -8   0   11.80    1.00
   4  -8   0   11.60    1.10
   5  -8   0    5.10    0.70
   5  -8   0    5.50    0.50
  -5  -8   0    4.80    0.70
   5  -8   0    6.20    0.70
   5  -8   0    4.00    0.80
  -6  -8   0   19.40    1.30
   6  -8   0   17.50    1.30
   0  -9   0    1.00    0.40
   0  -9   0    0.30    0.60
   0  -9   0    0.50    0.40
   0  -9   0    0.20    0.40
  -1  -9   0   11.70    1.00
  -1  -9   0   12.10    1.30
   1  -9   0   14.30    1.10
   1  -9   0   13.70    1.20
   1  -9   0   15.20    1.20
   1  -9   0   11.60    1.10
  -1  -9   0   12.80    1.20
  -1  -9   0   12.70    1.30
   1  -9   0   11.70    1.60
   1  -9   0   13.60    1.00
  -1  -9   0   13.00    1.30
   1  -9   0   12.70    1.10
   2  -9   0   37.50    2.50
   2  -9   0   39.50    2.60
   2  -9   0   38.30    2.50
  -2  -9   0   43.10    2.60
   2  -9   0   38.90    2.50
   2  -9   0   38.30    3.10
  -2  -9   0   42.50    2.70
   2  -9   0   38.20    2.60
  -2  -9   0   39.50    2.70
  -2  -9   0   37.50    2.70
  -3  -9   0   35.10    2.30
   3  -9   0   35.10    2.10
  -3  -9   0   38.70    2.40
   3  -9   0   33.10    2.20
   3  -9   0   30.00    2.70
   3  -9   0   34.80    2.30
  -3  -9   0   30.40    2.30
   3  -9   0   33.90    2.20
   4  -9   0   13.10    0.90
   4  -9   0   14.70    1.10
   4  -9   0   12.90    1.00
  -4  -9   0   13.90    1.10
   4  -9   0   12.60    1.00
   4  -9   0   10.70    1.30
   5  -9   0   31.00    1.90
  -5  -9   0   30.30    2.00
   0 -10   0   11.60    0.90
   0 -10   0   12.10    1.00
   1 -10   0    8.50    0.70
   1 -10   0    7.80    0.90
   2 -10   0   10.20    0.70
  -2 -10   0    8.30    0.80
   2 -10   0    9.20    1.20
   3 -10   0    1.00    0.40
   3 -10   0    1.10    0.30
  -9   0   1   36.90    2.20
  -9   0   1   31.50    2.20
  -8   0   1   29.50    1.90
  -8   0   1   26.80    1.90
  -8   0   1   26.70    2.00
  -7   0   1   62.99    4.20
  -7   0   1   71.09    9.60
  -7   0   1   64.99    4.20
  -6   0   1    6.10    0.80
  -6   0   1    6.30    0.70
  -6   0   1    5.50    6.10
  -5   0   1  166.68   13.40
  -4   0   1   59.39    5.90
  -3   0   1  338.67   22.00
  -2   0   1  605.14   36.10
   2   0  -1  578.84   36.50
  -1   0   1 2459.35  144.89
   0   0  -1 2456.95  144.89
   0   0  -1 2524.85  144.99
   0   0   1 2699.73  144.99
   0   0   1 2229.28  144.79
   0   0  -1 2420.26  144.99
   2   0   1 1988.80  118.89
   3   0   1  911.91   58.09
  -3   0  -1  949.40   57.09
  -4   0  -1  206.08   15.10
   4   0   1  206.28   16.60
  -5   0  -1   10.50    3.40
  -6   0  -1    6.20    0.80
  -6   0  -1    6.40    0.70
  -7   0  -1   19.70    1.50
  -7   0  -1   20.00    1.60
  -8   0  -1    3.70    0.60
  -8   0  -1    2.70    0.50
  -8   0  -1    2.60    0.50
  -9   0  -1    0.40    0.30
   9  -1  -1    5.20    0.50
  -9  -1   1    6.30    0.60
   9  -1  -1    6.50    0.70
  -9   1   1    5.20    0.60
  -9   1   1    4.90    0.50
  -8  -1   1   14.30    1.10
  -8  -1   1   16.50    1.20
  -8  -1   1   12.60    1.20
  -8   1   1   15.60    1.20
  -8   1   1   14.10    1.20
  -7  -1   1   31.10    2.40
  -7  -1   1   32.30    2.40
  -7  -1   1   34.90    2.40
  -7   1   1   40.30    2.50
  -7   1   1   38.70    2.50
  -6  -1   1  164.08   10.00
  -6  -1   1  135.09   14.30
  -6  -1   1  178.98   10.10
  -6   1   1  161.88   10.00
  -6   1   1  175.98   10.10
  -5  -1   1   81.69    8.60
  -5  -1   1   78.39    8.00
  -5   1   1   92.69    8.80
  -4  -1   1  988.30   59.89
  -4   1   1  977.70   61.39
   4   1  -1  992.50   62.09
  -3  -1   1 3126.39  180.78
  -3   1   1 2945.61  182.08
   3   1  -1 3107.19  182.08
  -2  -1   1 1220.08   69.39
  -2  -1   1 1183.38   69.99
  -2   1   1 1103.99   70.39
   2   1  -1 1167.88   69.89
   1   1  -1 8534.95  500.75
   0  -1  -1 1231.18   73.79
   0  -1   1 1308.57   74.29
   0   1   1 1195.18   73.69
   0   1  -1 1334.77   74.19
   0   1   1 1195.68   73.99
   1  -1   1   10.20    1.70
   1   1   1   11.50    1.60
   2  -1   1 1168.08   71.29
   2   1   1 1167.78   70.69
   3  -1   1  297.27   21.90
   3   1   1  314.07   21.10
  -4   1  -1   19.00    3.90
   5   1   1  224.28   19.30
  -5   1  -1  211.98   17.60
  -5   1  -1  241.68   13.70
  -6  -1  -1  102.69    6.70
  -6  -1  -1  109.29    6.70
  -6  -1  -1  106.59   11.70
  -6   1  -1   90.49   16.70
  -6   1  -1  115.99    6.80
  -6   1  -1  110.19    6.70
  -7  -1  -1  171.88   10.50
   7  -1   1  153.48   11.70
  -7  -1  -1  170.08   10.60
  -7   1  -1  189.78   10.60
  -7   1  -1  183.98   10.60
  -8  -1  -1    9.00    0.90
  -8  -1  -1   10.40    1.00
  -8   1  -1    7.80    0.90
  -8   1  -1    9.90    0.90
  -9  -1  -1    1.90    0.30
  -9   1  -1    1.80    0.30
  -9   1  -1    1.90    0.30
   9  -2  -1    7.80    0.70
  -9  -2   1    8.40    0.70
   9  -2  -1    7.00    0.60
  -9   2   1    7.80    0.70
  -9   2   1    7.90    0.70
  -8  -2   1    4.50    0.70
  -8  -2   1    3.50    0.60
  -8   2   1    3.40    0.60
  -8   2   1    3.20    0.60
  -7  -2   1  124.89    7.20
  -7  -2   1  109.59    7.10
  -7   2   1  117.49    7.20
  -7   2   1  114.99    7.20
  -6  -2   1  100.89   11.30
  -6  -2   1  106.89    6.40
  -6  -2   1   91.69    6.30
   6  -2  -1   97.29    6.90
  -6   2   1  115.39    6.50
  -6   2   1  118.49    6.50
  -6   2   1   87.89   11.60
  -5  -2   1  285.67   22.30
  -5  -2   1  355.86   18.60
  -5   2   1  287.07   23.00
  -4  -2   1   22.00    3.70
   4   2  -1   29.00    4.30
  -4   2   1   22.90    3.70
  -3  -2   1  615.34   39.00
  -3   2   1  616.54   39.90
   3   2  -1  640.84   39.10
  -2  -2   1  301.37   19.10
   2   2  -1  299.17   18.40
  -2   2   1  264.27   19.30
  -1  -2   1 1349.56   85.49
   1   2  -1 1502.55   85.09
  -1   2   1 1455.85   86.09
   0  -2  -1 1853.71  105.39
   0  -2   1 1934.11  105.99
   0   2   1 1555.84  105.39
   1  -2   1 1106.89   65.79
  -1  -2  -1 1074.69   65.09
   1   2   1 1095.09   65.79
  -2  -2  -1   34.60    3.30
   2   2   1   30.60    3.90
  -3  -2  -1  690.83   42.00
   3   2   1  655.03   42.60
  -4  -2  -1  347.27   23.80
   4   2   1  335.87   24.60
  -4   2  -1  361.46   25.60
  -5  -2  -1  239.28   18.60
  -5   2  -1  250.77   14.40
   5   2   1  227.68   20.10
  -5   2  -1  238.68   19.50
  -6  -2  -1  174.28   15.80
   6  -2   1  168.78   11.40
  -6  -2  -1  171.98   10.70
  -6  -2  -1  196.28   10.90
  -6   2  -1  188.58   10.90
  -6   2  -1  151.38   16.80
  -6   2  -1  183.98   10.90
   7  -2   1    7.20    1.10
  -7  -2  -1    8.00    1.00
  -7  -2  -1    6.60    0.90
  -7   2  -1    8.30    0.90
  -7   2  -1    8.80    0.90
  -8  -2  -1   49.99    2.80
   8  -2   1   43.30    2.60
   8  -2   1   45.40    2.80
  -8  -2  -1   39.10    2.80
  -8   2  -1   41.10    2.80
  -8   2  -1   38.70    2.80
  -9  -2  -1    3.00    0.40
   9  -2   1    2.30    0.50
  -9  -2  -1    2.30    0.40
  -9   2  -1    2.40    0.30
  -9   2  -1    2.60    0.30
  -9  -3   1   13.70    1.00
   9  -3  -1   14.20    1.10
  -9  -3   1   14.90    1.00
  -9   3   1   12.30    1.00
  -8  -3   1   13.40    1.10
   8  -3  -1   15.80    1.20
  -8  -3   1   16.60    1.30
   8  -3  -1   15.50    1.00
  -8   3   1   14.40    1.10
  -8   3   1   11.90    1.10
  -7  -3   1    9.70    1.00
   7  -3  -1    8.60    1.20
  -7  -3   1    8.60    0.90
   7  -3  -1    9.30    1.00
   7  -3  -1    9.60    0.90
  -7   3   1   10.80    1.10
  -7   3   1    9.60    1.00
  -6  -3   1  258.57   21.80
  -6  -3   1  248.28   15.90
   6  -3  -1  263.97   16.50
  -6   3   1  257.77   21.60
  -6   3   1  295.07   16.40
   5  -3  -1   27.90    2.40
   5   3  -1   41.80    8.10
  -5   3   1   32.70    6.70
  -5   3   1   26.20    2.10
  -4  -3   1  319.37   22.30
  -4   3   1  317.77   22.90
   4   3  -1  293.17   21.60
  -3  -3   1  908.81   57.59
   3   3  -1  955.50   57.19
  -3   3   1  924.71   58.59
  -2  -3   1 2069.69  130.89
   2   3  -1 2374.36  130.69
  -2   3   1 2134.79  131.79
  -1  -3   1  962.60   57.49
   1   3  -1  974.10   56.79
  -1   3   1  891.81   57.69
   0  -3   1  148.69   10.40
   0  -3  -1  155.38   10.10
   0   3   1  126.79    9.90
   1  -3   1 1170.78   66.29
  -1  -3  -1 1044.30   65.39
   1   3   1 1050.29   67.39
  -2  -3  -1  537.75   33.30
   2   3   1  520.45   33.90
  -3  -3  -1  174.68   12.60
   3   3   1  159.28   12.90
  -4  -3  -1  191.58   14.50
   4   3   1  181.68   14.80
  -4   3  -1  178.98   16.00
  -5  -3  -1  268.47   16.60
  -5  -3  -1  273.77   21.50
   5  -3   1  278.87   17.30
  -5  -3  -1  251.37   16.60
   5   3   1  297.27   23.10
  -5   3  -1  309.07   24.60
  -5   3  -1  284.07   16.60
  -6  -3  -1  164.08    9.20
   6  -3   1  141.29    8.90
  -6  -3  -1  147.09    9.10
   6  -3   1  143.89    9.80
  -6   3  -1  133.89   16.80
  -6   3  -1  157.38    9.20
   7  -3   1   10.80    1.40
   7  -3   1   11.00    0.90
   7  -3   1   12.20    1.40
  -7  -3  -1   11.70    1.20
  -7   3  -1   12.70    1.20
  -7   3  -1   11.60    1.20
   8  -3   1   24.20    1.60
  -8  -3  -1   20.70    1.50
  -8   3  -1   18.80    1.70
  -8   3  -1   23.00    1.60
   9  -3   1    6.70    0.60
  -9   3  -1    5.90    0.50
  -9   4   1    2.20    0.30
  -8  -4   1   13.30    1.10
  -8  -4   1   14.90    1.10
   8  -4  -1   14.20    0.90
   8  -4  -1   13.60    1.30
  -8  -4   1   11.80    1.00
  -8   4   1   12.40    1.10
  -7  -4   1    1.40    0.50
  -7  -4   1    1.10    0.30
   7  -4  -1    1.40    0.40
   7  -4  -1    2.20    0.60
  -7  -4   1    1.50    0.40
   7  -4  -1    1.80    0.40
  -7   4   1    1.10    0.40
  -6  -4   1  169.58   10.30
  -6  -4   1  171.18   10.30
   6  -4  -1  174.28   11.00
   6  -4  -1  166.98   10.20
   6  -4  -1  164.28   10.30
   6  -4  -1  161.88   10.20
  -6   4   1  170.58   16.70
  -6   4   1  184.38   10.40
   5  -4  -1   15.20    1.70
   5  -4  -1   14.10    1.20
  -5  -4   1   14.50    1.20
   5  -4  -1   13.50    1.10
  -5  -4   1   16.90    1.10
   5  -4  -1   12.70    1.10
  -5  -4   1   12.30    1.20
  -5  -4   1    8.60    4.90
  -5   4   1   15.30    1.20
  -5   4   1   16.40    5.90
  -4  -4   1   18.00    1.40
   4  -4  -1   18.90    1.40
   4  -4  -1   20.50    1.90
   4  -4  -1   18.70    1.30
  -4   4   1   23.00    4.80
  -3   4   1  170.58   13.90
   3   4  -1  162.78   12.20
  -2  -4   1 1450.55   89.19
  -2   4   1 1502.55   89.89
   2   4  -1 1428.56   90.79
  -1  -4   1  443.26   28.50
  -1   4   1  425.86   28.60
   1   4  -1  433.96   27.90
   0  -4  -1  286.17   17.70
   0  -4   1  260.47   18.10
   0   4   1  233.28   17.30
  -1  -4  -1  692.43   43.80
   1  -4   1  768.22   44.70
   1   4   1  655.93   44.30
  -2  -4  -1  246.28   17.70
   2   4   1  260.27   18.20
  -3  -4  -1   26.40    4.40
  -3   4  -1   17.60    4.60
   4  -4   1  354.86   24.10
   4  -4   1  466.25   25.40
   4  -4   1  434.86   24.30
  -4  -4  -1  447.76   28.70
   4  -4   1  380.36   24.10
   4  -4   1  398.96   24.10
  -4  -4  -1  414.56   24.30
  -4  -4  -1  355.86   24.20
   4  -4   1  377.76   24.20
  -4   4  -1  438.26   31.00
   4   4   1  435.16   28.90
   5  -4   1  122.09    8.40
  -5  -4  -1  140.79    8.50
  -5  -4  -1  151.98   14.90
   5  -4   1  137.79    8.30
   5  -4   1  129.69    8.30
  -5  -4  -1  123.49    8.40
  -5  -4  -1  155.28    8.50
   5  -4   1  142.99    9.30
   5  -4   1  130.49    8.40
  -5   4  -1  156.88   14.30
  -5   4  -1  150.58    8.50
  -6  -4  -1   46.10    3.20
   6  -4   1   47.80    3.80
  -6  -4  -1   44.00    3.10
   6  -4   1   45.70    3.00
  -6  -4  -1   45.00    3.10
   6  -4   1   49.40    3.10
   6  -4   1   48.20    3.00
   6  -4   1   46.10    3.00
  -6   4  -1   52.49    3.20
   7  -4   1   17.50    1.10
   7  -4   1   14.00    1.60
  -7  -4  -1   15.30    1.20
   7  -4   1   16.50    1.30
  -7  -4  -1   16.30    1.30
  -7   4  -1   16.70    1.30
   8  -4   1    6.40    0.70
  -8  -4  -1    6.20    0.60
  -8  -4  -1    6.00    0.50
  -8   4  -1    5.50    0.60
   8  -5  -1    4.10    0.60
   8  -5  -1    4.60    0.40
  -8  -5   1    3.80    0.50
  -8   5   1    3.50    0.50
   7  -5  -1   25.60    1.70
   7  -5  -1   26.10    1.60
  -7  -5   1   26.70    1.80
  -7  -5   1   24.50    1.80
   7  -5  -1   20.40    2.00
  -7   5   1   21.70    1.70
  -6  -5   1   40.70    3.20
   6  -5  -1   44.90    2.80
  -6  -5   1   45.60    3.00
   6  -5  -1   43.60    3.00
  -6  -5   1   44.40    3.10
   6  -5  -1   44.70    3.50
   6  -5  -1   46.40    2.90
  -6   5   1   47.10    3.00
   5  -5  -1  403.46   23.70
  -5  -5   1  369.76   24.00
  -5  -5   1  395.86   23.90
  -5  -5   1  390.76   30.10
   5  -5  -1  376.16   23.80
  -5  -5   1  415.36   24.00
   5  -5  -1  402.46   23.80
   5  -5  -1  433.06   24.70
  -5   5   1  382.56   32.20
  -5   5   1  438.26   23.90
  -4  -5   1   24.50    1.90
   4  -5  -1   27.30    1.80
   4  -5  -1   23.40    1.80
   4  -5  -1   29.10    2.40
  -4  -5   1   24.60    1.80
  -4  -5   1   24.00    1.80
   4  -5  -1   23.60    1.70
  -4  -5   1   24.20    1.90
  -4  -5   1   23.00    1.90
   4  -5  -1   26.40    1.70
  -4   5   1   28.40    5.90
  -3  -5   1   95.39    5.80
   3  -5  -1   94.49    6.00
   3  -5  -1   97.39    5.90
  -3  -5   1   95.59   10.30
  -3  -5   1   87.59    6.00
  -3  -5   1   91.29    6.00
   3  -5  -1   96.59    5.90
   3  -5  -1  103.19    6.00
  -3  -5   1  101.59    6.10
   3  -5  -1  100.89    5.90
  -3  -5   1   94.59    5.90
  -3   5   1  117.49   11.10
  -2  -5   1  218.78   17.00
   2   5  -1  221.98   16.10
  -2   5   1  219.28   17.10
   1   5  -1  106.39    8.50
  -1   5   1   92.49    9.00
   1   5  -1   98.99    8.30
   0  -5   1  230.78   19.50
   0  -5  -1  219.58   14.90
   0   5   1  179.38   14.70
   0   5  -1  200.38   15.60
   0   5   1  196.48   15.60
  -1  -5  -1  632.84   39.50
   1   5   1  580.54   40.20
  -1   5  -1  637.44   41.40
  -2  -5  -1   61.19    6.30
   2   5   1   52.69    9.50
  -2   5  -1   48.90    6.90
  -3  -5  -1  160.78   11.00
   3  -5   1  198.58   11.80
  -3  -5  -1  200.48   11.00
  -3  -5  -1  189.98   15.10
   3  -5   1  170.88   10.90
  -3  -5  -1  183.28   11.10
   3  -5   1  205.78   11.20
   3  -5   1  168.18   10.90
  -3  -5  -1  172.58   10.90
  -3  -5  -1  168.38   11.00
   3  -5   1  167.28   10.90
   3  -5   1  178.08   11.00
   3   5   1  192.68   15.00
  -3   5  -1  217.58   17.20
   4  -5   1  152.98    9.40
   4  -5   1  141.79    9.40
  -4  -5  -1  153.08    9.40
  -4  -5  -1  146.59    9.50
  -4  -5  -1  160.98    9.40
   4  -5   1  151.28    9.50
  -4  -5  -1  152.18    9.50
   4  -5   1  165.88   10.40
  -4  -5  -1  153.38    9.60
   4  -5   1  147.19    9.40
  -4  -5  -1  164.08    9.70
  -4  -5  -1  182.08   16.30
   4  -5   1  144.39    9.50
  -4   5  -1  178.18    9.60
  -4   5  -1  184.08   16.30
   5  -5   1  249.68   15.60
   5  -5   1  263.17   15.40
   5  -5   1  255.07   15.50
   5  -5   1  279.27   16.50
  -5  -5  -1  254.27   15.70
   5  -5   1  261.37   15.50
  -5  -5  -1  233.58   15.60
  -5  -5  -1  262.67   15.70
  -5   5  -1  269.47   22.90
  -5   5  -1  278.07   15.60
  -6  -5  -1   18.50    1.40
   6  -5   1   18.10    1.50
   6  -5   1   18.00    1.20
  -6  -5  -1   17.20    1.40
   6  -5   1   17.00    1.90
   6  -5   1   16.60    1.30
  -6  -5  -1   19.50    1.60
   6  -5   1   17.70    1.30
  -6   5  -1   17.20    1.40
   7  -5   1   68.09    5.20
   7  -5   1   81.09    4.60
   7  -5   1   82.69    4.80
  -7  -5  -1   74.29    4.70
  -7   5  -1   77.99    4.80
   8  -5   1    8.70    0.70
  -8   5  -1    6.30    0.60
  -8   6   1    3.60    0.40
  -7  -6   1    1.00    0.30
  -7  -6   1    1.40    0.50
   7  -6  -1    1.10    0.30
   7  -6  -1    1.40    0.30
   7  -6  -1    1.10    0.50
  -7   6   1    0.90    0.30
   6  -6  -1   24.00    1.60
  -6  -6   1   22.10    1.70
   6  -6  -1   21.10    2.10
   6  -6  -1   21.70    1.50
  -6  -6   1   25.10    1.80
   6  -6  -1   22.00    1.70
  -6  -6   1   21.20    1.60
  -6   6   1   22.70    1.60
   5  -6  -1   69.39    4.30
   5  -6  -1   71.79    4.20
   5  -6  -1   68.39    5.00
   5  -6  -1   71.19    4.20
   5  -6  -1   66.89    4.20
  -5  -6   1   63.59    4.20
  -5  -6   1   64.79    4.40
  -5  -6   1   63.39    4.40
  -5  -6   1   61.29    4.30
  -5   6   1   71.89    4.30
   4  -6  -1   22.30    1.70
   4  -6  -1   20.10    1.70
  -4  -6   1   25.80    1.90
   4  -6  -1   25.80    2.40
  -4  -6   1   25.40    1.90
  -4  -6   1   25.60    1.90
  -4  -6   1   26.10    1.80
   4  -6  -1   23.50    1.70
   4  -6  -1   23.80    1.80
  -4  -6   1   24.10    1.90
   4  -6  -1   23.80    1.70
  -4   6   1   37.40    7.40
  -3  -6   1   20.20    6.70
   3  -6  -1   36.80    2.40
   3  -6  -1   32.00    2.20
  -3  -6   1   32.30    2.20
   3  -6  -1   32.90    2.20
   3  -6  -1   34.00    2.10
  -3  -6   1   32.40    2.10
  -3  -6   1   31.80    2.30
  -3  -6   1   29.80    2.30
   3  -6  -1   34.30    2.20
  -3  -6   1   29.80    2.30
  -3  -6   1   33.50    2.40
   3  -6  -1   29.40    2.10
  -3   6   1   35.20    8.00
  -2  -6   1  298.37   17.00
   2  -6  -1  274.37   16.80
  -2  -6   1  277.77   17.00
   2  -6  -1  280.97   16.70
  -2  -6   1  265.07   16.90
   2  -6  -1  284.37   16.80
   2  -6  -1  263.57   16.80
  -2  -6   1  281.07   16.80
  -2  -6   1  250.57   21.80
   2  -6  -1  313.07   16.90
  -2  -6   1  286.47   16.80
  -2  -6   1  270.17   16.80
  -2  -6   1  273.87   16.90
   2  -6  -1  283.87   16.80
   2  -6  -1  292.27   16.80
  -2  -6   1  278.97   16.70
  -2   6   1  329.27   22.60
  -1  -6   1   30.00    2.00
   1  -6  -1   27.90    2.10
  -1  -6   1   27.20    2.00
  -1  -6   1   33.80    2.60
  -1  -6   1   32.30    2.20
  -1  -6   1   28.00    2.10
   1  -6  -1   28.80    2.00
  -1  -6   1   29.30    2.10
  -1  -6   1   33.20    2.20
   1  -6  -1   29.20    2.50
  -1  -6   1   28.00    2.00
  -1  -6   1   28.90    1.90
  -1  -6   1   30.20    6.20
   1  -6  -1   32.50    2.10
   1  -6  -1   27.70    2.00
   1  -6  -1   29.70    2.00
   1  -6  -1   26.80    2.00
   1  -6  -1   30.00    2.10
  -1   6   1   35.20    6.00
   1   6  -1   26.60    6.50
   0  -6   1   83.39    5.80
   0  -6  -1   77.09    5.60
   0  -6   1   86.59    5.60
   0  -6   1  103.39    6.30
   0  -6   1   81.89    5.50
   0  -6  -1  102.59    6.30
   0  -6   1  102.89    5.90
   0  -6  -1   93.59    5.60
   0  -6  -1   93.79    5.70
   0  -6  -1   77.19    5.50
   0  -6   1  108.49   10.20
   0  -6  -1   92.39    5.60
   0  -6  -1   78.39    5.50
   0   6   1   90.89    9.50
  -1  -6  -1  462.75   25.50
  -1  -6  -1  395.36   24.80
   1  -6   1  390.46   24.70
   1  -6   1  387.66   24.70
   1  -6   1  415.96   24.60
  -1  -6  -1  401.46   24.60
   1  -6   1  406.46   24.60
  -1  -6  -1  406.16   24.70
  -1  -6  -1  443.46   28.50
  -1  -6  -1  392.06   24.70
  -1  -6  -1  454.55   24.80
   1  -6   1  422.56   24.70
  -1  -6  -1  414.66   24.70
   1  -6   1  389.96   24.80
  -1  -6  -1  417.66   24.70
   1   6   1  439.96   30.00
  -1   6  -1  452.75   30.50
  -2  -6  -1   72.99    4.80
  -2  -6  -1   72.29    5.70
   2  -6   1   85.09    4.80
   2  -6   1   74.99    4.80
  -2  -6  -1   75.09    4.80
   2  -6   1   73.69    4.80
  -2  -6  -1   68.29    4.80
  -2  -6  -1   76.99    4.70
  -2  -6  -1   77.39    4.80
  -2  -6  -1   79.29   10.30
   2  -6   1   68.79    4.70
   2  -6   1   76.59    4.70
  -2  -6  -1   78.99    4.90
   2  -6   1   75.99    4.70
   2  -6   1   76.69    4.80
   2  -6   1   89.59    5.60
  -2  -6  -1   72.49    4.90
   2  -6   1   81.39    4.90
   2   6   1   68.29   10.80
  -2   6  -1   87.39   10.30
   3  -6   1    7.90    0.90
   3  -6   1    8.30    0.70
   3  -6   1    9.50    1.10
  -3  -6  -1    7.90    1.00
   3  -6   1    7.50    0.80
  -3  -6  -1    7.40    1.00
   3  -6   1    7.90    0.90
   3  -6   1    9.50    1.40
  -3  -6  -1    8.50    1.00
  -3  -6  -1    8.60    0.80
   3  -6   1    8.60    0.80
  -3  -6  -1    7.80    0.90
  -3   6  -1    2.70    4.70
   4  -6   1   28.30    1.90
   4  -6   1   27.70    1.80
  -4  -6  -1   26.00    1.90
  -4  -6  -1   26.20    2.00
   4  -6   1   27.80    2.00
  -4  -6  -1   23.20    2.00
  -4  -6  -1   23.30    2.00
   4  -6   1   27.70    1.90
   4  -6   1   28.20    2.60
   4  -6   1   29.20    2.10
  -4  -6  -1   25.70    2.10
   5  -6   1  120.79    7.70
  -5  -6  -1  125.69    7.50
   5  -6   1  139.09    7.60
   5  -6   1  107.49    7.50
  -5  -6  -1  125.49    7.60
  -5  -6  -1  120.49    7.60
   5  -6   1  119.69    7.50
   5  -6   1  118.89    8.30
  -5   6  -1  125.49    7.50
   6  -6   1   11.70    0.90
   6  -6   1   12.20    1.00
   6  -6   1   10.60    1.40
   6  -6   1   11.10    1.00
   6  -6   1   11.20    1.10
  -6  -6  -1   12.20    1.20
  -6  -6  -1    9.90    1.10
  -6   6  -1   11.60    1.00
   7  -6   1   20.00    1.30
   7  -6   1   14.80    1.40
  -7   6  -1   16.60    1.20
  -7  -7   1    4.80    0.70
   7  -7  -1    4.50    0.60
  -6  -7   1    3.40    0.50
   6  -7  -1    5.30    0.50
   6  -7  -1    4.90    0.60
   6  -7  -1    4.90    0.90
  -6  -7   1    3.10    0.60
  -6  -7   1    5.70    1.20
  -6   7   1    2.60    0.60
   5  -7  -1   30.30    1.90
   5  -7  -1   29.30    1.90
  -5  -7   1   27.20    2.00
   5  -7  -1   25.80    2.40
   5  -7  -1   27.30    1.80
  -5  -7   1   24.10    2.00
  -5  -7   1   24.30    1.90
   5  -7  -1   28.00    1.90
   4  -7  -1   72.39    4.40
   4  -7  -1   73.79    4.50
   4  -7  -1   70.19    5.20
   4  -7  -1   70.09    4.30
   4  -7  -1   62.19    4.30
  -4  -7   1   70.29    4.60
   4  -7  -1   67.99    4.40
  -4  -7   1   66.79    4.50
  -4  -7   1   75.79    4.50
  -4  -7   1   69.39    4.50
  -3  -7   1   87.59    5.90
   3  -7  -1   90.69    5.70
   3  -7  -1   93.79    5.70
   3  -7  -1   84.39    5.60
  -3  -7   1   89.29    5.90
   3  -7  -1   89.99    5.70
  -3  -7   1   95.89    5.80
   3  -7  -1   91.59    5.60
  -3  -7   1   94.49    5.70
  -3  -7   1   91.79    5.80
   3  -7  -1  102.99    6.60
  -2  -7   1  198.68   12.60
  -2  -7   1  199.48   12.70
  -2  -7   1  204.48   12.50
  -2  -7   1  210.18   12.60
   2  -7  -1  219.18   12.60
   2  -7  -1  218.28   12.60
  -2  -7   1  197.08   14.60
   2  -7  -1  212.08   12.50
   2  -7  -1  220.98   12.50
  -2  -7   1  175.28   19.20
  -2  -7   1  209.48   12.40
  -2  -7   1  216.68   12.60
  -2  -7   1  206.08   12.50
   2  -7  -1  230.78   12.60
   2  -7  -1  202.28   12.50
  -2  -7   1  210.78   12.70
   2  -7  -1  192.18   12.50
   2  -7  -1  218.38   12.50
  -1  -7   1  207.38   12.20
   1  -7  -1  214.78   12.30
  -1  -7   1  188.98   12.00
   1  -7  -1  214.58   12.20
  -1  -7   1  203.48   12.00
  -1  -7   1  205.78   12.20
  -1  -7   1  178.48   12.20
  -1  -7   1  187.08   12.20
   1  -7  -1  225.78   12.20
  -1  -7   1  208.68   12.80
   1  -7  -1  216.08   13.50
  -1  -7   1  180.38   17.50
   1  -7  -1  191.78   12.00
   1  -7  -1  215.98   12.00
  -1  -7   1  177.48   12.30
  -1  -7   1  170.28   11.90
   1  -7  -1  214.78   12.20
  -1   7   1  201.18   18.80
   0  -7  -1   33.60    2.40
   0  -7   1   32.40    2.30
   0  -7   1   35.40    2.30
   0  -7   1   37.40    2.90
   0  -7   1   31.10    2.50
   0  -7   1   31.40    2.30
   0  -7   1   30.90    2.20
   0  -7  -1   29.00    2.30
   0  -7   1   31.00    2.30
   0  -7  -1   36.20    3.00
   0  -7   1   36.00    2.40
   0   7   1   55.19   11.80
  -1  -7  -1  262.27   15.70
  -1  -7  -1  232.18   15.60
   1  -7   1  255.87   15.70
  -1  -7  -1  255.17   15.90
  -1  -7  -1  294.97   17.40
   1  -7   1  258.27   15.80
  -1  -7  -1  256.17   15.80
  -1  -7  -1  284.67   16.00
   1  -7   1  303.17   16.70
   1  -7   1  278.17   15.80
   1  -7   1  243.58   15.80
  -1  -7  -1  224.68   15.90
  -1  -7  -1  263.17   15.80
  -1  -7  -1  269.77   15.80
  -1   7  -1  285.47   22.40
   2  -7   1   17.40    1.30
   2  -7   1   16.20    1.30
   2  -7   1   16.70    1.40
   2  -7   1   19.80    1.60
  -2  -7  -1   14.40    1.50
  -2  -7  -1   14.70    1.40
  -2  -7  -1   16.50    1.20
   2  -7   1   17.50    1.30
  -2  -7  -1   15.50    1.50
  -2  -7  -1   14.90    1.40
  -2  -7  -1   15.10    1.40
   2  -7   1   16.50    1.40
   2  -7   1   14.90    1.30
   2  -7   1   17.60    1.20
   2  -7   1   18.40    1.90
  -2   7  -1   19.60    7.10
  -3  -7  -1   48.80    3.40
   3  -7   1   50.79    3.30
  -3  -7  -1   44.90    3.30
   3  -7   1   44.40    3.10
  -3  -7  -1   47.20    3.40
  -3  -7  -1   47.70    3.20
   3  -7   1   50.89    3.10
   3  -7   1   53.49    3.20
   3  -7   1   53.59    4.00
   3  -7   1   48.40    3.20
   3  -7   1   53.79    3.40
   4  -7   1   13.40    1.00
   4  -7   1   13.10    1.50
  -4  -7  -1   13.90    1.30
   4  -7   1   11.80    1.90
  -4  -7  -1   13.30    1.50
   4  -7   1   12.80    1.20
  -4  -7  -1   14.20    1.30
   4  -7   1   16.00    1.50
  -5  -7  -1    7.90    1.10
   5  -7   1    8.00    1.20
   5  -7   1    9.60    0.90
   5  -7   1    9.00    0.70
  -5  -7  -1    6.60    0.90
   5  -7   1    8.60    0.90
   5  -7   1    9.50    0.90
   6  -7   1    0.80    0.50
   6  -7   1    1.00    0.20
   6  -7   1    0.90    0.30
  -6  -7  -1    1.20    0.50
   6  -7   1    1.00    0.30
  -6   7  -1    0.60    0.30
  -7  -7  -1   19.00    1.20
   7  -7   1   16.80    1.20
   6  -8  -1    4.40    0.60
   6  -8  -1    4.10    0.50
  -6  -8   1    4.50    0.70
  -5  -8   1    4.60    0.60
   5  -8  -1    4.10    0.90
   5  -8  -1    4.70    0.70
   5  -8  -1    5.30    0.70
   5  -8  -1    5.20    0.60
  -5  -8   1    5.70    0.80
   4  -8  -1    7.50    0.90
   4  -8  -1    7.20    0.80
  -4  -8   1    9.00    1.00
   4  -8  -1    7.80    0.80
   4  -8  -1    7.60    0.70
   4  -8  -1    5.90    1.10
  -4  -8   1    7.70    1.00
  -4  -8   1    6.30    0.90
   3  -8  -1    7.20    0.80
   3  -8  -1    7.70    0.90
   3  -8  -1    8.10    0.80
   3  -8  -1    7.30    1.20
   3  -8  -1    7.90    0.90
  -3  -8   1    9.20    1.10
  -3  -8   1    9.80    1.10
  -3  -8   1    8.60    1.00
   3  -8  -1    7.40    0.80
  -3  -8   1    8.90    1.00
  -3  -8   1    7.50    0.90
  -2  -8   1   55.49    3.50
   2  -8  -1   53.99    3.50
  -2  -8   1   54.49    3.70
   2  -8  -1   54.19    3.60
  -2  -8   1   59.39    4.00
  -2  -8   1   57.59    3.90
   2  -8  -1   53.29    3.80
   2  -8  -1   56.19    3.50
  -2  -8   1   56.29    3.90
   2  -8  -1   59.49    4.40
   2  -8  -1   59.39    3.60
   2  -8  -1   47.70    3.50
  -2  -8   1   51.69    3.70
  -2  -8   1   50.69    3.60
  -1  -8   1  195.78   11.60
  -1  -8   1  188.48   11.50
  -1  -8   1  188.08   11.50
  -1  -8   1  197.08   12.40
  -1  -8   1  197.08   11.50
   1  -8  -1  180.08   11.50
  -1  -8   1  196.78   11.50
   1  -8  -1  192.18   11.50
  -1  -8   1  204.88   12.10
   1  -8  -1  197.78   11.50
   1  -8  -1  180.78   11.40
   1  -8  -1  204.88   12.40
   1  -8  -1  179.88   11.50
  -1  -8   1  194.08   11.60
  -1  -8   1  195.88   11.40
   1  -8  -1  171.78   11.50
   1  -8  -1  191.78   11.40
   1  -8  -1  173.68   11.40
   0  -8   1   15.90    1.30
   0  -8   1   14.50    1.30
   0  -8   1   14.20    1.30
   0  -8  -1   12.50    1.80
   0  -8  -1   13.90    1.30
   0  -8   1   15.00    1.80
   0  -8   1   15.40    1.20
   0  -8   1   15.20    1.30
   0  -8  -1   13.40    1.30
   0  -8   1   15.00    1.30
   0  -8  -1   12.70    1.30
   0  -8  -1   12.90    1.10
   0  -8  -1   13.10    1.30
   0  -8  -1   12.80    1.20
   0  -8   1   13.90    1.10
   0  -8  -1   12.60    1.30
   0  -8   1   13.40    1.30
   0  -8   1   14.10    1.10
   0  -8   1   13.90    1.20
   0  -8  -1   11.00    1.10
   1  -8   1   25.60    1.70
   1  -8   1   20.00    1.70
  -1  -8  -1   26.90    1.90
   1  -8   1   22.40    2.30
   1  -8   1   25.90    2.10
  -1  -8  -1   25.30    1.90
   1  -8   1   25.00    1.80
   1  -8   1   23.30    1.90
   1  -8   1   21.70    1.80
  -1  -8  -1   21.10    2.50
  -1  -8  -1   25.50    1.90
   1  -8   1   23.40    1.90
   1  -8   1   19.40    1.70
  -1  -8  -1   22.90    1.90
  -1  -8  -1   27.20    1.90
   1  -8   1   21.20    1.70
  -1  -8  -1   26.50    1.70
  -1  -8  -1   24.50    2.00
   1  -8   1   22.30    1.80
  -2  -8  -1   64.29    4.30
  -2  -8  -1   67.79    4.50
   2  -8   1   68.79    4.30
  -2  -8  -1   67.09    4.30
  -2  -8  -1   66.49    4.60
   2  -8   1   60.59    4.10
   2  -8   1   72.69    4.60
  -2  -8  -1   59.59    4.60
   2  -8   1   68.59    4.10
   2  -8   1   73.49    4.60
   2  -8   1   66.49    4.90
   2  -8   1   68.39    4.30
   3  -8   1   17.20    1.20
   3  -8   1   14.30    1.20
   3  -8   1   16.20    1.30
  -3  -8  -1   15.70    1.30
   3  -8   1   15.10    1.80
   3  -8   1   16.80    1.30
  -3  -8  -1   14.30    1.40
  -3  -8  -1   14.50    1.40
  -3  -8  -1   17.00    1.50
   3  -8   1   17.90    1.30
   4  -8   1    9.30    1.00
   4  -8   1   10.80    1.00
  -4  -8  -1   11.00    1.20
  -4  -8  -1   11.80    1.10
  -4  -8  -1   10.50    1.10
   4  -8   1   10.50    1.00
  -5  -8  -1   15.50    1.20
  -5  -8  -1   11.40    1.10
   5  -8   1   12.30    0.90
   5  -8   1   14.50    1.10
   5  -8   1   14.70    1.10
  -6  -8  -1    4.50    0.60
   6  -8   1    4.30    0.50
   5  -9  -1   25.60    1.60
  -5  -9   1   24.10    1.60
   4  -9  -1   39.70    2.40
  -4  -9   1   40.10    2.40
   4  -9  -1   30.60    2.80
  -4  -9   1   32.70    2.40
   4  -9  -1   36.00    2.30
   4  -9  -1   39.40    2.30
   4  -9  -1   37.80    2.40
   3  -9  -1    9.30    0.90
   3  -9  -1    7.90    1.20
   3  -9  -1    8.80    1.00
  -3  -9   1    8.40    1.00
   3  -9  -1    9.20    0.70
   3  -9  -1    8.60    0.90
   3  -9  -1    7.60    0.80
  -3  -9   1    9.80    1.00
   2  -9  -1    1.10    0.70
   2  -9  -1    1.10    0.40
  -2  -9   1    1.00    0.50
  -2  -9   1    1.40    0.50
   2  -9  -1    1.30    0.50
   2  -9  -1    0.80    0.30
   2  -9  -1    1.10    0.40
   1  -9  -1   95.59    5.70
   1  -9  -1   91.09    5.60
   1  -9  -1   89.29    5.50
  -1  -9   1   89.29    5.60
  -1  -9   1   93.19    5.50
   1  -9  -1   88.69    5.50
   1  -9  -1   93.99    5.60
  -1  -9   1   86.69    5.60
  -1  -9   1   90.89    5.60
  -1  -9   1   90.39    5.60
  -1  -9   1   92.19    5.60
   1  -9  -1   91.39    5.60
   1  -9  -1   83.49    5.50
  -1  -9   1   89.59    5.60
   1  -9  -1   89.99    6.30
   0  -9  -1   58.29    3.80
   0  -9   1   62.89    3.70
   0  -9  -1   52.09    4.50
   0  -9   1   60.59    4.50
   0  -9   1   61.89    3.80
   0  -9  -1   59.09    3.80
   0  -9   1   56.09    3.80
   0  -9   1   61.69    3.80
   0  -9  -1   56.59    3.70
   0  -9  -1   60.49    3.80
   0  -9   1   60.89    3.70
   0  -9  -1   58.19    3.80
   0  -9   1   60.69    3.80
   0  -9  -1   59.09    3.80
   0  -9   1   60.99    3.80
  -1  -9  -1   43.10    2.80
  -1  -9  -1   38.20    2.70
  -1  -9  -1   41.40    2.70
   1  -9   1   39.40    2.60
   1  -9   1   40.90    2.70
   1  -9   1   41.90    2.70
   1  -9   1   34.20    2.70
  -1  -9  -1   39.10    2.60
   1  -9   1   42.30    3.30
   1  -9   1   43.00    2.60
   1  -9   1   41.30    2.60
  -1  -9  -1   46.40    2.70
   2  -9   1   49.40    4.00
  -2  -9  -1   55.29    3.80
  -2  -9  -1   52.59    3.50
   2  -9   1   54.99    3.50
   2  -9   1   56.79    3.40
   2  -9   1   52.29    3.50
   2  -9   1   49.99    3.30
  -2  -9  -1   59.99    3.60
  -2  -9  -1   58.39    3.50
  -3  -9  -1   13.00    1.20
  -3  -9  -1   14.40    1.20
   3  -9   1   13.10    1.00
   3  -9   1   10.10    1.30
   3  -9   1   11.80    1.10
   3  -9   1   12.60    0.90
   3  -9   1   13.20    1.10
  -3  -9  -1   11.50    1.10
   4  -9   1   91.79    5.70
   4  -9   1   97.89    5.80
  -4  -9  -1   97.39    5.80
   4  -9   1   96.59    5.80
   4  -9   1   97.79    5.80
  -5  -9  -1   14.70    1.00
   5  -9   1   14.50    1.00
   3 -10  -1   10.90    0.90
   3 -10  -1    9.70    0.80
   1 -10  -1   13.50    1.00
   1 -10  -1   13.80    1.10
   0 -10  -1    1.80    0.30
   0 -10  -1    2.20    0.60
   0 -10  -1    2.10    0.60
  -1 -10  -1    5.40    0.80
   1 -10   1    5.10    0.70
   1 -10   1    5.60    0.80
   2 -10   1   14.70    1.10
  -2 -10  -1   13.60    1.10
   2 -10   1   13.90    0.90
   3 -10   1    2.50    0.50
  -3 -10  -1    3.50    0.60
 -10   0   2   19.20    1.20
 -10   0   2   19.30    1.30
  -9   0   2   17.10    1.20
  -9   0   2   16.20    1.10
  -8   0   2    1.30    0.40
  -8   0   2    1.70    0.40
  -7   0   2    0.90    3.40
  -7   0   2    1.10    0.40
  -7   0   2    1.00    0.30
  -6   0   2   88.19    5.40
  -6   0   2   85.89   10.20
  -6   0   2   84.29    5.40
  -5   0   2    1.30    1.70
  -4   0   2  523.75   33.70
  -3   0   2  575.34   35.90
  -2   0   2 3171.88  187.38
  -1   0   2   13.90    1.60
  -1   0   2   16.50    1.50
   0   0  -2 4961.70  324.37
   0   0   2 6095.09  325.27
   1   0   2  139.39    9.80
   3   0   2   15.00    3.50
  -4   0  -2  392.66   26.30
   4   0   2  380.46   28.10
  -5   0  -2    7.20    0.80
   5   0   2    9.40    4.70
  -5   0  -2    8.30    0.80
  -6   0  -2   91.29    5.80
  -6   0  -2   91.29    5.70
  -7   0  -2  222.18   13.00
  -7   0  -2  207.28   13.00
  -8   0  -2    0.90    0.40
  -8   0  -2    0.00    0.20
  -8   0  -2    0.40    0.30
  -9   0  -2   41.40    2.60
 -10  -1   2    3.40    0.40
 -10  -1   2    2.80    0.30
  -9  -1   2    6.30    0.60
   9  -1  -2    6.30    0.70
  -9   1   2    5.90    0.60
  -9   1   2    6.10    0.60
  -8  -1   2   72.59    4.50
  -8  -1   2   67.69    4.50
  -8  -1   2   69.69    4.40
  -8   1   2   68.99    4.50
  -8   1   2   75.89    4.50
  -7  -1   2  103.29   11.30
  -7  -1   2   74.89    5.30
  -7  -1   2   82.29    5.40
  -7  -1   2   87.89    5.50
  -7   1   2   92.79    5.40
  -7   1   2   87.99    5.40
  -6  -1   2  168.78    9.80
  -6  -1   2  166.68    9.80
  -6  -1   2  146.59   14.20
  -6   1   2  139.29   14.40
  -6   1   2  158.88    9.80
  -6   1   2  175.68    9.80
  -5  -1   2   37.20    5.40
  -5   1   2   46.50    5.80
  -4  -1   2  669.23   42.30
  -4  -1   2  683.23   43.10
  -4   1   2  684.03   43.40
  -3  -1   2  115.89    8.80
  -3  -1   2  119.59    8.30
  -3   1   2  107.09    9.10
  -2  -1   2 2972.20  171.78
  -2  -1   2 2919.61  171.98
  -2   1   2 2836.92  172.58
  -1  -1   2 5701.83  311.17
  -1  -1   2 5031.00  310.97
  -1   1   2 5135.09  311.27
   0  -1   2 4414.16  270.77
   0  -1   2 5032.60  270.57
   0   1   2 4482.95  270.47
   0   1   2 4477.75  270.87
   1  -1   2 1445.46   81.79
   1   1   2 1276.77   81.49
   2  -1   2  140.19   11.60
   2   1   2  163.18   11.50
  -3  -1  -2  267.27   17.00
   3  -1   2  258.47   19.40
   3   1   2  248.18   18.50
   4  -1   2  239.48   19.80
   4   1   2  240.48   19.00
  -4   1  -2  245.48   18.50
  -5  -1  -2  119.89    6.60
  -5  -1  -2  108.89    6.60
  -5   1  -2  103.49   10.60
  -5   1  -2   98.99    6.90
   5   1   2   94.49   11.90
  -6  -1  -2  106.69    6.80
  -6  -1  -2   99.89    6.70
  -6  -1  -2  106.09   11.60
  -6   1  -2  108.09    6.70
  -6   1  -2  117.89    7.00
  -7  -1  -2    2.50    0.60
   7  -1   2    3.50    1.10
  -7  -1  -2    3.10    0.60
  -7   1  -2    3.40    0.70
  -7   1  -2    3.40    0.70
  -8  -1  -2   14.50    1.10
  -8  -1  -2   16.40    1.30
  -8   1  -2   15.70    1.20
  -8   1  -2   15.60    1.20
  -9  -1  -2    4.00    0.50
  -9   1  -2    4.30    0.40
   9  -2  -2   12.80    0.90
  -9  -2   2   12.30    0.90
   9  -2  -2   12.30    0.90
  -9   2   2   11.00    0.90
  -9   2   2   11.50    0.90
   8  -2  -2    1.60    0.40
  -8  -2   2    1.80    0.40
  -8  -2   2    2.10    0.40
  -8   2   2    1.70    0.40
  -8   2   2    1.70    0.40
  -7  -2   2  132.89    9.40
  -7  -2   2  161.68    9.50
  -7   2   2  157.68    9.50
  -7   2   2  171.78    9.50
  -6  -2   2   32.00    2.30
  -6  -2   2   27.20    6.30
  -6  -2   2   37.50    2.40
  -6  -2   2   30.70    2.30
  -6   2   2   39.70    2.50
  -6   2   2   44.70    8.00
  -6   2   2   37.70    2.40
  -5  -2   2  238.98   18.30
  -5   2   2  237.08   18.60
  -4  -2   2  246.98   17.50
   4   2  -2  237.88   17.40
  -4   2   2  243.48   18.10
  -3  -2   2 1369.66   80.99
  -3   2   2 1326.17   81.59
   3   2  -2 1307.77   80.39
  -2  -2   2  158.48   11.00
  -2   2   2  152.58   11.40
  -1  -2   2 1175.58   70.59
  -1   2   2 1177.78   70.79
   0  -2   2  954.30   56.19
   0  -2  -2  957.10   55.19
   0   2   2  873.21   55.49
   1  -2   2  679.63   41.90
  -1  -2  -2  674.93   40.60
   1   2   2  678.23   41.90
  -2  -2  -2  913.01   54.49
   2   2   2  892.11   55.79
  -3  -2  -2   77.89    6.70
   3   2   2   72.99    7.30
  -4  -2  -2   44.60    5.10
  -4   2  -2   37.90    5.70
  -5  -2  -2   34.50    2.30
  -5  -2  -2   31.80    2.20
  -5  -2  -2   23.50    6.10
  -5   2  -2   36.60    7.10
  -5   2  -2   34.20    2.30
   5   2   2   33.00    8.20
   6  -2   2  153.28    9.80
  -6  -2  -2  158.78   10.00
   6  -2   2  155.48   10.50
  -6   2  -2  157.58   16.80
   6   2   2  182.48   17.80
  -6   2  -2  179.98   10.00
  -6   2  -2  158.78   10.40
   7  -2   2   12.20    1.40
  -7  -2  -2   11.00    1.10
   7  -2   2   11.10    0.90
  -7   2  -2   12.30    1.10
  -7   2  -2   11.60    1.10
   8  -2   2    4.40    0.60
  -8  -2  -2    3.50    0.60
  -8   2  -2    3.70    0.50
  -8   2  -2    3.30    0.60
   9  -2   2    3.40    0.40
  -9  -2  -2    2.90    0.40
  -9   2  -2    3.10    0.30
   9  -3  -2    5.10    0.60
  -9  -3   2    5.00    0.60
  -9  -3   2    4.70    0.50
   9  -3  -2    5.20    0.40
  -9   3   2    4.20    0.50
  -8  -3   2    6.50    1.00
  -8  -3   2    4.50    0.60
   8  -3  -2    5.50    0.60
   8  -3  -2    5.80    0.70
  -8   3   2    4.20    0.60
  -8   3   2    4.10    0.60
  -7  -3   2   83.49    5.50
   7  -3  -2   84.99    5.50
  -7  -3   2   85.79    5.50
  -7   3   2   95.59    5.60
  -7   3   2   92.69    5.60
  -6  -3   2   91.29    6.60
  -6  -3   2  119.89    6.70
   6  -3  -2  107.39    7.20
  -6  -3   2   94.39   11.90
  -6   3   2  118.29   12.10
  -6   3   2  113.19    6.70
   5  -3  -2   15.20    2.00
  -5  -3   2   11.40    1.00
  -5   3   2   13.10    1.10
  -5   3   2   13.40    4.70
  -4  -3   2  111.39   10.40
   4   3  -2  128.19   10.10
  -4   3   2  116.99   10.70
  -3  -3   2  343.87   23.30
  -3   3   2  358.06   24.00
   3   3  -2  329.17   22.10
  -2  -3   2  615.14   39.00
  -2   3   2  624.54   39.40
  -1  -3   2   97.19    7.90
  -1   3   2   93.29    7.80
   1   3  -2  101.59    6.70
   0  -3   2   98.59    7.60
   0  -3  -2   95.39    6.60
   0   3   2   82.29    6.80
  -1  -3  -2  254.97   16.60
   1  -3   2  272.37   17.80
   1   3   2  250.57   17.80
  -2  -3  -2  539.25   33.00
   2   3   2  516.05   34.30
  -3  -3  -2   56.29    5.90
   3   3   2   55.19    6.10
  -4  -3  -2  264.57   17.70
  -4   3  -2  214.18   19.50
   4   3   2  228.08   18.30
  -5  -3  -2  119.99    6.70
   5  -3   2   98.39    6.50
   5  -3   2   98.09    6.50
   5  -3   2  112.29    7.40
  -5  -3  -2  101.79    6.60
  -5  -3  -2  111.29   11.80
  -5  -3  -2  101.89    6.60
   5  -3   2  102.59    6.40
  -5   3  -2  106.79   12.60
  -5   3  -2  118.89    6.70
   6  -3   2   22.80    1.60
   6  -3   2   24.10    2.30
  -6  -3  -2   23.10    1.80
   6  -3   2   22.60    1.60
  -6  -3  -2   23.00    1.80
  -6   3  -2   25.10    1.80
  -6   3  -2   32.30   10.30
   6   3   2   34.10   13.40
  -7  -3  -2   12.30    1.20
  -7  -3  -2   10.80    1.00
   7  -3   2   11.10    0.90
   7  -3   2   11.70    1.10
   7  -3   2    9.70    1.30
  -7   3  -2   10.90    1.00
  -8  -3  -2    6.40    0.70
  -8  -3  -2    7.70    0.70
   8  -3   2    7.10    0.70
  -8   3  -2    7.20    0.70
   9  -3   2    1.50    0.30
  -9   3  -2    1.80    0.30
  -9  -4   2   16.00    1.10
   9  -4  -2   16.60    1.10
  -9   4   2   13.10    1.00
  -8  -4   2    0.80    0.20
  -8  -4   2    1.00    0.40
   8  -4  -2    1.20    0.30
  -8   4   2    0.70    0.30
   7  -4  -2   15.60    1.30
   7  -4  -2   14.30    1.50
   7  -4  -2   15.80    1.20
  -7  -4   2   15.90    1.20
  -7  -4   2   17.40    1.40
  -7  -4   2   15.50    1.40
  -7   4   2   14.10    1.20
  -6  -4   2   18.50    1.40
  -6  -4   2   11.50    7.00
   6  -4  -2   16.10    1.70
   6  -4  -2   17.30    1.30
   6  -4  -2   13.20    1.20
   6  -4  -2   16.30    1.20
  -6  -4   2   15.10    1.20
  -6   4   2   16.20    1.30
   5  -4  -2   12.60    1.10
   5  -4  -2   11.20    1.00
  -5  -4   2   12.60    1.10
   5  -4  -2   14.40    1.60
  -5  -4   2   12.10    1.20
  -5  -4   2   13.70    1.00
   5  -4  -2   14.20    1.00
  -5   4   2   13.00    1.10
  -5   4   2   18.00    4.60
  -4  -4   2   68.69    4.80
  -4  -4   2   81.69    9.10
   4  -4  -2   73.19    4.70
   4  -4  -2   79.29    4.70
  -4   4   2   95.09    9.30
  -3  -4   2  108.99    9.90
  -3   4   2  111.69   10.20
  -2  -4   2  111.89   10.00
  -2   4   2  125.89   10.30
  -1  -4   2  917.31   56.19
  -1   4   2  863.31   55.69
   1   4  -2  918.21   54.49
   0  -4  -2  297.77   18.90
   0  -4   2  310.97   20.20
   0   4   2  282.37   20.10
   0   4   2  257.97   19.00
  -1  -4  -2  365.36   25.40
   1  -4   2  413.26   26.30
   1   4   2  389.76   26.30
  -2  -4  -2  118.79    9.20
   2   4   2  110.99   10.20
  -3  -4  -2   78.89    7.80
   3   4   2   74.59    8.20
   4  -4   2  129.79    8.00
   4  -4   2  112.99    7.00
   4  -4   2  113.29    7.10
   4  -4   2  111.59    7.10
  -4  -4  -2  108.89    7.20
   4  -4   2  112.29    7.00
  -4  -4  -2  122.89    7.30
   4  -4   2  116.09    7.20
  -4   4  -2  132.19    7.20
   4   4   2  108.39   12.00
  -4   4  -2  100.09   16.50
  -5  -4  -2    9.40    1.00
   5  -4   2   11.70    1.10
   5  -4   2   11.60    1.00
  -5  -4  -2   10.60    1.10
  -5  -4  -2    8.60    1.10
   5  -4   2    7.90    0.80
  -5   4  -2    8.80    1.00
  -5   4  -2    9.30    5.10
  -6  -4  -2   75.09    4.90
   6  -4   2   78.09    4.90
   6  -4   2   76.19    4.70
   6  -4   2   77.39    4.80
   6  -4   2   77.09    5.60
   6  -4   2   74.59    4.80
  -6  -4  -2   79.79    5.00
  -6  -4  -2   79.29    5.00
  -6   4  -2   85.19    5.00
   7  -4   2   16.60    1.20
   7  -4   2   13.70    1.50
  -7  -4  -2   11.80    1.10
  -7  -4  -2   14.60    1.20
  -7   4  -2   14.20    1.20
  -8  -4  -2    0.30    0.20
  -8  -4  -2    0.60    0.40
   8  -4   2    0.40    0.30
  -8   4  -2    0.40    0.30
   8  -5  -2    1.10    0.20
  -8  -5   2    1.50    0.50
   8  -5  -2    0.80    0.30
  -8  -5   2    0.90    0.30
  -8   5   2    0.70    0.30
   7  -5  -2    5.50    0.60
  -7  -5   2    5.80    0.80
  -7  -5   2    4.80    0.70
   7  -5  -2    4.40    0.80
   7  -5  -2    6.00    0.70
  -7   5   2    4.20    0.60
   6  -5  -2    8.30    0.90
  -6  -5   2    8.20    1.00
  -6  -5   2   10.10    1.00
  -6  -5   2   10.80    1.10
   6  -5  -2    8.50    1.30
   6  -5  -2    9.10    0.80
   6  -5  -2    9.30    1.00
  -6  -5   2    7.50    0.70
  -6   5   2    8.50    0.90
   5  -5  -2   81.79    5.00
   5  -5  -2   72.69    5.20
   5  -5  -2   80.19    5.10
  -5  -5   2   78.39    5.10
  -5  -5   2   77.09    5.20
  -5  -5   2   77.79    5.20
   5  -5  -2   81.29    5.00
  -5  -5   2   96.29   11.70
   5  -5  -2   86.39    5.80
  -5   5   2   93.99   13.20
  -5   5   2   88.59    5.20
   4  -5  -2  323.77   19.90
  -4  -5   2  340.47   20.10
   4  -5  -2  291.97   19.90
  -4  -5   2  308.07   19.90
  -4  -5   2  326.57   19.90
   4  -5  -2  386.86   20.80
  -4  -5   2  362.06   20.10
  -4  -5   2  361.06   26.10
   4  -5  -2  336.77   19.90
   4  -5  -2  333.87   19.90
   4  -5  -2  309.47   19.90
  -4   5   2  355.36   26.30
   3  -5  -2   91.49    5.70
   3  -5  -2   90.09    5.70
  -3  -5   2   96.19    5.70
  -3  -5   2   92.79    5.80
   3  -5  -2   98.69    5.80
   3  -5  -2   89.89    5.70
  -3  -5   2   93.79    5.90
  -3  -5   2   84.39    5.70
  -3  -5   2   93.99    5.70
  -3  -5   2  103.79    5.90
  -3  -5   2   94.79    5.60
   3  -5  -2   84.49    5.70
  -3  -5   2   99.49   10.50
  -3   5   2   97.39   10.40
  -2  -5   2  167.78   14.30
  -2   5   2  176.88   14.40
  -1  -5   2   49.40    5.70
  -1   5   2   49.00    5.50
   1   5  -2   45.80    5.30
   0  -5   2  536.55   34.40
   0   5   2  518.35   34.60
   0   5   2  482.25   32.70
  -1  -5  -2   33.30    4.80
   1  -5   2   33.20    4.90
   1   5   2   30.80    5.00
   2  -5   2  224.58   15.50
   2  -5   2  254.47   15.50
   2  -5   2  248.98   15.50
   2  -5   2  300.57   16.40
  -2  -5  -2  222.48   15.70
   2  -5   2  254.47   15.50
  -2  -5  -2  274.27   15.70
  -2  -5  -2  289.97   18.60
   2   5   2  287.57   20.10
   3  -5   2   62.19    4.30
   3  -5   2   69.19    4.40
  -3  -5  -2   74.99    4.60
  -3  -5  -2   72.89    4.30
  -3  -5  -2   64.89    4.40
   3  -5   2   68.89    4.30
   3  -5   2   77.29    5.20
  -3  -5  -2   68.19    4.50
   3  -5   2   64.99    4.40
   3  -5   2   75.79    4.60
   3   5   2   63.59    9.30
  -4  -5  -2  329.67   19.60
   4  -5   2  305.37   19.50
   4  -5   2  351.06   20.50
  -4  -5  -2  354.36   19.70
   4  -5   2  311.97   19.40
   4  -5   2  326.57   19.50
  -4  -5  -2  337.67   19.50
  -4  -5  -2  311.37   19.60
   4  -5   2  322.27   19.50
   4  -5   2  306.97   19.50
  -4  -5  -2  327.17   19.40
  -4   5  -2  350.86   19.60
   4   5   2  308.67   25.70
  -4   5  -2  348.47   27.20
   5  -5   2  102.19    7.20
   5  -5   2  102.59    6.30
  -5  -5  -2  102.89    6.40
  -5  -5  -2   90.89    6.20
   5  -5   2  104.69    6.20
   5  -5   2  102.69    6.30
  -5  -5  -2  107.79    6.50
  -5  -5  -2   99.49    6.40
   5  -5   2  100.39    6.10
  -5   5  -2  106.99    6.40
   6  -5   2   48.70    3.00
  -6  -5  -2   46.50    3.20
   6  -5   2   49.20    3.00
   6  -5   2   50.49    3.20
   6  -5   2   44.80    3.80
   6  -5   2   53.29    4.30
  -6  -5  -2   43.70    3.10
  -6  -5  -2   52.29    3.30
  -6   5  -2   48.90    3.20
   7  -5   2   18.50    1.70
  -7   5  -2   20.40    1.50
   8  -5   2   17.20    1.20
   8  -6  -2   24.40    1.40
  -8   6   2   18.50    1.40
   7  -6  -2   20.70    1.30
  -7  -6   2   18.00    1.40
  -7   6   2   18.20    1.40
  -6  -6   2    8.20    1.00
  -6  -6   2    8.00    0.90
   6  -6  -2    8.50    0.90
   6  -6  -2    8.50    0.80
   6  -6  -2    7.30    1.10
   6  -6  -2    9.30    0.80
  -6   6   2    7.40    0.80
   5  -6  -2   61.99    3.70
   5  -6  -2   57.49    3.70
   5  -6  -2   61.99    3.70
  -5  -6   2   53.39    3.70
   5  -6  -2   49.20    3.60
  -5  -6   2   55.79    3.80
   5  -6  -2   60.39    4.40
   5  -6  -2   60.69    3.60
  -5  -6   2   59.29    3.80
  -5  -6   2   54.09    3.90
  -5   6   2   62.49    3.70
  -4  -6   2  181.18   11.30
  -4  -6   2  144.19   21.50
   4  -6  -2  156.98   10.90
  -4  -6   2  197.68   11.20
   4  -6  -2  184.38   11.00
  -4  -6   2  181.78   11.10
   4  -6  -2  196.88   11.80
   4  -6  -2  178.18   11.00
   4  -6  -2  182.28   11.00
  -4  -6   2  191.88   11.10
   4  -6  -2  176.58   11.00
  -4   6   2  220.58   19.40
  -3  -6   2   53.99    3.50
   3  -6  -2   47.80    3.40
   3  -6  -2   49.80    3.40
   3  -6  -2   60.59    4.20
   3  -6  -2   52.59    3.40
  -3  -6   2   53.59    3.50
  -3  -6   2   59.19    3.60
  -3  -6   2   55.59    3.30
   3  -6  -2   49.60    3.40
  -3  -6   2   45.80    9.00
  -3  -6   2   56.99    3.50
  -3  -6   2   54.49    3.70
  -3  -6   2   49.10    3.50
  -3  -6   2   58.29    3.40
  -3   6   2   48.40    8.30
   2  -6  -2  122.59    7.00
  -2  -6   2  112.79    7.00
  -2  -6   2  108.99    6.90
  -2  -6   2  106.69    7.00
   2  -6  -2  108.09    6.90
  -2  -6   2  113.09    6.90
   2  -6  -2  130.39    7.00
  -2  -6   2  112.39   11.80
  -2  -6   2  113.49    6.80
  -2  -6   2  113.99    7.00
   2  -6  -2  116.49    6.90
   2  -6  -2  113.89    6.90
  -2  -6   2  120.19    7.10
   2  -6  -2  102.29    7.00
   2  -6  -2  119.39    6.90
   2  -6  -2  112.29    6.90
  -2  -6   2  112.59    7.10
   2  -6  -2  107.39    6.90
  -1  -6   2   18.00    1.50
   1  -6  -2   19.70    1.40
   1  -6  -2   18.40    1.40
  -1  -6   2   17.70    1.40
  -1  -6   2   19.40    1.50
  -1  -6   2   25.90    5.30
  -1  -6   2   19.60    1.50
  -1  -6   2   18.20    1.40
  -1  -6   2   19.70    1.50
   1  -6  -2   21.40    1.50
   1  -6  -2   20.60    1.40
   1  -6  -2   19.50    1.40
  -1  -6   2   17.60    1.40
   1  -6  -2   20.00    1.50
  -1  -6   2   21.60    2.10
   1  -6  -2   19.20    1.50
  -1  -6   2   17.80    1.40
   1  -6  -2   18.80    1.60
  -1  -6   2   17.20    1.50
  -1  -6   2   17.60    1.30
  -1   6   2   25.70    5.70
  -1   6   2   26.00    6.50
   0  -6   2   76.79    5.40
   0  -6  -2   92.59    5.90
   0  -6  -2   79.39    5.00
   0  -6  -2   85.39    5.40
   0  -6  -2   80.89    5.10
   0  -6  -2   73.99    5.20
   0  -6   2   83.19    5.10
   0  -6  -2   80.19    5.10
   0  -6   2   89.19    5.10
   0  -6   2  100.69    9.40
   0  -6  -2   75.69    5.00
   0  -6   2   81.99    5.10
   0  -6   2   82.89    5.10
   0  -6   2   95.19    5.20
   0  -6   2   86.59    5.10
   0  -6  -2   74.09    5.10
   0  -6  -2   77.69    5.10
   0   6   2   67.49    9.70
   1  -6   2  420.16   22.70
  -1  -6  -2  346.87   22.60
   1  -6   2  368.86   22.60
  -1  -6  -2  412.26   22.80
   1  -6   2  380.26   22.50
   1  -6   2  395.76   22.60
  -1  -6  -2  363.46   22.50
  -1  -6  -2  367.66   22.60
   1  -6   2  368.76   22.50
   1  -6   2  439.86   22.70
  -1  -6  -2  409.26   23.60
  -1  -6  -2  336.47   22.50
  -1  -6  -2  360.76   22.70
  -1  -6  -2  377.66   22.60
   1  -6   2  373.46   22.70
  -1  -6  -2  379.16   22.60
   1  -6   2  369.46   22.60
   1   6   2  347.37   27.90
  -1   6  -2  428.26   29.70
  -2  -6  -2  595.84   35.10
   2  -6   2  617.44   35.30
   2  -6   2  679.43   36.20
   2  -6   2  663.93   35.30
  -2  -6  -2  610.04   35.20
   2  -6   2  518.25   35.20
   2  -6   2  581.84   35.10
  -2  -6  -2  627.34   35.40
  -2  -6  -2  539.05   35.30
  -2  -6  -2  583.64   35.40
   2  -6   2  604.44   35.20
   2  -6   2  566.24   35.20
   2  -6   2  588.04   35.20
  -2  -6  -2  583.64   35.20
   2  -6   2  535.45   35.10
   2   6   2  607.64   41.40
  -2   6  -2  649.43   43.50
   3  -6   2   29.30    2.10
   3  -6   2   25.10    1.80
   3  -6   2   28.40    2.40
  -3  -6  -2   23.80    2.20
  -3  -6  -2   32.10    2.30
   3  -6   2   28.50    2.70
   4  -6   2  149.69    9.60
  -4  -6  -2  173.18   10.00
  -4  -6  -2  171.28    9.80
   4  -6   2  154.58    9.70
  -4  -6  -2  161.68    9.70
   4  -6   2  169.28   10.70
   4  -6   2  161.18    9.70
   4  -6   2  154.88    9.80
  -4  -6  -2  153.78    9.80
   4  -6   2  159.88    9.80
  -5  -6  -2   12.60    1.40
  -5  -6  -2   13.20    1.40
   5  -6   2   16.90    1.40
   5  -6   2   15.50    1.10
   5  -6   2   17.20    1.30
   5  -6   2   15.90    1.20
  -5   6  -2   14.80    1.20
   6  -6   2   20.10    1.30
   6  -6   2   16.00    1.80
  -6  -6  -2   19.30    1.40
   6  -6   2   18.80    1.40
   6  -6   2   16.50    1.20
  -6  -6  -2   22.10    1.60
   6  -6   2   18.90    1.40
  -6   6  -2   17.10    1.40
   7  -6   2    6.20    0.90
  -7   6  -2    6.80    0.60
   7  -7  -2    5.10    0.50
  -7  -7   2    6.30    0.70
   7  -7  -2    5.70    0.60
   6  -7  -2   11.60    0.80
  -6  -7   2   10.30    0.90
  -6  -7   2    7.80    0.80
   6  -7  -2    9.20    1.20
   6  -7  -2   10.60    0.90
  -6   7   2    9.30    0.90
  -5  -7   2   30.90    2.40
   5  -7  -2   35.40    2.20
  -5  -7   2   37.00    2.40
  -5  -7   2   29.80    2.30
   5  -7  -2   34.20    2.30
   5  -7  -2   36.90    2.30
   5  -7  -2   33.10    2.90
   5  -7  -2   35.00    2.30
   4  -7  -2    8.50    0.90
   4  -7  -2    8.40    0.80
  -4  -7   2    9.50    1.10
  -4  -7   2    7.50    1.00
   4  -7  -2    7.40    1.30
  -4  -7   2    9.40    1.10
   4  -7  -2    8.00    0.90
   4  -7  -2    7.70    1.30
  -3  -7   2   16.00    1.40
   3  -7  -2   15.80    1.30
   3  -7  -2   14.60    1.30
  -3  -7   2   15.00    1.40
  -3  -7   2   15.90    1.40
  -3  -7   2   17.60    1.50
  -3  -7   2   17.20    1.30
   3  -7  -2   14.80    1.20
   3  -7  -2   15.80    1.80
   3  -7  -2   15.70    1.30
   3  -7  -2   14.30    1.30
   2  -7  -2  811.82   43.60
  -2  -7   2  755.92   43.50
   2  -7  -2  716.03   43.60
   2  -7  -2  674.53   43.60
   2  -7  -2  761.62   43.50
  -2  -7   2  771.32   43.70
   2  -7  -2  729.33   43.50
  -2  -7   2  720.83   43.60
  -2  -7   2  740.13   43.40
   2  -7  -2  736.13   43.50
  -2  -7   2  746.83   43.60
  -2  -7   2  766.32   43.60
  -2  -7   2  725.43   43.80
   2  -7  -2  721.13   43.50
  -2  -7   2  762.72   43.60
  -2  -7   2  668.53   43.50
  -1  -7   2  247.58   14.60
   1  -7  -2  260.57   14.80
  -1  -7   2  231.48   13.70
   1  -7  -2  225.28   13.90
  -1  -7   2  216.08   13.90
   1  -7  -2  214.38   14.10
   1  -7  -2  235.88   13.80
   1  -7  -2  229.48   13.90
   1  -7  -2  229.08   13.80
  -1  -7   2  226.58   13.90
   1  -7  -2  219.38   13.80
   1  -7  -2  242.98   14.10
  -1  -7   2  196.58   13.70
  -1  -7   2  227.28   13.90
  -1  -7   2  244.78   14.00
  -1  -7   2  230.98   13.90
  -1  -7   2  237.98   13.90
  -1  -7   2  229.88   13.80
   1  -7  -2  238.38   13.80
  -1   7   2  241.48   20.40
   0  -7   2  104.99    7.00
   0  -7  -2  133.89    9.20
   0  -7   2   99.99    7.20
   0  -7  -2  111.69    7.10
   0  -7  -2  113.29    7.70
   0  -7  -2  114.89    7.00
   0  -7  -2  105.49    7.30
   0  -7  -2  112.79    7.10
   0  -7   2  118.29    7.20
   0  -7   2  128.49    7.80
   0  -7   2  129.99    7.20
   0  -7  -2  108.49    7.20
   0  -7   2  112.69    7.10
   0  -7  -2  116.49    7.10
   0   7   2  108.89   14.20
  -1  -7  -2   17.90    1.40
   1  -7   2   17.60    1.50
   1  -7   2   15.50    1.20
  -1  -7  -2   18.20    1.50
   1  -7   2   16.90    1.30
  -1  -7  -2   17.20    1.40
   1  -7   2   13.70    1.30
  -1  -7  -2   13.80    2.00
  -1  -7  -2   16.30    1.50
   1  -7   2   14.30    1.30
   1  -7   2   17.10    1.50
   1  -7   2   18.10    1.40
  -1  -7  -2   15.20    1.40
  -1  -7  -2   18.10    1.20
   1  -7   2   14.70    1.80
   1  -7   2   13.20    1.30
  -1  -7  -2   16.40    1.40
   1  -7   2   14.30    1.30
   1  -7   2   14.40    1.20
  -1   7  -2   16.80    6.60
  -2  -7  -2  160.88    9.90
   2  -7   2  167.28    9.80
  -2  -7  -2  164.68    9.90
   2  -7   2  157.78    9.90
   2  -7   2  151.08    9.80
   2  -7   2  171.48    9.90
   2  -7   2  165.68    9.80
   2  -7   2  156.58    9.90
  -2  -7  -2  166.68   10.10
   2  -7   2  141.49    9.80
   2  -7   2  177.18   10.80
  -2  -7  -2  162.08    9.80
  -2  -7  -2  151.48    9.90
   2  -7   2  187.28   10.10
  -2  -7  -2  162.78   10.00
  -2   7  -2  170.68   17.30
   3  -7   2    7.90    0.70
   3  -7   2    7.80    1.00
   3  -7   2    8.20    1.40
  -3  -7  -2    9.20    1.20
  -3  -7  -2    9.00    1.10
  -3  -7  -2    8.20    1.00
   3  -7   2    7.50    0.90
   3  -7   2    7.10    1.30
  -3  -7  -2    8.40    1.10
   3  -7   2    7.10    0.90
   4  -7   2   19.60    1.40
   4  -7   2   19.40    1.60
   4  -7   2   21.40    1.60
  -4  -7  -2   22.10    1.70
   4  -7   2   20.90    2.20
   4  -7   2   21.70    1.50
  -4  -7  -2   21.90    1.80
  -4  -7  -2   20.70    1.70
  -5  -7  -2   50.59    3.20
   5  -7   2   46.00    2.90
   5  -7   2   49.60    3.00
  -5  -7  -2   48.60    3.00
  -5  -7  -2   45.20    3.20
   5  -7   2   49.80    3.00
   5  -7   2   41.30    3.60
   5  -7   2   48.50    3.10
  -6  -7  -2    0.30    0.40
   6  -7   2    0.10    0.30
  -6  -7  -2    0.50    0.30
   6  -7   2    0.10    0.40
  -7  -7  -2    1.20    0.40
   7  -7   2    0.90    0.20
  -6  -8   2    3.30    0.70
   6  -8  -2    2.70    0.40
   6  -8  -2    2.90    0.50
   6  -8  -2    2.10    0.60
  -5  -8   2    4.30    0.60
   5  -8  -2    3.90    0.80
   5  -8  -2    4.80    0.70
   5  -8  -2    5.30    0.60
  -5  -8   2    5.80    0.80
   5  -8  -2    4.40    0.70
   4  -8  -2    7.80    0.90
  -4  -8   2    8.90    1.00
   4  -8  -2    6.50    1.00
   4  -8  -2    8.10    0.90
  -4  -8   2    8.80    1.00
   4  -8  -2    8.80    0.80
  -4  -8   2    7.00    0.80
  -4  -8   2    6.50    0.90
   4  -8  -2    8.60    0.80
   4  -8  -2    7.10    1.20
  -3  -8   2   13.00    1.20
  -3  -8   2   13.00    1.20
   3  -8  -2   11.90    1.10
   3  -8  -2   11.50    1.00
  -3  -8   2   11.30    1.10
   3  -8  -2   11.10    1.00
   3  -8  -2   10.90    1.50
   3  -8  -2   11.40    1.10
   3  -8  -2   11.40    1.00
  -3  -8   2   11.70    1.20
   2  -8  -2   39.00    2.60
   2  -8  -2   37.50    2.40
  -2  -8   2   33.10    2.60
   2  -8  -2   32.80    2.40
  -2  -8   2   38.80    2.80
   2  -8  -2   39.20    3.40
   2  -8  -2   36.70    2.80
  -2  -8   2   35.00    2.70
   1  -8  -2    7.80    0.90
  -1  -8   2    7.90    1.10
   1  -8  -2    7.90    1.40
  -1  -8   2    7.70    1.00
   1  -8  -2    9.00    0.90
  -1  -8   2    6.10    1.10
  -1  -8   2    7.90    0.80
  -1  -8   2    8.00    0.90
  -1  -8   2    7.60    1.10
   1  -8  -2    8.70    1.00
   1  -8  -2    8.70    1.10
  -1  -8   2    7.10    1.00
   1  -8  -2    8.10    0.90
   1  -8  -2    6.30    0.90
   0  -8  -2   22.80    1.80
   0  -8  -2   22.60    1.80
   0  -8  -2   21.00    1.80
   0  -8  -2   23.50    1.90
   0  -8   2   26.90    2.40
   0  -8  -2   20.20    1.70
   0  -8   2   26.50    1.80
   0  -8   2   26.50    1.90
   0  -8   2   26.10    1.70
   0  -8   2   26.20    1.80
   0  -8   2   24.40    1.70
   0  -8  -2   21.70    1.70
   0  -8  -2   22.00    1.90
   0  -8  -2   21.90    2.50
   0  -8   2   25.50    1.80
   0  -8  -2   22.60    1.80
   0  -8   2   27.40    1.90
   0  -8   2   27.40    1.90
   1  -8   2  306.37   19.50
  -1  -8  -2  339.97   19.70
   1  -8   2  343.97   19.90
  -1  -8  -2  333.07   19.70
  -1  -8  -2  335.17   19.60
   1  -8   2  322.67   19.50
  -1  -8  -2  323.97   19.50
  -1  -8  -2  318.87   19.40
   1  -8   2  320.27   19.50
   1  -8   2  340.57   20.40
   1  -8   2  324.57   19.50
   2  -8   2   18.60    2.10
   2  -8   2   18.50    1.40
  -2  -8  -2   21.10    1.70
   2  -8   2   20.20    1.60
   2  -8   2   21.40    1.40
  -2  -8  -2   20.30    1.60
   2  -8   2   19.40    1.50
  -2  -8  -2   21.10    1.70
  -2  -8  -2   20.10    1.50
   2  -8   2   20.40    1.80
  -2  -8  -2   21.30    1.80
   2  -8   2   20.50    1.60
  -3  -8  -2   62.69    3.90
  -3  -8  -2   57.59    3.90
  -3  -8  -2   57.79    4.00
   3  -8   2   55.39    4.40
  -3  -8  -2   59.89    3.80
   3  -8   2   59.09    3.80
   3  -8   2   61.79    3.70
   3  -8   2   63.29    3.80
   3  -8   2   62.19    3.80
   4  -8   2   31.60    2.10
   4  -8   2   27.90    1.90
   4  -8   2   32.80    2.10
  -4  -8  -2   30.50    2.20
  -4  -8  -2   35.90    2.20
   4  -8   2   27.20    2.60
  -4  -8  -2   33.30    2.20
   5  -8   2   16.00    1.20
   5  -8   2   15.60    1.10
  -5  -8  -2   14.00    1.20
  -5  -8  -2   17.30    1.30
   5  -8   2   14.10    1.10
   6  -8   2    8.80    0.80
  -5  -9   2   20.10    1.40
   5  -9  -2   17.80    1.70
   5  -9  -2   22.20    1.40
   5  -9  -2   22.80    1.30
  -4  -9   2   13.70    1.10
   4  -9  -2   12.80    1.00
   4  -9  -2   10.00    1.30
   4  -9  -2   10.10    1.00
   4  -9  -2   12.90    0.90
   3  -9  -2    7.20    0.90
  -3  -9   2    6.40    0.80
   3  -9  -2    5.30    0.80
   3  -9  -2    6.50    1.20
   3  -9  -2    7.10    0.70
   3  -9  -2    6.40    0.70
  -3  -9   2    7.80    1.00
   3  -9  -2    7.00    0.70
  -2  -9   2   39.10    2.80
   2  -9  -2   40.90    3.40
  -2  -9   2   45.60    2.80
   2  -9  -2   42.70    2.70
   2  -9  -2   40.90    2.60
   2  -9  -2   40.00    2.70
   2  -9  -2   42.20    2.70
   2  -9  -2   42.70    2.70
  -2  -9   2   42.90    2.80
   2  -9  -2   35.70    2.60
   1  -9  -2   37.70    2.40
  -1  -9   2   37.00    2.50
  -1  -9   2   32.80    2.40
   1  -9  -2   35.10    3.10
  -1  -9   2   36.90    2.50
  -1  -9   2   36.00    2.30
   1  -9  -2   37.00    2.40
  -1  -9   2   36.80    2.40
   1  -9  -2   36.10    2.50
  -1  -9   2   32.80    2.40
   1  -9  -2   34.20    2.40
   1  -9  -2   38.20    2.40
   1  -9  -2   35.40    2.30
   1  -9  -2   31.60    2.30
  -1  -9   2   35.00    2.40
  -1  -9   2   35.40    2.40
   0  -9   2    9.80    0.80
   0  -9   2    9.40    0.90
   0  -9  -2   10.80    1.00
   0  -9  -2    9.80    1.00
   0  -9  -2    9.00    0.90
   0  -9  -2   10.30    0.80
   0  -9   2    8.30    0.90
   0  -9  -2    9.70    1.00
   0  -9   2    7.50    1.30
   0  -9   2    7.90    0.90
   0  -9   2    9.20    1.00
   0  -9   2    9.20    1.10
   0  -9  -2    6.60    1.40
   1  -9   2   31.70    2.20
  -1  -9  -2   30.70    2.20
   1  -9   2   30.90    2.00
  -1  -9  -2   32.30    2.30
   1  -9   2   30.00    2.10
   1  -9   2   31.10    2.20
   1  -9   2   30.30    2.10
  -1  -9  -2   30.60    2.00
  -1  -9  -2   33.00    2.20
   2  -9   2    4.90    0.80
  -2  -9  -2    5.70    1.00
   2  -9   2    5.20    0.60
  -2  -9  -2    4.90    0.90
  -2  -9  -2    5.70    1.20
   2  -9   2    4.80    1.00
  -3  -9  -2    3.60    0.70
  -3  -9  -2    2.90    0.60
   3  -9   2    4.00    0.70
   3  -9   2    2.70    0.80
   3  -9   2    4.70    0.60
   3  -9   2    3.00    0.50
  -4  -9  -2   25.90    2.10
   4  -9   2   32.30    2.00
   4  -9   2   36.50    2.10
  -4  -9  -2   32.60    2.10
   3 -10  -2    2.30    0.50
   3 -10  -2    2.70    0.40
   2 -10  -2   10.90    0.80
   2 -10  -2    9.50    1.00
   2 -10  -2    8.60    0.70
   1 -10  -2    5.80    0.60
   1 -10  -2    5.50    0.70
   0 -10  -2   29.80    1.90
   0 -10  -2   31.00    2.00
   1 -10   2   21.40    1.60
  -1 -10  -2   22.30    1.60
   1 -10   2   22.40    1.80
  -1 -10  -2   21.10    1.50
  -2 -10  -2   37.40    2.30
   2 -10   2   34.00    2.30
   2 -10   2   35.30    2.20
   2 -10   2   37.20    2.40
 -10   0   3    0.10    0.20
 -10   0   3    0.40    0.20
  -9   0   3    5.40    0.50
  -9   0   3    6.30    0.60
  -8   0   3   67.59    4.10
  -8   0   3   60.49    4.10
  -7   0   3    4.90    0.70
  -7   0   3    4.90    3.60
  -7   0   3    4.50    0.60
  -6   0   3    5.50    4.40
  -6   0   3    7.20    2.50
  -5   0   3   57.59    6.40
  -4   0   3  142.49   11.20
  -3   0   3  402.46   25.90
  -2   0   3  206.88   13.80
  -1   0   3 6471.35  373.76
  -1   0   3 6239.78  373.26
   0   0   3 9999.00  587.34
   1   0   3 1700.53  101.89
   2   0   3   27.00    3.60
   3   0   3  231.78   17.70
  -4   0  -3  183.18   14.30
   4   0   3  170.98   15.40
  -5   0  -3    7.20    0.70
   5   0   3    1.60    4.50
  -5   0  -3    5.50    5.60
  -5   0  -3    6.40    0.70
  -6   0  -3    4.60    0.70
  -6   0  -3    4.10    0.70
  -7   0  -3   57.99    3.90
  -7   0  -3   52.79    3.80
  -8   0  -3    1.00    0.40
  -8   0  -3    0.80    0.30
  -8   0  -3    0.60    0.40
  -9   0  -3   19.10    1.40
   9   0   3   23.70    1.40
 -10  -1   3    4.60    0.40
 -10  -1   3    4.20    0.40
  -9  -1   3    6.90    0.70
  -9   1   3    6.40    0.70
  -9   1   3    6.40    0.60
  -8  -1   3   17.50    1.40
  -8  -1   3   17.70    1.30
  -8   1   3   20.20    1.50
  -8   1   3   19.10    1.50
  -7  -1   3   86.59    9.80
  -7  -1   3   67.49    4.50
  -7  -1   3   74.99    4.60
  -7   1   3   71.59    4.60
  -7   1   3   75.69    4.60
  -7   1   3   61.49    9.00
  -6  -1   3  155.88   14.00
  -6  -1   3  161.38    9.80
  -6  -1   3  150.88    9.80
  -6   1   3  163.18   14.80
  -6   1   3  174.48    9.90
  -6   1   3  164.58    9.80
  -5  -1   3   80.49    7.90
  -5  -1   3  102.09    9.00
  -5   1   3   84.79    9.10
  -4  -1   3  844.02   50.59
  -4  -1   3  790.62   49.80
  -4   1   3  788.92   50.89
  -3  -1   3  299.37   19.50
  -3  -1   3  300.67   19.30
  -3   1   3  286.27   19.90
  -2  -1   3 1241.08   72.29
  -2  -1   3 1203.18   72.19
  -2   1   3 1168.28   72.69
  -1  -1   3 3530.05  219.98
  -1  -1   3 3846.72  220.48
  -1   1   3 3824.42  220.38
   0  -1   3 2281.37  118.49
   0  -1   3 1907.81  118.39
   0   1   3 1930.71  118.59
   0   1   3 1873.11  118.19
   1  -1   3 1159.68   63.89
   1  -1   3  921.21   62.89
   1   1   3 1062.69   63.69
   2  -1   3  952.80   58.19
   2   1   3  910.01   57.69
   3  -1   3 1108.99   68.89
   3   1   3 1056.49   67.49
  -4  -1  -3  372.46   24.00
   4  -1   3  354.46   27.70
   4   1   3  357.06   26.50
  -5  -1  -3  119.59    7.00
  -5  -1  -3  115.79    7.00
  -5   1  -3  110.59    7.10
  -5   1  -3   89.59   12.20
   5   1   3  123.89   13.80
  -5   1  -3  114.79    7.00
  -6  -1  -3  110.09   11.50
  -6  -1  -3   98.49    6.10
  -6  -1  -3   87.69    6.00
  -6   1  -3   93.79    6.10
  -6   1  -3  100.59    6.10
  -7  -1  -3   26.20    1.90
  -7  -1  -3   24.90    2.00
   7  -1   3   24.40    2.20
  -7   1  -3   27.70    2.00
  -7   1  -3   28.20    2.00
  -8  -1  -3   12.00    1.00
  -8   1  -3   10.40    1.00
  -8   1  -3   11.30    1.00
  -9  -1  -3   21.00    1.50
   9  -1   3   26.10    1.50
   9  -2  -3   11.50    0.80
  -9  -2   3   11.90    0.90
   9  -2  -3   12.10    0.90
  -9   2   3   10.70    0.90
  -9   2   3    9.80    0.90
   8  -2  -3   14.90    1.20
  -8  -2   3   13.30    1.20
  -8   2   3   15.20    1.20
  -8   2   3   14.80    1.20
  -7  -2   3  249.68   14.40
  -7  -2   3  206.28   14.20
  -7   2   3  250.57   14.40
  -7   2   3  251.67   14.40
  -6  -2   3  289.37   16.40
  -6  -2   3  257.87   21.80
  -6  -2   3  259.67   16.30
  -6   2   3  275.87   16.40
  -6   2   3  300.17   16.40
  -6   2   3  251.67   21.70
  -5  -2   3   41.60    6.00
  -5   2   3   48.70    6.20
  -4  -2   3  282.67   20.60
  -4  -2   3  267.17   17.80
  -4   2   3  250.57   19.30
  -3  -2   3  898.01   53.19
  -3  -2   3  843.72   53.69
  -3   2   3  867.31   54.29
  -2  -2   3 1672.63  100.99
  -2   2   3 1700.53  101.49
  -1  -2   3 6316.77  356.06
  -1   2   3 5748.72  355.46
   0  -2   3  102.59    7.80
   0   2   3  102.29    7.20
   0   2   3   99.89    7.80
   1  -2   3  306.17   20.00
   1   2   3  305.87   20.40
   1   2   3  301.97   18.90
  -2  -2  -3  127.69    8.80
   2   2   3  120.69   10.20
  -3  -2  -3  603.64   36.60
   3   2   3  559.64   38.30
  -4  -2  -3   96.29    8.70
   4   2   3   87.39    9.60
  -5  -2  -3  323.37   18.60
  -5  -2  -3  333.37   22.80
  -5  -2  -3  343.97   18.40
  -5  -2  -3  292.77   18.30
  -5   2  -3  318.77   18.40
  -5   2  -3  284.07   18.80
   5   2   3  292.37   24.90
  -5   2  -3  246.78   29.50
  -6  -2  -3   71.49    4.60
   6  -2   3   66.19    4.30
  -6  -2  -3   61.19    4.40
  -6   2  -3   71.69    4.60
  -6   2  -3   77.79    4.60
  -6   2  -3   83.29   16.80
   7  -2   3   22.10    2.10
  -7  -2  -3   27.20    1.90
  -7  -2  -3   24.20    1.80
  -7   2  -3   23.00    1.80
  -7   2  -3   23.10    1.80
  -8  -2  -3    8.80    0.90
   8  -2   3   10.30    0.90
  -8   2  -3    9.80    0.90
  -8   2  -3    8.70    0.80
   9  -2   3    4.60    0.50
  -9  -2  -3    4.20    0.30
  -9  -3   3    7.70    0.60
   9  -3  -3    8.20    0.60
   9  -3  -3    7.20    0.80
  -9   3   3    7.70    0.70
  -9   3   3    6.90    0.60
   8  -3  -3   11.10    1.00
   8  -3  -3   11.80    0.90
  -8  -3   3   12.00    1.00
  -8  -3   3   10.70    0.90
  -8   3   3   11.10    0.90
  -8   3   3    9.50    0.90
  -7  -3   3   33.70    2.30
   7  -3  -3   31.70    2.20
  -7  -3   3   31.50    2.20
  -7   3   3   33.30    2.30
  -7   3   3   33.60    2.30
   6  -3  -3   87.49    5.70
  -6  -3   3   88.19    5.70
  -6  -3   3   94.59   10.80
   6  -3  -3   89.89    6.20
  -6   3   3   96.29    5.80
  -6   3   3  109.89   11.30
  -5  -3   3  219.08   17.70
   5  -3  -3  192.48   12.70
  -5   3   3  221.08   12.80
  -5   3   3  223.98   17.80
  -4  -3   3  692.33   45.40
  -4   3   3  710.23   46.00
  -3  -3   3 1122.79   69.59
  -3   3   3 1127.79   69.99
  -2  -3   3 3104.89  188.98
  -2   3   3 3243.48  189.38
  -1  -3   3 1777.72  105.59
  -1   3   3 1732.23  105.29
   0  -3   3   62.49    6.00
   0   3   3   63.39    5.20
   0   3   3   63.19    6.00
   1  -3   3  836.52   51.39
   1   3   3  814.22   51.69
  -2  -3  -3  500.35   30.70
   2   3   3  490.35   33.00
  -3  -3  -3  167.98   11.70
   3   3   3  144.89   13.20
   4  -3   3   16.60    1.30
   4  -3   3   15.40    1.20
   4  -3   3   14.00    1.40
  -4  -3  -3   14.90    4.00
  -4  -3  -3   17.80    1.40
  -4   3  -3   18.70    1.40
   4   3   3   27.20    5.80
  -5  -3  -3  100.59    6.60
   5  -3   3   97.19    6.40
  -5  -3  -3  121.49    6.60
   5  -3   3   95.89    6.40
   5   3   3  129.79   13.10
  -5   3  -3   87.49   12.80
  -5   3  -3  110.09    6.60
  -6  -3  -3   84.39    5.10
   6  -3   3   75.09    5.70
  -6  -3  -3   79.09    5.10
  -6  -3  -3   77.19    5.10
   6  -3   3   74.69    4.90
  -6   3  -3   91.99    5.20
  -7  -3  -3    2.40    0.60
   7  -3   3    1.90    0.40
   7  -3   3    1.90    0.60
  -7  -3  -3    2.10    0.50
  -7   3  -3    1.90    0.50
   8  -3   3    7.10    0.70
  -8  -3  -3    5.60    0.60
  -8   3  -3    5.60    0.60
  -9  -4   3    2.60    0.40
   9  -4  -3    2.60    0.30
  -9   4   3    1.70    0.30
  -8  -4   3   26.80    1.90
  -8  -4   3   29.60    1.80
  -8  -4   3   23.40    1.70
   8  -4  -3   27.40    1.70
  -8   4   3   24.20    1.80
   7  -4  -3    8.40    0.90
  -7  -4   3    8.20    1.00
  -7  -4   3    8.50    0.90
  -7  -4   3    7.10    0.70
   7  -4  -3    8.00    0.80
   7  -4  -3    7.20    1.00
  -7   4   3    7.80    0.80
   6  -4  -3  102.59    6.90
   6  -4  -3  103.49    6.30
  -6  -4   3  102.79    6.30
   6  -4  -3   98.09    6.30
  -6  -4   3   96.19    6.30
  -6  -4   3  108.29    6.30
   6  -4  -3   96.99    6.20
  -6   4   3  114.69    6.40
  -6   4   3   95.89   11.80
  -5  -4   3   93.99    6.10
   5  -4  -3  108.09    6.80
  -5  -4   3   94.59   10.90
   5  -4  -3   94.59    6.00
   5  -4  -3   89.29    6.00
   5  -4  -3   99.49    6.00
  -5  -4   3  105.19    6.00
   5  -4  -3  100.19    6.00
  -5  -4   3   88.69    6.10
  -5   4   3  101.39   11.10
  -5   4   3  110.19    6.10
  -4  -4   3  247.18   14.00
   4  -4  -3  232.78   13.70
   4  -4  -3  219.48   13.90
  -4  -4   3  200.58   13.90
  -4  -4   3  236.78   18.60
  -4   4   3  259.97   19.20
  -3  -4   3   47.20    6.00
  -3   4   3   50.99    6.10
  -2  -4   3  200.98   15.80
  -2   4   3  221.38   16.00
  -1  -4   3  235.18   17.20
  -1   4   3  234.08   16.60
   0  -4   3  110.69    9.40
   0   4   3  109.19    9.60
   0   4   3  106.59    8.40
   1  -4   3  263.57   18.90
  -1  -4  -3  261.87   16.90
   1   4   3  262.77   19.30
  -2  -4  -3  225.08   15.60
   2   4   3  223.48   17.50
   3  -4   3   35.10    2.70
   3  -4   3   44.10    2.80
   3  -4   3   37.50    2.60
  -3  -4  -3   45.10    2.80
  -3  -4  -3   37.80    2.70
   3  -4   3   45.60    3.40
   3  -4   3   38.90    2.60
   3  -4   3   38.70    2.60
   4  -4   3  108.39    6.90
   4  -4   3  106.59    7.00
  -4  -4  -3  103.09    7.00
   4  -4   3  107.19    6.90
  -4  -4  -3  118.39    7.10
   4  -4   3  125.59    7.90
   4  -4   3  111.59    6.90
   4   4   3  123.29   13.10
  -4   4  -3  125.19    7.00
  -4   4  -3  108.39   13.40
   5  -4   3  173.78   10.80
   5  -4   3  169.68   10.80
  -5  -4  -3  171.88   10.90
   5  -4   3  184.78   11.80
  -5  -4  -3  174.48   11.00
   5  -4   3  165.38   10.70
   5  -4   3  181.98   10.90
  -5  -4  -3  185.68   11.00
   5   4   3  207.38   23.70
  -5   4  -3  193.88   18.50
  -5   4  -3  199.68   11.00
   6  -4   3    4.20    0.60
  -6  -4  -3    3.60    0.60
  -6  -4  -3    3.20    0.90
   6  -4   3    2.70    0.50
  -6  -4  -3    3.10    0.90
   6  -4   3    3.40    1.00
  -6  -4  -3    2.60    0.50
   6  -4   3    3.00    0.60
  -6   4  -3    2.70    0.70
   7  -4   3   16.20    1.60
  -7  -4  -3   15.50    1.30
   7  -4   3   20.40    1.30
  -7   4  -3   16.90    1.30
   8  -4   3   15.30    1.10
   8  -5  -3   17.70    1.20
  -8  -5   3   19.50    1.40
   8  -5  -3   18.30    1.30
  -8   5   3   17.10    1.30
  -7  -5   3   14.20    1.30
   7  -5  -3   14.70    1.20
   7  -5  -3   14.20    1.10
  -7  -5   3   15.30    1.20
   7  -5  -3   12.10    1.40
  -7   5   3   14.60    1.20
   6  -5  -3   30.70    2.20
   6  -5  -3   33.70    2.20
  -6  -5   3   33.10    2.30
  -6  -5   3   31.70    2.40
   6  -5  -3   32.80    2.20
   6  -5  -3   32.10    2.70
  -6   5   3   33.60    2.30
  -5  -5   3  184.58   18.40
   5  -5  -3  207.38   12.90
   5  -5  -3  195.18   12.10
  -5  -5   3  199.28   12.40
   5  -5  -3  205.78   12.20
   5  -5  -3  192.08   12.20
  -5  -5   3  197.28   12.30
  -5  -5   3  207.18   12.40
  -5   5   3  217.28   21.60
  -5   5   3  227.38   12.30
  -4  -5   3   22.20    5.70
   4  -5  -3   21.00    1.70
  -4  -5   3   23.90    1.80
  -4  -5   3   24.60    1.70
   4  -5  -3   22.30    1.60
   4  -5  -3   21.90    1.60
  -4  -5   3   22.90    1.70
   4  -5  -3   22.80    1.60
   4  -5  -3   25.20    2.30
   4  -5  -3   22.90    1.60
  -4  -5   3   22.70    1.70
  -4  -5   3   24.90    1.80
  -4   5   3   28.80    5.80
   3  -5  -3   48.20    3.10
   3  -5  -3   45.40    3.20
  -3  -5   3   47.90    3.10
   3  -5  -3   49.30    3.10
  -3  -5   3   55.49    3.30
  -3  -5   3   48.60    3.30
  -3  -5   3   55.59    7.40
  -3  -5   3   48.80    3.20
  -3  -5   3   48.40    3.30
  -3  -5   3   43.70    3.10
  -2  -5   3  121.89   11.50
  -2   5   3  125.29   11.00
  -1  -5   3   43.20    5.80
  -1   5   3   41.70    5.10
   0  -5   3   44.60    5.90
   0   5   3   36.80    5.80
   0   5   3   43.20    4.90
   1  -5   3  103.19    9.80
   1   5   3   95.99   10.00
  -2  -5  -3   67.49    4.10
   2  -5   3   57.99    3.90
  -2  -5  -3   54.39    4.00
   2  -5   3   62.89    3.90
  -2  -5  -3   57.59    3.90
   2  -5   3   64.49    3.90
  -2  -5  -3   61.79    3.80
  -2  -5  -3   66.19    4.00
   2  -5   3   67.69    4.10
   2  -5   3   70.69    4.70
  -2  -5  -3   58.59    4.00
   2   5   3   64.79    8.40
  -3  -5  -3   34.60    2.60
  -3  -5  -3   38.20    2.60
   3  -5   3   40.60    2.70
   3  -5   3   37.40    2.60
   3  -5   3   40.30    2.60
   3  -5   3   41.80    2.80
   3  -5   3   42.00    3.40
   3  -5   3   37.60    2.50
  -3  -5  -3   37.80    2.70
  -3  -5  -3   41.50    2.80
   3  -5   3   35.50    2.40
   3   5   3   49.20    9.20
   4  -5   3   38.10    2.70
  -4  -5  -3   43.90    3.00
   4  -5   3   39.30    2.80
   4  -5   3   41.20    3.50
  -4  -5  -3   38.90    2.60
  -4  -5  -3   39.90    2.80
  -4  -5  -3   46.50    2.90
   4  -5   3   39.30    2.70
   4  -5   3   39.80    2.60
   4  -5   3   36.30    2.50
  -4   5  -3   42.90    2.80
  -4   5  -3   33.10    8.50
   5  -5   3   24.90    2.50
  -5  -5  -3   23.80    1.90
   5  -5   3   23.70    1.70
  -5  -5  -3   26.20    2.00
   5  -5   3   25.40    1.80
   5  -5   3   23.70    1.60
   5  -5   3   24.00    1.80
  -5   5  -3   25.40    1.90
  -6  -5  -3    3.10    0.60
  -6  -5  -3    3.80    0.90
   6  -5   3    3.30    0.90
   6  -5   3    3.40    0.50
   6  -5   3    4.00    0.70
   6  -5   3    4.40    0.60
  -6   5  -3    4.10    0.70
   7  -5   3   62.69    3.60
  -7   5  -3   52.19    3.60
   8  -5   3   24.70    1.60
   8  -6  -3   38.00    2.20
   8  -6  -3   40.50    2.30
  -8   6   3   30.60    2.20
   7  -6  -3   17.80    1.20
   7  -6  -3   18.40    1.20
  -7  -6   3   16.30    1.30
   7  -6  -3   14.40    1.40
  -7   6   3   15.00    1.20
   6  -6  -3   12.60    1.50
   6  -6  -3   13.70    1.10
  -6  -6   3   12.00    1.20
  -6  -6   3   13.30    1.20
   6  -6  -3   14.00    1.10
   6  -6  -3   13.50    1.10
  -6   6   3   12.80    1.10
   5  -6  -3  173.38   10.90
   5  -6  -3  163.08   10.10
   5  -6  -3  165.88   10.10
  -5  -6   3  172.18   10.20
  -5  -6   3  167.98   10.40
   5  -6  -3  150.48   10.00
  -5  -6   3  160.38   10.20
   5  -6  -3  173.38   10.10
  -5   6   3  184.38   10.20
  -4  -6   3   29.50    2.20
   4  -6  -3   28.30    2.00
  -4  -6   3   28.60    2.20
   4  -6  -3   28.50    2.00
  -4  -6   3   30.10    2.30
   4  -6  -3   31.30    2.00
   4  -6  -3   29.70    2.00
  -4  -6   3   50.09   12.40
  -4  -6   3   30.20    2.10
   4  -6  -3   32.70    2.70
  -4  -6   3   25.10    2.00
  -3  -6   3   52.59    3.20
  -3  -6   3   52.89    3.40
   3  -6  -3   44.00    3.30
  -3  -6   3   50.59    3.40
   3  -6  -3   57.49    4.10
   3  -6  -3   50.19    3.30
  -3  -6   3   52.29    3.50
   3  -6  -3   50.29    3.30
   3  -6  -3   48.30    3.30
   3  -6  -3   51.89    3.30
  -3  -6   3   54.69    3.30
  -3  -6   3   41.90    9.60
  -3  -6   3   55.79    3.40
  -3  -6   3   51.39    3.40
  -3  -6   3   55.79    3.50
   3  -6  -3   49.20    3.30
  -3   6   3   63.99    8.70
   2  -6  -3   52.29    3.80
   2  -6  -3   64.69    3.80
  -2  -6   3   56.49    3.80
   2  -6  -3   59.29    3.70
  -2  -6   3   59.59    3.70
   2  -6  -3   57.19    3.70
   2  -6  -3   58.39    3.60
  -2  -6   3   58.19    3.70
  -2  -6   3   56.69    3.90
   2  -6  -3   57.09    3.70
   2  -6  -3   59.99    3.70
  -2  -6   3   59.49    3.60
  -2  -6   3   61.19    3.80
  -2  -6   3   58.99    3.70
  -2  -6   3   56.59    3.80
   1  -6  -3  154.28    9.90
  -1  -6   3  157.68   14.80
   1  -6  -3  165.88    9.90
  -1  -6   3  162.08    9.90
  -1  -6   3  184.98   10.00
  -1  -6   3  163.38    9.90
  -1  -6   3  146.49    9.80
  -1  -6   3  162.58   10.00
  -1  -6   3  160.78    9.80
  -1  -6   3  178.48   10.10
   1  -6  -3  156.38    9.90
  -1  -6   3  161.28    9.90
   1  -6  -3  164.58    9.90
   1  -6  -3  147.09    9.90
  -1  -6   3  187.48   10.10
   1  -6  -3  160.48    9.80
   1  -6  -3  191.98   10.80
   1  -6  -3  145.19   10.00
  -1  -6   3  159.28    9.90
  -1   6   3  188.78   16.20
   0  -6   3  126.49    7.60
   0  -6  -3  104.39    6.70
   0  -6   3  103.09    6.60
   0  -6  -3  107.79    6.70
   0  -6   3  101.99    6.50
   0  -6  -3  102.79    6.60
   0  -6  -3  101.79    6.60
   0  -6  -3   98.09    6.80
   0  -6   3  105.79    6.60
   0  -6  -3  103.89    6.60
   0  -6  -3  121.89    7.50
   0  -6   3  121.19    6.80
   0  -6   3  116.19   11.10
   0  -6  -3  113.69    6.80
   0  -6   3  118.29    6.70
   0  -6   3  103.89    6.70
   0  -6   3  102.69    6.70
   0  -6   3  106.59    6.60
   0  -6   3  107.09    6.70
   0   6   3  124.69   13.10
   1  -6   3  207.28   11.70
   1  -6   3  201.48   11.60
   1  -6   3  185.08   11.50
   1  -6   3  222.18   11.70
   1  -6   3  222.88   12.50
   1  -6   3  177.08   11.60
  -1  -6  -3  204.78   11.80
  -1  -6  -3  186.18   11.50
  -1  -6  -3  196.38   11.60
   1  -6   3  193.28   11.50
  -1  -6  -3  183.08   11.70
   1  -6   3  181.68   11.60
   1  -6   3  192.88   11.60
  -1  -6  -3  193.08   12.60
  -1  -6  -3  185.78   11.60
   1  -6   3  181.28   11.50
  -1  -6  -3  175.98   11.60
  -1  -6  -3  190.58   11.60
   1   6   3  179.98   17.20
   2  -6   3  154.38   10.20
  -2  -6  -3  167.88    9.90
  -2  -6  -3  164.18   10.20
   2  -6   3  161.38    9.90
   2  -6   3  190.78   11.00
  -2  -6  -3  173.28   10.30
  -2  -6  -3  145.29   10.10
   2  -6   3  171.88   10.00
   2  -6   3  164.28   10.10
   2  -6   3  169.68   10.10
  -2  -6  -3  163.28   10.10
   2  -6   3  142.39   10.00
   2  -6   3  171.78   10.10
   2  -6   3  186.28   10.30
  -2  -6  -3  167.88   10.10
   2   6   3  169.58   16.50
  -2   6  -3  180.78   18.30
   3  -6   3  133.39    7.60
  -3  -6  -3  124.19    7.60
   3  -6   3  131.09    8.60
  -3  -6  -3  107.99    7.70
   3  -6   3  120.29    7.50
   3  -6   3  130.49    7.70
   3  -6   3  126.19    7.60
   3  -6   3  122.59    7.70
  -3  -6  -3  126.59    7.90
  -3  -6  -3  120.19    7.70
  -3   6  -3  149.49   21.00
  -4  -6  -3   43.30    2.90
   4  -6   3   40.80    2.70
   4  -6   3   41.20    3.60
   4  -6   3   38.40    2.50
   4  -6   3   40.30    2.80
  -4  -6  -3   38.60    2.90
   4  -6   3   42.70    2.80
   4  -6   3   40.70    2.80
  -4  -6  -3   40.70    2.90
  -4   6  -3   40.40    2.80
   5  -6   3  107.49    6.50
  -5  -6  -3  108.19    6.80
  -5  -6  -3  106.59    6.80
   5  -6   3  109.89    6.60
   5  -6   3  108.19    6.60
   5  -6   3  100.59    7.40
   5  -6   3  113.99    6.70
  -5   6  -3  113.59    6.70
  -6  -6  -3    0.10    0.30
   6  -6   3    0.00    0.40
   6  -6   3    0.00    0.30
   6  -6   3    0.30    0.20
   6  -6   3   -0.40    0.30
  -6  -6  -3    0.00    0.40
  -6   6  -3    0.10    0.30
   7  -6   3   11.30    1.10
  -7   6  -3   13.70    0.90
   7  -7  -3    0.90    0.30
  -7  -7   3    1.00    0.30
   7  -7  -3    1.10    0.30
  -6  -7   3    4.80    1.10
   6  -7  -3    3.30    0.60
   6  -7  -3    3.80    0.70
  -6  -7   3    2.90    0.60
   6  -7  -3    4.00    0.60
   6  -7  -3    3.00    0.70
   5  -7  -3    7.00    0.80
  -5  -7   3    5.40    0.80
   5  -7  -3    5.70    0.70
   5  -7  -3    7.60    0.70
   5  -7  -3    5.10    0.80
   5  -7  -3    6.90    0.80
  -5  -7   3    6.00    0.80
   5  -7  -3    7.00    1.10
  -5  -7   3    7.80    1.00
   4  -7  -3   23.60    2.30
  -4  -7   3   21.90    1.80
  -4  -7   3   23.70    2.00
   4  -7  -3   21.90    1.60
   4  -7  -3   21.60    1.60
   4  -7  -3   22.80    1.60
  -4  -7   3   23.90    1.80
  -4  -7   3   23.40    1.80
  -3  -7   3   23.80    1.80
   3  -7  -3   22.10    2.20
  -3  -7   3   23.60    1.80
  -3  -7   3   24.40    1.90
  -3  -7   3   24.70    1.70
   3  -7  -3   18.50    1.60
   3  -7  -3   20.80    1.60
   3  -7  -3   20.80    1.60
   3  -7  -3   21.50    1.60
   3  -7  -3   21.30    1.70
  -3  -7   3   25.50    1.80
   3  -7  -3   20.90    1.70
  -3  -7   3   21.40    1.60
  -2  -7   3   95.99    5.80
   2  -7  -3   97.09    6.50
   2  -7  -3   96.69    5.70
  -2  -7   3   92.59    5.50
   2  -7  -3   88.89    5.60
  -2  -7   3   87.29    5.70
   2  -7  -3   92.99    5.60
   2  -7  -3   81.59    5.70
  -2  -7   3   89.79    5.70
   2  -7  -3   92.29    5.70
  -2  -7   3   91.59    5.70
  -2  -7   3   91.49    5.80
  -2  -7   3   94.69    5.70
  -2  -7   3   68.89   11.80
   2  -7  -3   88.89    5.60
   2  -7  -3   94.39    5.60
  -2  -7   3   87.49    5.90
  -2  -7   3   91.59    5.70
  -2   7   3   95.69   13.00
  -1  -7   3  358.66   20.20
   1  -7  -3  341.27   19.20
  -1  -7   3  309.87   19.10
   1  -7  -3  309.07   19.00
   1  -7  -3  307.87   19.10
  -1  -7   3  324.17   18.90
  -1  -7   3  321.27   19.10
  -1  -7   3  314.17   19.10
   1  -7  -3  307.97   19.00
  -1  -7   3  341.87   19.20
   1  -7  -3  295.07   19.00
   1  -7  -3  349.37   20.00
  -1  -7   3  309.67   19.00
   1  -7  -3  313.27   19.00
  -1  -7   3  320.77   19.00
   1  -7  -3  286.97   19.10
  -1  -7   3  332.97   19.10
  -1  -7   3  326.17   19.30
  -1   7   3  305.47   25.70
   0  -7  -3   16.40    1.50
   0  -7   3   20.30    1.50
   0  -7   3   19.30    1.40
   0  -7  -3   14.90    1.50
   0  -7   3   19.20    1.50
   0  -7  -3   15.00    1.30
   0  -7  -3   15.00    1.60
   0  -7   3   20.00    1.50
   0  -7  -3   15.20    1.50
   0  -7   3   20.50    2.00
   0  -7   3   18.40    1.30
   0  -7   3   20.70    1.50
   0  -7   3   19.40    1.50
   0  -7   3   19.90    1.30
  -1  -7  -3  389.26   21.70
   1  -7   3  390.06   22.30
  -1  -7  -3  342.97   21.50
   1  -7   3  348.97   21.30
   1  -7   3  353.76   21.50
   1  -7   3  410.86   21.70
  -1  -7  -3  355.26   21.50
   1  -7   3  352.96   21.50
   1  -7   3  326.37   21.40
   1  -7   3  382.16   21.50
   1  -7   3  357.76   21.40
   1  -7   3  359.96   21.50
  -1  -7  -3  358.26   21.30
   1  -7   3  340.47   21.40
  -1  -7  -3  317.07   22.50
  -1  -7  -3  350.76   21.60
  -1  -7  -3  355.26   21.40
   1  -7   3  376.36   21.50
  -1   7  -3  412.66   34.20
  -2  -7  -3  184.88   11.70
  -2  -7  -3  197.58   11.70
   2  -7   3  197.78   11.60
  -2  -7  -3  192.18   11.80
   2  -7   3  202.68   11.70
   2  -7   3  181.08   11.50
  -2  -7  -3  192.68   11.50
   2  -7   3  184.98   11.50
   2  -7   3  211.28   11.90
   2  -7   3  196.98   12.50
   2  -7   3  189.68   11.70
  -2  -7  -3  196.78   11.90
   2  -7   3  191.58   11.70
   3  -7   3   29.50    2.20
  -3  -7  -3   31.10    2.30
  -3  -7  -3   31.70    2.30
   3  -7   3   29.10    2.80
  -3  -7  -3   32.40    2.10
   3  -7   3   30.90    2.10
   3  -7   3   28.90    2.20
   3  -7   3   31.70    2.30
  -3  -7  -3   28.90    2.30
  -4  -7  -3   23.60    1.90
   4  -7   3   23.60    1.70
   4  -7   3   23.90    1.80
   4  -7   3   21.00    1.50
  -4  -7  -3   25.20    1.80
   4  -7   3   24.60    1.70
   4  -7   3   22.10    2.30
  -4  -7  -3   22.60    1.90
   5  -7   3   22.50    1.70
   5  -7   3   23.20    1.60
   5  -7   3   22.20    1.60
  -5  -7  -3   23.60    1.80
   6  -7   3   30.40    2.00
   6  -7   3   33.90    2.10
  -6  -8   3    3.00    0.60
   6  -8  -3    1.90    0.60
   6  -8  -3    3.30    0.50
   6  -8  -3    2.40    0.40
   5  -8  -3   16.30    1.20
   5  -8  -3   14.70    1.60
   5  -8  -3   15.10    1.20
  -5  -8   3   17.50    1.30
  -5  -8   3   13.40    1.20
   5  -8  -3   16.00    1.10
  -4  -8   3   23.10    1.80
   4  -8  -3   23.90    1.70
   4  -8  -3   23.80    1.60
  -4  -8   3   23.70    2.00
   4  -8  -3   24.30    1.70
   4  -8  -3   22.60    1.60
  -4  -8   3   25.60    1.80
   4  -8  -3   21.80    2.20
   4  -8  -3   23.50    2.10
   3  -8  -3    8.70    0.80
  -3  -8   3    7.10    0.90
   3  -8  -3    9.00    0.90
   3  -8  -3    6.80    0.80
   3  -8  -3    9.00    0.90
   3  -8  -3    9.40    0.90
  -3  -8   3    6.90    0.90
   3  -8  -3    9.40    1.00
   3  -8  -3    8.50    1.30
  -3  -8   3    8.20    1.00
  -3  -8   3    8.60    1.10
  -2  -8   3   12.90    1.30
  -2  -8   3   14.00    1.40
  -2  -8   3   11.80    1.20
   2  -8  -3   13.30    1.30
  -2  -8   3   14.80    1.60
  -2  -8   3   14.40    1.10
  -2  -8   3   14.70    1.40
  -2  -8   3   14.10    1.30
   2  -8  -3   13.40    1.20
   2  -8  -3   12.30    1.10
   2  -8  -3   13.60    1.30
   2  -8  -3   11.40    1.20
   2  -8  -3   12.70    1.70
   2  -8  -3   15.00    1.20
  -2  -8   3   13.60    1.70
  -2  -8   3   10.50    1.10
   2  -8  -3   11.60    1.10
   1  -8  -3   68.59    4.70
  -1  -8   3   69.79    5.10
   1  -8  -3   68.69    4.40
  -1  -8   3   73.39    4.50
   1  -8  -3   77.59    4.70
   1  -8  -3   65.09    4.50
  -1  -8   3   72.89    4.50
  -1  -8   3   77.49    4.70
  -1  -8   3   73.69    4.60
   1  -8  -3   69.59    5.40
  -1  -8   3   72.49    4.40
  -1  -8   3   75.99    4.60
   1  -8  -3   68.89    4.50
   1  -8  -3   66.39    4.40
   1  -8  -3   70.99    4.50
  -1  -8   3   68.39    4.40
   1  -8  -3   68.09    4.50
  -1  -8   3   74.19    4.90
  -1  -8   3   71.69    4.50
   0  -8   3   29.90    2.60
   0  -8   3   29.80    2.20
   0  -8  -3   32.70    2.30
   0  -8   3   27.20    2.10
   0  -8   3   32.90    2.60
   0  -8  -3   30.20    2.10
   0  -8  -3   25.90    2.90
   0  -8  -3   29.10    2.10
   0  -8   3   31.20    2.20
   0  -8   3   28.90    2.20
   0  -8   3   30.60    2.10
   0  -8   3   30.00    2.10
   0  -8  -3   27.30    2.30
   0  -8  -3   29.30    2.00
   0  -8  -3   29.90    2.30
   1  -8   3  138.09    8.20
  -1  -8  -3  148.89    8.50
   1  -8   3  145.89    8.30
  -1  -8  -3  146.69    8.20
   1  -8   3  122.09    8.00
   1  -8   3  127.89    8.20
  -1  -8  -3  127.99    8.10
  -1  -8  -3  125.69    8.30
   1  -8   3  126.29    8.00
   1  -8   3  129.39    7.90
   1  -8   3  124.79    8.70
   2  -8   3   45.00    3.10
   2  -8   3   47.50    3.00
   2  -8   3   42.00    3.70
  -2  -8  -3   48.90    3.10
  -2  -8  -3   51.19    3.30
  -2  -8  -3   50.79    3.30
   2  -8   3   48.00    3.20
   2  -8   3   47.00    3.10
  -2  -8  -3   49.00    3.20
  -2  -8  -3   48.10    3.00
   2  -8   3   47.50    3.10
   3  -8   3    5.30    1.00
   3  -8   3    5.60    0.70
   3  -8   3    4.40    1.00
  -3  -8  -3    3.70    0.80
  -3  -8  -3    4.30    0.90
  -3  -8  -3    4.20    0.80
  -3  -8  -3    4.40    0.90
   3  -8   3    5.80    0.80
   3  -8   3    5.50    0.80
   4  -8   3   24.10    1.70
   4  -8   3   23.40    1.60
  -4  -8  -3   20.10    1.70
  -4  -8  -3   23.30    1.70
  -4  -8  -3   22.60    1.70
   4  -8   3   25.50    1.70
  -5  -8  -3    2.90    0.60
  -5  -8  -3    2.10    0.50
   5  -8   3    2.20    0.40
   5  -8   3    2.20    0.40
   5  -8   3    1.80    0.60
   5  -8   3    2.50    0.50
  -5  -9   3   28.10    1.70
   5  -9  -3   29.30    1.70
   5  -9  -3   22.70    2.00
   4  -9  -3   32.80    2.10
   4  -9  -3   29.20    2.60
   4  -9  -3   32.80    2.00
  -4  -9   3   33.10    2.10
  -3  -9   3   15.00    1.20
  -3  -9   3   13.50    1.20
   3  -9  -3   13.70    1.00
   3  -9  -3   12.60    1.10
   3  -9  -3   14.00    1.10
   3  -9  -3   13.90    1.70
   3  -9  -3   13.60    1.10
   2  -9  -3   18.90    1.30
   2  -9  -3   16.20    1.90
  -2  -9   3   16.90    1.40
   2  -9  -3   17.40    1.20
   2  -9  -3   15.50    1.20
   2  -9  -3   14.40    1.30
   2  -9  -3   17.50    1.30
  -2  -9   3   16.70    1.30
  -1  -9   3    3.80    0.80
   1  -9  -3    3.50    0.70
  -1  -9   3    3.50    0.70
  -1  -9   3    2.60    0.60
   1  -9  -3    3.50    0.70
   1  -9  -3    4.00    0.70
  -1  -9   3    4.90    0.90
   1  -9  -3    3.70    0.60
   1  -9  -3    2.80    0.60
   1  -9  -3    2.80    0.90
  -1  -9   3    4.20    0.90
   0  -9  -3   24.60    1.80
   0  -9   3   23.90    1.80
   0  -9   3   24.40    1.80
   0  -9  -3   24.30    1.80
   0  -9  -3   21.40    1.70
   0  -9   3   24.40    1.60
   0  -9  -3   24.70    1.60
   0  -9   3   22.00    1.60
   0  -9   3   23.60    1.80
   0  -9  -3   24.90    1.80
   0  -9  -3   26.10    1.80
   0  -9   3   24.20    1.80
  -1  -9  -3    7.80    0.90
   1  -9   3    7.90    0.90
   1  -9   3    7.50    1.00
  -1  -9  -3    9.30    1.10
   1  -9   3    6.10    1.00
   1  -9   3    7.40    0.70
  -1  -9  -3    9.30    0.90
   1  -9   3    7.70    0.90
  -1  -9  -3    7.60    0.90
   1  -9   3    7.80    0.90
  -1  -9  -3    9.50    0.80
   2  -9   3   46.50    2.90
   2  -9   3   48.30    3.00
  -2  -9  -3   49.40    3.10
  -2  -9  -3   45.80    2.90
   2  -9   3   47.90    2.90
   2  -9   3   39.00    3.30
   2  -9   3   45.30    2.80
  -2  -9  -3   40.00    3.00
  -2  -9  -3   48.40    2.90
   3  -9   3    4.50    0.60
  -3  -9  -3    3.60    0.60
   3  -9   3    4.60    0.60
  -3  -9  -3    4.40    0.70
  -3  -9  -3    4.90    0.80
   3  -9   3    5.30    0.70
   3  -9   3    3.20    0.70
   4  -9   3    1.00    0.40
   4  -9   3    2.10    0.40
   4  -9   3    1.30    0.30
  -4  -9  -3    1.70    0.40
   3 -10  -3   11.80    0.80
   2 -10  -3    0.80    0.30
   2 -10  -3    1.20    0.30
   1 -10  -3    4.30    0.70
   1 -10  -3    3.10    0.50
   1 -10  -3    3.80    0.50
   0 -10  -3   15.00    1.10
   0 -10  -3   13.30    1.10
  -1 -10  -3   17.90    1.30
  -1 -10  -3   18.20    1.30
   1 -10   3   18.90    1.30
  -2 -10  -3    7.00    0.70
   2 -10   3    6.70    0.60
  -2 -10  -3    5.10    0.60
   2 -10   3    6.00    0.70
 -10   0   4    2.70    0.30
 -10   0   4    3.10    0.30
   9   0  -4    1.20    0.30
  -9   0   4    1.10    0.30
  -8   0   4  123.79    7.20
  -8   0   4  112.19    7.20
  -7   0   4    9.80    4.50
  -6   0   4   93.09   10.50
  -6   0   4  113.49    6.70
  -6   0   4  110.99    6.60
  -5   0   4  340.37   27.40
  -5   0   4  380.36   25.40
  -4   0   4 1307.57   77.59
  -4   0   4 1228.08   77.59
  -3   0   4  486.15   30.80
  -3   0   4  494.95   31.40
  -2   0   4  483.85   29.70
  -2   0   4  481.95   30.30
  -1   0   4   36.80    3.10
  -1   0   4   38.00    3.70
  -1   0   4   41.10    3.20
   0   0   4 5926.61  378.26
   0   0   4 6387.46  379.16
   0   0   4 6999.10  379.26
   2   0   4 2517.25  151.08
   3   0   4   38.10    5.70
   4   0   4  149.39   14.20
  -5   0  -4   28.50    2.00
  -5   0  -4   28.20    2.10
   5   0   4   31.50    7.50
  -6   0  -4   62.49    3.90
  -6   0  -4   55.69    3.90
  -7   0  -4    9.50    1.00
  -7   0  -4   10.10    1.00
  -8   0  -4    0.00    0.30
  -8   0  -4    0.10    0.40
  -8   0  -4   -0.10    0.20
 -10  -1   4   22.90    1.50
 -10  -1   4   23.40    1.40
 -10   1   4   22.30    1.40
  -9  -1   4   62.79    3.90
   9  -1  -4   61.39    3.80
  -9   1   4   61.79    3.80
  -9   1   4   62.19    3.90
  -8  -1   4   32.60    2.10
  -8  -1   4   30.40    2.00
  -8   1   4   30.70    2.10
  -8   1   4   28.40    2.10
  -7  -1   4   62.59    4.20
  -7  -1   4   65.19    4.20
  -7  -1   4   68.69    9.50
  -7   1   4   66.29    4.20
  -7   1   4   66.89    4.20
  -7   1   4   78.99    9.00
  -6  -1   4  254.47   14.50
  -6  -1   4  226.88   18.90
  -6  -1   4  244.28   14.40
  -6   1   4  241.38   14.50
  -6   1   4  206.28   19.00
  -6   1   4  263.87   14.50
  -5  -1   4  345.87   24.70
  -5  -1   4  375.36   25.40
  -5   1   4  365.06   25.80
  -4  -1   4   93.89    8.50
  -4  -1   4  101.79    8.40
  -4   1   4  104.19    9.10
  -3  -1   4  274.17   18.40
  -3  -1   4  275.47   18.60
  -3   1   4  280.07   19.10
  -2  -1   4  111.19    8.40
  -2  -1   4  126.89    8.80
  -2   1   4  105.29    8.60
  -1  -1   4 5726.43  353.46
  -1  -1   4 6479.55  354.36
  -1   1   4 6037.40  353.86
  -1   1   4 5782.92  352.96
   0  -1   4 1737.43   94.89
   0  -1   4 1492.05   94.69
   0   1   4 1546.25   95.19
   0   1   4 1583.44   94.79
   1  -1   4 2927.91  168.78
   1   1   4 2731.73  168.58
   2  -1   4  512.15   33.20
   2   1   4  482.15   32.60
   3  -1   4  370.96   27.30
   3   1   4  372.46   27.70
   4  -1   4  317.07   25.60
   4   1   4  313.17   24.20
  -5  -1  -4   53.09    3.40
  -5  -1  -4   51.89    3.40
  -5   1  -4   53.19    3.40
  -5   1  -4   40.30   10.00
   5   1   4   39.10    9.30
  -5   1  -4   53.59    3.40
  -6  -1  -4   74.29    4.80
  -6  -1  -4   71.09    4.90
  -6   1  -4   83.79    4.90
  -6   1  -4   74.99    4.90
  -7  -1  -4   23.20    1.80
  -7  -1  -4   22.60    1.70
   7  -1   4   23.80    2.10
   7  -1   4   25.20    1.70
  -7   1  -4   23.90    1.80
  -7   1  -4   23.80    1.80
  -8  -1  -4   10.00    0.90
  -8   1  -4    9.50    0.90
  -8   1  -4    9.60    0.80
 -10  -2   4    6.50    0.60
  -9  -2   4    6.50    0.70
  -9   2   4    7.60    0.70
  -9   2   4    8.30    0.70
  -8  -2   4    0.20    0.30
  -8   2   4    0.10    0.30
  -8   2   4    0.50    0.30
  -7  -2   4  307.17   18.10
  -7   2   4  300.57   18.20
  -7   2   4  304.47   18.10
  -6  -2   4  590.04   41.80
  -6  -2   4  649.24   35.90
  -6   2   4  527.85   41.20
  -6   2   4  597.44   35.90
  -6   2   4  662.13   36.00
  -5  -2   4   20.00    1.40
  -5  -2   4   28.40    6.50
  -5  -2   4   17.10    4.10
  -5   2   4   19.60    1.50
  -5   2   4   21.10    4.60
  -4  -2   4  175.58   13.60
  -4  -2   4  175.98   13.20
  -4   2   4  172.18   14.30
  -3  -2   4 2509.65  152.98
  -3  -2   4 2679.03  152.98
  -3   2   4 2492.05  153.58
  -2  -2   4  681.13   41.20
  -2   2   4  641.24   41.50
  -1  -2   4  277.07   18.00
  -1   2   4  262.67   17.90
   0  -2   4   64.99    5.40
   0   2   4   53.89    4.70
   0   2   4   53.89    5.30
   1  -2   4 1422.16   91.59
   1  -2   4 1667.83   93.59
   1   2   4 1476.85   92.29
  -2  -2  -4  860.01   51.19
   2  -2   4  875.71   54.89
   2   2   4  818.82   53.79
  -3  -2  -4  428.36   26.30
   3   2   4  386.76   28.50
  -4  -2  -4  223.28   16.70
  -4  -2  -4  220.78   12.50
   4   2   4  182.28   17.30
  -4   2  -4  200.58   12.50
  -5  -2  -4    8.30    1.00
   5  -2   4   10.60    1.10
  -5  -2  -4    7.70    0.90
  -5  -2  -4   10.40    1.00
  -5   2  -4   11.80    7.00
  -5   2  -4   10.60    1.10
   5   2   4    8.00    6.20
  -5   2  -4   10.90    1.00
   6  -2   4  286.37   18.30
  -6  -2  -4  314.67   18.50
  -6  -2  -4  269.37   18.30
  -6  -2  -4  316.87   18.50
  -6   2  -4  306.27   18.50
  -6   2  -4  354.86   18.50
  -7  -2  -4    0.50    0.40
  -7  -2  -4    1.00    0.50
   7  -2   4    0.80    0.50
  -7   2  -4    1.10    0.40
  -7   2  -4    0.80    0.40
   8  -2   4    1.20    0.30
  -8  -2  -4    0.80    0.30
  -8   2  -4    1.00    0.30
  -8   2  -4    0.70    0.30
  -9  -3   4   13.30    1.00
  -9  -3   4   12.10    0.80
   9  -3  -4   12.00    0.90
   9  -3  -4   11.50    0.90
  -9   3   4    9.50    0.90
  -9   3   4   12.10    0.90
   8  -3  -4    5.10    0.60
   8  -3  -4    4.60    0.60
  -8  -3   4    3.80    0.60
  -8   3   4    3.80    0.60
  -8   3   4    4.50    0.70
  -7  -3   4    9.30    0.90
  -7  -3   4    8.40    0.90
   7  -3  -4    9.30    0.90
  -7   3   4    9.50    0.90
  -7   3   4   10.40    0.90
  -6  -3   4   98.59   11.00
   6  -3  -4   89.59    6.10
  -6  -3   4   90.39    6.10
  -6  -3   4  115.09    6.20
   6  -3  -4   94.99    6.10
  -6   3   4  108.79    6.20
  -6   3   4   99.89   11.30
   5  -3  -4   27.20    1.80
  -5  -3   4   27.20    2.10
  -4  -3   4  324.77   23.80
  -4   3   4  340.67   24.20
  -3  -3   4  566.74   37.00
  -3   3   4  574.24   37.40
  -2  -3   4   59.99    6.20
  -2   3   4   73.09    6.50
  -1  -3   4  397.66   25.90
  -1   3   4  386.26   25.50
   0  -3   4 1423.16   83.79
   0   3   4 1373.96   83.89
   0   3   4 1325.87   82.39
   1  -3   4  122.89    9.80
   1   3   4  110.49    9.80
   2   3   4  142.39   12.30
  -3  -3  -4   43.00    6.00
   3   3   4   50.09    6.90
   4  -3   4   22.10    1.90
   4  -3   4   21.80    1.70
  -4  -3  -4   27.20    1.80
   4  -3   4   22.00    1.70
  -4  -3  -4   24.50    1.90
  -4   3  -4   25.80    1.80
   4   3   4   20.90    6.20
  -5  -3  -4  159.38    9.30
   5  -3   4  139.09    9.10
  -5   3  -4  159.58   15.80
   5   3   4  165.08   15.70
  -5   3  -4  146.09    9.30
   6  -3   4   47.30    3.00
   6  -3   4   44.20    3.60
  -6  -3  -4   48.80    3.10
  -6  -3  -4   41.40    3.10
   6  -3   4   43.60    2.90
  -6   3  -4   46.10    3.10
   7  -3   4   24.60    1.70
   7  -3   4   24.40    2.10
  -7  -3  -4   22.50    1.80
  -7   3  -4   25.60    1.80
   8  -3   4    2.50    0.40
  -8  -3  -4    1.60    0.30
  -8   3  -4    1.80    0.40
   9  -4  -4   17.10    1.10
  -9  -4   4   17.20    1.20
  -9   4   4   14.80    1.20
  -8  -4   4   18.30    1.20
   8  -4  -4   16.20    1.20
   8  -4  -4   17.10    1.20
  -8  -4   4   19.00    1.40
  -8   4   4   15.50    1.30
  -7  -4   4    1.00    0.40
   7  -4  -4    1.50    0.50
  -7  -4   4    1.00    0.40
  -7  -4   4    0.40    0.30
   7  -4  -4    1.60    0.40
  -7   4   4    0.90    0.40
   6  -4  -4    0.90    0.50
   6  -4  -4    1.20    0.30
  -6  -4   4    0.50    0.40
   6  -4  -4    1.00    0.30
  -6  -4   4    0.50    0.30
   6  -4  -4    0.40    0.30
  -6  -4   4    0.60    0.40
  -6   4   4    4.10    4.70
  -6   4   4    1.00    0.40
   5  -4  -4   14.70    1.20
  -5  -4   4   14.20    1.30
   5  -4  -4   15.00    1.20
  -5  -4   4   15.50    1.30
  -5  -4   4    9.20    3.30
   5  -4  -4   16.60    1.20
   5  -4  -4   16.80    1.70
  -5  -4   4   14.00    1.10
   5  -4  -4   17.40    1.20
  -5   4   4   17.40    1.30
   4  -4  -4   74.79    5.10
  -4  -4   4   69.09    5.10
   4  -4  -4   93.79    5.70
   4  -4  -4   81.59    5.00
  -4  -4   4   92.99    9.70
   4  -4  -4   79.29    5.00
  -4  -4   4   86.29    5.20
  -4   4   4   89.89    9.60
  -3  -4   4  654.93   43.00
  -3   4   4  648.54   42.80
  -2  -4   4  286.57   21.10
  -2   4   4  306.07   21.20
  -1  -4   4  353.16   24.60
  -1   4   4  353.36   23.70
   0   4   4  571.44   36.00
   0   4   4  579.94   38.00
   1  -4   4  436.76   29.80
   1   4   4  443.46   30.50
   2   4   4   22.00    4.80
   3  -4   4  126.39    9.00
  -3  -4  -4  165.38    9.10
   3  -4   4  137.09    8.80
   3  -4   4  151.28    8.90
   3   4   4  138.49   14.10
   4  -4   4  168.08   10.60
   4  -4   4  175.48   10.60
  -4  -4  -4  157.48   10.60
   4  -4   4  184.18   11.60
   4  -4   4  163.78   10.60
   4  -4   4  160.28   10.50
  -4  -4  -4  180.48   10.80
  -4  -4  -4  201.78   10.60
  -4   4  -4  186.58   10.70
   4   4   4  190.28   16.20
  -4   4  -4  162.18   18.00
   5  -4   4  113.19    7.10
  -5  -4  -4  112.49    7.20
   5  -4   4  116.19    7.00
  -5  -4  -4  118.09    7.30
   5  -4   4  120.59    7.10
  -5  -4  -4  103.99    7.10
   5  -4   4  117.69    8.10
  -5   4  -4  125.69    7.20
   6  -4   4    8.20    1.30
   6  -4   4    9.10    0.80
  -6  -4  -4    9.30    1.00
   6  -4   4    9.00    1.00
  -6  -4  -4    7.80    0.90
  -6  -4  -4    8.90    1.10
   6  -4   4    9.20    0.90
  -6   4  -4    8.90    1.00
   7  -4   4    8.30    0.90
   7  -4   4    6.00    0.90
  -7  -4  -4    5.60    0.70
  -7   4  -4    6.80    0.80
   8  -4   4    5.90    0.50
   8  -5  -4    3.50    0.50
   8  -5  -4    3.30    0.50
  -8  -5   4    3.10    0.50
   7  -5  -4   12.60    1.00
   7  -5  -4   12.80    1.00
  -7  -5   4   14.10    1.10
  -7  -5   4   13.20    1.20
   7  -5  -4   11.00    1.40
  -7   5   4   13.40    1.10
   6  -5  -4   80.69    5.80
  -6  -5   4   84.89    5.30
   6  -5  -4   83.69    5.20
   6  -5  -4   85.59    5.20
   6  -5  -4   86.19    5.20
  -6  -5   4   84.79    5.50
  -6   5   4   85.69    5.30
   5  -5  -4    4.10    0.70
   5  -5  -4    6.20    0.70
  -5  -5   4    5.10    0.70
   5  -5  -4    5.90    0.70
  -5  -5   4    6.00    0.80
   5  -5  -4    5.40    1.00
   5  -5  -4    6.70    0.70
  -5  -5   4    6.00    0.90
  -5   5   4    5.90    0.70
  -4  -5   4   47.20    7.80
  -4  -5   4   43.10    2.70
  -4  -5   4   39.20    2.70
   4  -5  -4   41.00    2.60
  -4  -5   4   39.80    2.70
  -4  -5   4   41.20    2.90
   4  -5  -4   38.80    2.70
   4  -5  -4   44.00    3.30
   4  -5  -4   36.20    2.60
   4  -5  -4   40.70    2.60
  -4  -5   4   40.30    2.70
  -4   5   4   32.00    7.20
   3  -5  -4   22.80    2.00
   3  -5  -4   23.80    1.90
  -3  -5   4   24.90    1.90
   3  -5  -4   25.50    1.70
   3  -5  -4   22.80    1.60
  -3  -5   4   24.50    1.70
  -3  -5   4   24.40    6.00
  -3  -5   4   23.80    1.70
   3  -5  -4   21.90    1.60
  -3  -5   4   25.00    2.10
   2  -5  -4   73.89    4.70
   2  -5  -4   69.39    4.70
  -2  -5   4   82.19    4.90
  -2  -5   4   72.39    9.10
  -2  -5   4   75.39    4.80
  -2  -5   4   83.29    4.80
   2  -5  -4   80.09    4.70
  -2  -5   4   75.29    4.70
  -2  -5   4   74.59    4.80
  -1  -5   4   52.39    7.50
  -1   5   4   69.39    8.10
   0  -5   4   64.29    7.50
   0   5   4   80.09    6.80
   0   5   4   58.19    7.80
   1  -5   4   38.30    2.40
   1  -5   4   33.30    2.30
  -1  -5  -4   35.50    3.10
   1  -5   4   36.30    2.30
   1  -5   4   32.20    2.30
  -1  -5  -4   28.50    2.30
  -1  -5  -4   39.40    2.40
   1  -5   4   31.00    2.20
   1  -5   4   41.90    5.80
  -1  -5  -4   33.60    2.40
   1  -5   4   28.80    2.20
   1   5   4   41.70    6.90
  -2  -5  -4   35.00    2.40
  -2  -5  -4   31.20    2.30
   2  -5   4   32.50    2.30
   2  -5   4   34.00    2.30
   2  -5   4   36.50    3.00
   2  -5   4   33.80    2.20
  -2  -5  -4   31.40    2.40
  -2  -5  -4   31.50    2.10
   2  -5   4   33.10    2.30
   2  -5   4   37.20    2.40
  -2  -5  -4   29.80    2.30
   2   5   4   33.20    7.20
  -3  -5  -4   30.40    2.20
   3  -5   4   27.40    2.10
  -3  -5  -4   33.90    2.30
   3  -5   4   28.30    2.00
   3  -5   4   31.80    2.90
  -3  -5  -4   28.10    2.00
   3  -5   4   28.70    2.20
   3  -5   4   27.30    2.10
  -3  -5  -4   27.10    2.10
   3  -5   4   30.20    2.10
   3   5   4   32.90    2.20
   3   5   4   35.90    8.30
  -3   5  -4   30.10    2.30
  -4  -5  -4  333.57   20.80
  -4  -5  -4  384.76   21.00
   4  -5   4  333.57   20.80
   4  -5   4  351.66   21.80
   4  -5   4  355.16   20.70
   4  -5   4  342.07   20.80
   4  -5   4  349.07   20.80
  -4  -5  -4  332.07   20.70
  -4  -5  -4  369.16   20.80
   4   5   4  329.07   27.60
  -4   5  -4  378.46   20.90
  -4   5  -4  317.27   29.10
   5  -5   4   13.00    1.80
  -5  -5  -4   14.50    1.40
  -5  -5  -4   11.80    1.30
   5  -5   4   13.80    1.20
  -5  -5  -4   14.90    1.70
  -5   5  -4   13.60    1.60
   6  -5   4   14.00    1.70
   6  -5   4   16.60    1.20
   6  -5   4   17.30    1.30
  -6  -5  -4   16.80    1.50
   6  -5   4   16.70    1.20
  -6  -5  -4   17.70    1.50
  -6   5  -4   14.20    1.30
   7  -5   4   58.09    3.10
  -7   5  -4   43.10    3.20
   8  -6  -4    0.80    0.20
   7  -6  -4    1.20    0.30
   7  -6  -4    1.50    0.50
   7  -6  -4    1.00    0.50
  -7  -6   4    1.20    0.40
  -7   6   4    0.80    0.30
   6  -6  -4   20.40    1.50
   6  -6  -4   20.30    1.50
   6  -6  -4   20.10    1.40
   6  -6  -4   18.80    1.90
  -6  -6   4   23.40    1.60
   6  -6  -4   18.30    1.40
  -6  -6   4   21.20    1.70
  -6   6   4   19.70    1.50
  -5  -6   4   30.00    2.30
   5  -6  -4   33.00    2.90
   5  -6  -4   33.50    2.30
   5  -6  -4   34.60    2.30
  -5  -6   4   31.20    2.30
   5  -6  -4   31.70    2.20
   5  -6  -4   34.00    2.20
  -5  -6   4   34.50    2.50
  -5  -6   4   34.60    2.40
  -5   6   4   37.20    2.30
  -4  -6   4   89.99   12.20
   4  -6  -4   88.79    5.50
  -4  -6   4   98.29    5.70
  -4  -6   4   91.69    5.60
  -4  -6   4   94.49    5.60
   4  -6  -4   84.89    5.50
   4  -6  -4   83.19    5.50
   4  -6  -4   94.29    6.30
   4  -6  -4   89.89    5.50
  -4  -6   4   86.69    5.60
  -4  -6   4   92.59    5.80
   4  -6  -4   84.59    5.50
  -4   6   4   80.39   11.30
   3  -6  -4  312.47   17.10
   3  -6  -4  252.67   16.10
  -3  -6   4  270.47   16.20
  -3  -6   4  266.97   16.40
  -3  -6   4  282.17   16.20
  -3  -6   4  265.07   16.10
   3  -6  -4  239.08   16.20
  -3  -6   4  264.97   16.20
   3  -6  -4  259.57   16.10
   3  -6  -4  263.87   16.20
   3  -6  -4  269.27   16.10
  -3  -6   4  269.27   16.10
   3  -6  -4  285.97   16.10
  -3  -6   4  293.27   16.30
  -3  -6   4  249.48   22.20
  -3   6   4  292.77   22.10
  -2  -6   4   76.49    4.80
  -2  -6   4   78.89    9.80
  -2  -6   4   83.49    5.00
   2  -6  -4   75.69    4.80
   2  -6  -4   72.29    5.00
  -2  -6   4   76.69    4.90
  -2  -6   4   77.69    4.90
   2  -6  -4   90.89    5.70
   2  -6  -4   83.29    4.90
  -2  -6   4   76.99    4.80
  -2  -6   4   78.09    4.90
  -2  -6   4   75.09    4.90
  -2  -6   4   76.09    5.10
   2  -6  -4   75.69    4.90
   2  -6  -4   82.69    4.90
  -2  -6   4   74.79    4.90
   2  -6  -4   76.99    4.80
  -2   6   4   89.49   11.20
  -1  -6   4  110.09    6.40
  -1  -6   4   98.09   10.90
  -1  -6   4  102.89    6.30
   1  -6  -4   94.89    6.40
  -1  -6   4  101.69    6.20
   1  -6  -4   97.49    6.30
  -1  -6   4  100.59    6.40
  -1  -6   4  111.99    6.50
   1  -6  -4  102.29    6.30
  -1  -6   4  104.69    6.40
  -1  -6   4  111.59    6.60
  -1  -6   4  104.39    6.40
  -1  -6   4   94.89    6.30
   1  -6  -4  114.69    7.20
  -1  -6   4   98.89    6.30
   1  -6  -4   99.29    6.30
   1  -6  -4   94.39    6.40
   1  -6  -4  100.89    6.30
   1  -6  -4  110.49    6.50
  -1   6   4  122.89   11.40
   0  -6  -4   66.69    4.40
   0  -6  -4   70.99    4.60
   0  -6  -4   70.69    4.30
   0  -6   4   65.49    4.40
   0  -6  -4   77.09    4.50
   0  -6   4   77.39    4.60
   0  -6  -4   81.39    5.40
   0  -6   4   63.69    4.40
   0  -6   4   70.89    4.50
   0  -6   4   60.89    8.60
   0  -6   4   78.49    4.50
   0  -6   4   68.69    4.30
   0  -6   4   62.89    4.20
   0  -6   4   62.09    4.30
   0  -6  -4   70.09    4.40
   0  -6  -4   75.49    4.60
   0  -6   4   66.79    4.40
   0  -6  -4   71.29    4.40
   0  -6   4   64.79    4.40
   0  -6   4   70.49    5.00
   0  -6  -4   70.39    4.30
  -1  -6  -4   58.29    3.50
  -1  -6  -4   58.39    3.60
  -1  -6  -4   55.29    3.70
   1  -6   4   51.29    3.60
  -1  -6  -4   60.59    3.80
   1  -6   4   62.29    3.70
  -1  -6  -4   55.99    3.70
   1  -6   4   58.49    3.70
   1  -6   4   57.89    3.70
   1  -6   4   53.39    3.60
   1  -6   4   63.89    3.80
   1  -6   4   61.99    4.40
   1  -6   4   50.89    3.50
   1  -6   4   50.39    3.50
   1  -6   4   57.39    3.60
  -1  -6  -4   57.59    3.80
  -1  -6  -4   50.69    4.60
   1  -6   4   56.09    3.60
  -2  -6  -4   16.80    1.70
  -2  -6  -4   14.80    1.40
   2  -6   4   15.10    1.10
   2  -6   4   17.80    1.90
  -2  -6  -4   14.70    1.10
   2  -6   4   17.70    1.30
  -2  -6  -4   15.20    1.30
  -2   6  -4    9.00    7.10
   2   6   4    3.40    6.90
  -3  -6  -4  290.37   16.90
   3  -6   4  256.47   16.50
   3  -6   4  277.97   16.70
  -3  -6  -4  259.77   16.70
   3  -6   4  288.47   16.60
   3  -6   4  281.57   16.70
   3  -6   4  268.97   16.70
  -3  -6  -4  283.37   16.80
  -3  -6  -4  293.77   16.60
   3  -6   4  294.97   17.70
   3   6   4  261.67   24.10
  -3   6  -4  291.87   26.00
   4  -6   4    2.90    0.50
  -4  -6  -4    1.50    0.60
  -4  -6  -4    2.10    0.60
   4  -6   4    2.40    0.60
   4  -6   4    2.20    0.40
   4  -6   4    3.30    1.10
   4  -6   4    2.30    0.50
  -4   6  -4    2.70    0.50
   5  -6   4   46.10    2.80
   5  -6   4   46.50    2.90
   5  -6   4   45.60    2.90
  -5  -6  -4   45.10    3.00
  -5  -6  -4   43.40    3.00
   5  -6   4   37.60    3.50
  -5   6  -4   43.60    2.90
   6  -6   4   32.90    2.00
   6  -6   4   30.90    2.00
  -6  -6  -4   29.20    2.00
  -6  -6  -4   34.20    2.10
   6  -6   4   29.30    1.90
  -6   6  -4   26.00    2.00
  -7  -6  -4   26.50    1.60
   7  -6   4   22.70    1.60
   7  -7  -4    6.50    0.60
   7  -7  -4    5.60    0.50
  -7  -7   4    5.00    0.50
   6  -7  -4   10.20    1.20
   6  -7  -4   11.70    0.90
  -6  -7   4   12.60    1.10
  -6  -7   4   10.60    1.00
   6  -7  -4   11.20    0.90
  -6   7   4    9.30    0.90
   5  -7  -4    0.70    0.30
  -5  -7   4    1.50    0.50
   5  -7  -4    0.60    0.30
   5  -7  -4    0.30    0.30
   5  -7  -4    0.70    0.30
   5  -7  -4    0.60    0.50
  -5  -7   4    0.80    0.40
  -5  -7   4    1.00    0.40
  -4  -7   4    5.20    1.00
   4  -7  -4    4.80    0.60
  -4  -7   4    6.00    1.20
   4  -7  -4    4.40    0.70
  -4  -7   4    4.90    1.00
  -4  -7   4    3.50    0.70
   4  -7  -4    4.60    1.00
   4  -7  -4    3.30    0.80
  -3  -7   4   48.30    3.30
   3  -7  -4   50.69    3.30
  -3  -7   4   50.09    3.40
   3  -7  -4   51.49    3.30
   3  -7  -4   49.70    3.30
  -3  -7   4   53.39    3.40
   3  -7  -4   50.29    3.30
   3  -7  -4   50.89    3.20
   3  -7  -4   55.29    4.10
   3  -7  -4   45.40    3.30
  -3  -7   4   54.79    3.40
  -3  -7   4   49.30    3.50
  -3  -7   4   51.09    3.30
   2  -7  -4  233.88   14.30
   2  -7  -4  258.27   15.40
  -2  -7   4  239.98   14.30
   2  -7  -4  232.88   14.30
   2  -7  -4  233.38   14.40
   2  -7  -4  215.48   14.40
  -2  -7   4  239.18   14.40
   2  -7  -4  258.57   14.40
  -2  -7   4  246.08   14.40
   2  -7  -4  232.78   14.40
  -2  -7   4  245.68   14.40
  -2  -7   4  240.08   14.40
  -2  -7   4  230.78   14.60
  -2  -7   4  241.48   14.40
   2  -7  -4  237.18   14.40
  -2  -7   4  241.18   14.40
  -2  -7   4  249.97   14.50
  -2   7   4  259.57   22.60
   1  -7  -4  103.09    6.40
  -1  -7   4  103.79    6.60
   1  -7  -4   96.19    6.50
   1  -7  -4  100.39    6.30
   1  -7  -4  101.89    6.30
  -1  -7   4  105.59    6.50
   1  -7  -4  114.89    7.50
   1  -7  -4   96.59    6.30
  -1  -7   4  112.29   11.80
  -1  -7   4  104.19    6.40
  -1  -7   4   93.59    6.20
   1  -7  -4  100.09    6.30
   1  -7  -4   99.49    6.40
  -1  -7   4  102.69    6.40
   1  -7  -4  109.99    6.50
  -1  -7   4  105.59    6.30
  -1  -7   4  101.69    6.30
  -1  -7   4  104.79    6.20
  -1  -7   4  107.69    6.40
  -1  -7   4  103.59    6.40
  -1   7   4  112.29   13.70
   0  -7  -4  287.87   17.10
   0  -7  -4  298.67   17.20
   0  -7  -4  307.87   17.40
   0  -7  -4  285.77   17.30
   0  -7   4  303.57   17.30
   0  -7   4  282.17   17.10
   0  -7   4  279.77   17.20
   0  -7   4  275.57   17.20
   0  -7   4  274.97   17.10
   0  -7   4  299.07   17.90
   0  -7   4  305.07   17.40
   0  -7   4  277.47   17.10
   0  -7   4  305.67   17.30
   0  -7  -4  267.17   17.20
   0  -7   4  291.77   17.20
   0  -7  -4  282.77   17.20
   0  -7  -4  288.67   17.40
   0  -7  -4  298.17   18.40
   0  -7   4  279.47   17.20
   0   7   4  279.37   24.20
  -1  -7  -4  140.69    8.70
   1  -7   4  140.29    8.50
   1  -7   4  133.49    8.40
   1  -7   4  148.39    8.60
   1  -7   4  135.49    8.60
  -1  -7  -4  139.59    8.50
   1  -7   4  147.89    8.70
  -1  -7  -4  136.19    8.60
   1  -7   4  136.79    8.40
  -1  -7  -4  141.99    8.60
   1  -7   4  138.69    9.30
  -1  -7  -4  142.79    8.40
  -1  -7  -4  147.39    8.80
   1  -7   4  139.89    8.50
   1   7   4  125.39   24.20
  -2  -7  -4   80.59    5.30
   2  -7   4   78.49    5.30
   2  -7   4   80.59    5.90
   2  -7   4   79.59    5.10
   2  -7   4   77.99    4.90
  -2  -7  -4   80.29    5.30
  -2  -7  -4   82.79    5.10
   2  -7   4   87.59    5.10
   2  -7   4   85.59    5.20
  -2  -7  -4   76.29    5.20
   2  -7   4   87.09    5.10
  -2  -7  -4   80.59    5.00
   3  -7   4   51.19    3.20
  -3  -7  -4   50.49    3.50
   3  -7   4   46.80    3.00
   3  -7   4   50.49    3.70
   3  -7   4   49.80    3.70
  -3  -7  -4   46.00    3.30
  -3  -7  -4   52.49    3.40
   3  -7   4   48.50    4.00
  -3  -7  -4   50.09    3.20
  -4  -7  -4   15.20    1.40
   4  -7   4   15.20    1.30
   4  -7   4   14.50    1.30
  -4  -7  -4   16.70    1.40
  -4  -7  -4   16.80    1.40
   4  -7   4   15.60    1.20
   4  -7   4   13.20    1.70
  -5  -7  -4    6.60    0.80
   5  -7   4    7.50    0.80
   5  -7   4    5.80    1.00
   5  -7   4    7.30    0.70
  -5  -7  -4    7.20    0.90
   5  -7   4    7.20    0.80
   6  -7   4    7.00    0.60
  -6  -7  -4    7.20    0.70
   6  -8  -4    4.80    0.50
  -6  -8   4    4.90    0.60
   6  -8  -4    4.10    0.70
  -5  -8   4    2.50    0.60
  -5  -8   4    2.80    0.50
   5  -8  -4    3.40    0.50
   5  -8  -4    3.70    0.60
  -5  -8   4    4.30    0.70
   5  -8  -4    3.40    0.80
  -4  -8   4    0.00    0.30
  -4  -8   4    0.80    0.40
   4  -8  -4    0.10    0.30
  -4  -8   4    0.10    0.40
   4  -8  -4    0.10    0.30
   4  -8  -4    0.30    0.30
   4  -8  -4    0.20    0.50
   4  -8  -4    0.40    0.30
   3  -8  -4   13.80    1.10
   3  -8  -4   14.10    1.20
  -3  -8   4   12.90    1.20
   3  -8  -4   11.60    1.00
   3  -8  -4   13.40    1.10
  -3  -8   4   13.10    1.20
   3  -8  -4   13.70    1.00
  -3  -8   4   11.50    1.20
   3  -8  -4   13.60    1.20
   3  -8  -4   14.10    1.70
   2  -8  -4  170.28   10.70
  -2  -8   4  173.18   10.70
  -2  -8   4  185.38   10.70
   2  -8  -4  195.68   11.70
  -2  -8   4  175.88   10.70
  -2  -8   4  175.18   10.80
   2  -8  -4  183.08   10.70
   2  -8  -4  174.48   10.60
  -2  -8   4  182.58   10.70
   2  -8  -4  176.78   10.70
   2  -8  -4  172.18   10.60
   2  -8  -4  175.58   10.70
  -2  -8   4  167.18   10.90
  -1  -8   4   58.59    3.90
  -1  -8   4   56.89    3.80
  -1  -8   4   54.79    3.40
  -1  -8   4   54.39    3.60
   1  -8  -4   58.59    3.60
  -1  -8   4   51.89    3.70
   1  -8  -4   60.59    4.80
   1  -8  -4   50.89    3.50
   1  -8  -4   54.79    3.70
  -1  -8   4   54.79    3.50
   1  -8  -4   59.19    3.60
   1  -8  -4   57.59    4.10
  -1  -8   4   53.89    3.60
  -1  -8   4   48.90    3.40
  -1  -8   4   54.29    3.60
   1  -8  -4   60.09    3.60
   0  -8  -4   16.10    1.40
   0  -8  -4   16.50    1.50
   0  -8   4   17.10    2.00
   0  -8   4   15.40    1.30
   0  -8  -4   16.50    1.40
   0  -8   4   15.90    1.40
   0  -8   4   15.10    1.20
   0  -8  -4   17.80    1.60
   0  -8  -4   12.50    2.00
   0  -8  -4   14.40    1.40
   0  -8   4   15.80    1.40
   0  -8   4   17.10    1.50
   0  -8   4   16.00    1.20
   0  -8   4   14.90    1.70
   0  -8  -4   16.30    1.20
   0  -8   4   16.60    1.50
   1  -8   4  140.19    8.50
   1  -8   4  143.59    8.80
  -1  -8  -4  145.29    8.50
   1  -8   4  141.69    8.60
  -1  -8  -4  143.69    8.70
   1  -8   4  131.79    8.70
   1  -8   4  125.79    9.20
   1  -8   4  135.89    8.60
  -1  -8  -4  148.29    8.60
  -1  -8  -4  151.98    8.80
   1  -8   4  148.99    8.70
  -1  -8  -4  150.68    8.80
   2  -8   4   39.90    2.70
  -2  -8  -4   38.60    2.60
   2  -8   4   37.10    2.40
  -2  -8  -4   38.50    2.80
   2  -8   4   32.80    3.00
   2  -8   4   35.60    2.60
  -2  -8  -4   40.90    2.80
   2  -8   4   41.00    2.60
   2  -8   4   39.20    2.50
  -2  -8  -4   39.70    2.60
  -3  -8  -4   26.50    1.90
   3  -8   4   24.00    1.70
  -3  -8  -4   24.20    1.80
  -3  -8  -4   23.90    1.90
   3  -8   4   19.60    2.10
   3  -8   4   26.20    1.70
   3  -8   4   24.00    1.80
  -3  -8  -4   22.20    1.90
   3  -8   4   24.80    1.70
   4  -8   4   13.40    1.10
  -4  -8  -4   13.60    1.10
  -4  -8  -4   14.60    1.20
   4  -8   4   14.20    1.10
   4  -8   4   14.10    1.10
  -4  -8  -4   11.30    1.10
   4  -8   4   10.70    1.30
   5  -8   4    4.80    0.50
   5  -8   4    4.30    0.50
  -5  -8  -4    4.70    0.60
   5  -8   4    3.40    0.60
  -5  -9   4   28.00    1.80
   5  -9  -4   29.10    1.80
   4  -9  -4   40.40    2.70
  -4  -9   4   39.50    2.50
   4  -9  -4   34.50    3.00
   4  -9  -4   39.90    2.40
   4  -9  -4   41.80    2.40
   3  -9  -4    0.90    0.30
   3  -9  -4    0.80    0.30
   3  -9  -4    0.30    0.60
  -3  -9   4    0.20    0.40
   3  -9  -4    0.90    0.30
   2  -9  -4    3.10    0.60
  -2  -9   4    2.90    0.60
   2  -9  -4    3.30    0.50
   2  -9  -4    3.60    0.70
  -2  -9   4    4.20    0.80
   1  -9  -4   10.30    1.70
  -1  -9   4   13.00    1.10
   1  -9  -4   13.40    1.00
   1  -9  -4   12.80    1.10
  -1  -9   4   13.30    1.10
   1  -9  -4   13.00    1.10
   1  -9  -4   12.00    1.00
   0  -9  -4   26.80    2.00
   0  -9  -4   25.40    1.70
   0  -9  -4   24.20    1.80
   0  -9   4   25.80    1.80
   0  -9  -4   27.10    1.90
   0  -9   4   26.20    1.90
   0  -9   4   26.60    1.90
   0  -9   4   25.10    1.70
   0  -9   4   26.60    1.90
   1  -9   4    3.70    0.70
   1  -9   4    2.20    0.30
   1  -9   4    2.20    0.70
   1  -9   4    2.70    0.40
   1  -9   4    3.90    0.90
  -2  -9  -4    3.20    0.60
   2  -9   4    4.30    0.60
  -2  -9  -4    4.10    0.70
  -2  -9  -4    3.90    0.80
   2  -9   4    4.70    0.70
   2  -9   4    4.40    0.60
  -3  -9  -4    3.40    0.60
  -3  -9  -4    3.70    0.60
   3  -9   4    4.40    0.50
   3  -9   4    4.80    0.60
   3  -9   4    3.30    0.70
  -4  -9  -4    9.50    0.80
   4  -9   4    9.40    0.90
   4  -9   4   12.00    1.00
   3 -10  -4    4.90    0.60
   2 -10  -4    0.40    0.20
   2 -10  -4    0.20    0.20
   1 -10  -4    3.70    0.70
   1 -10  -4    4.60    0.50
   1 -10  -4    4.90    0.60
   0 -10  -4   15.70    1.10
   0 -10  -4   15.20    1.20
  -1 -10  -4   10.60    0.90
   1 -10   4   10.80    0.90
  -2 -10  -4    2.40    0.60
   2 -10   4    2.20    0.40
  10   0  -5   49.60    3.00
 -10   0   5   50.69    3.10
 -10   0   5   50.59    3.10
  -9   0   5    0.20    0.20
  -8   0   5   24.00    1.70
  -8   0   5   24.60    1.70
  -7   0   5   70.89    4.50
  -7   0   5   78.39    9.30
  -7   0   5   70.49    4.50
  -6   0   5   23.00    5.80
  -6   0   5   29.90    5.40
  -6   0   5   33.20    2.20
  -6   0   5   32.10    2.20
  -5   0   5   36.00    5.50
  -5   0   5   37.10    4.80
  -4   0   5   20.30    3.60
  -4   0   5   16.50    3.00
  -3   0   5  194.58   13.10
  -3   0   5  182.68   13.60
  -2   0   5  831.42   51.09
  -2   0   5  826.12   50.09
  -1   0   5 1266.07   73.99
  -1   0   5 1179.48   72.89
  -1   0   5 1221.98   73.29
   0   0   5 3468.05  192.88
   0   0   5 3030.40  191.58
   1   0   5   36.90    4.70
   2   0   5  600.04   39.10
   3   0   5    8.30    3.10
  -4   0  -5    1.40    0.40
   4   0   5    1.90    4.50
  -4   0  -5    1.30    0.40
   5   0   5  133.79   14.30
  -5   0  -5  114.29    7.30
  -5   0  -5  113.49    7.30
  -6   0  -5    6.40    0.90
  -6   0  -5    6.20    0.80
  -7   0  -5   23.40    1.80
   7   0   5   24.60    1.70
  -7   0  -5   25.30    1.90
  -8   0  -5    1.20    0.30
 -10  -1   5   15.90    1.00
  10  -1  -5   16.60    1.10
 -10  -1   5   16.40    1.10
 -10   1   5   14.20    1.00
  -9  -1   5   37.30    2.30
   9  -1  -5   31.30    2.20
  -9   1   5   32.00    2.10
  -9   1   5   31.10    2.10
  -8  -1   5   24.00    1.60
   8  -1  -5   21.70    1.60
  -8  -1   5   25.30    1.70
  -8   1   5   24.10    1.70
  -8   1   5   25.80    1.70
  -7  -1   5   21.60    1.60
  -7  -1   5   34.80    7.50
  -7  -1   5   21.50    1.60
  -7   1   5   20.70    1.60
  -7   1   5   20.90    1.60
  -7   1   5   17.60    8.30
  -6  -1   5  134.59   13.70
  -6  -1   5  141.89    8.70
  -6  -1   5  154.18   13.40
  -6  -1   5  152.28    8.80
  -6   1   5  143.39    8.80
  -6   1   5  133.69   12.90
  -6   1   5  144.99    8.70
  -5  -1   5  116.39   10.90
  -5  -1   5  120.19   10.80
  -5   1   5  134.79   11.70
  -4  -1   5  313.97   22.40
  -4  -1   5  336.87   22.50
  -4   1   5  334.77   23.10
  -3  -1   5  869.81   55.89
  -3  -1   5  938.71   55.69
  -3   1   5  910.41   56.29
  -3   1   5  900.51   55.09
  -2  -1   5  760.92   47.70
  -2  -1   5  803.12   48.50
  -2   1   5  762.72   46.90
  -2   1   5  790.92   48.40
  -1  -1   5  780.82   49.30
  -1  -1   5  887.21   48.90
  -1  -1   5  841.32   50.29
  -1   1   5  726.83   51.49
  -1   1   5  813.82   49.80
   0  -1   5  675.63   42.80
   0  -1   5  757.22   43.10
   0   1   5  686.73   44.20
   0   1   5  669.83   43.40
   1  -1   5  828.22   51.79
   1   1   5  828.72   51.89
   2  -1   5  274.97   20.20
   2   1   5  263.37   19.60
   3  -1   5   22.40    6.10
   3   1   5   35.00    5.20
   4  -1   5   67.39   10.50
  -4  -1  -5   72.99    5.50
  -4  -1  -5   86.89    5.30
  -4   1  -5   96.79    5.50
   4   1   5   79.19    9.80
  -4   1  -5   85.39    5.50
  -5  -1  -5   48.90    3.30
  -5  -1  -5   47.70    3.30
  -5  -1  -5   62.19   13.70
  -5   1  -5   46.00    3.30
  -5   1  -5   51.79    3.40
   5   1   5   62.89   10.00
  -6  -1  -5   39.90    2.80
  -6  -1  -5   43.90    2.90
  -6   1  -5   40.90    2.80
  -6   1  -5   40.00    2.90
  -7  -1  -5    4.60    0.60
  -7  -1  -5    4.20    0.70
   7  -1   5    6.10    0.60
   7  -1   5    5.00    0.90
  -7   1  -5    4.80    0.70
  -7   1  -5    4.90    0.70
  -8  -1  -5    4.80    0.60
  -8   1  -5    4.10    0.50
  -8   1  -5    4.60    0.50
 -10  -2   5    1.30    0.30
  -9  -2   5   34.50    2.20
   9  -2  -5   31.20    2.00
  -9  -2   5   30.90    2.00
  -9   2   5   32.30    2.10
  -9   2   5   29.80    2.00
   8  -2  -5   47.80    3.10
  -8  -2   5   52.99    3.20
  -8   2   5   49.70    3.20
  -8   2   5   50.49    3.20
  -7  -2   5  105.39    6.20
   7  -2  -5   88.39    6.10
  -7   2   5  103.69    6.20
  -7   2   5  103.79    6.20
  -6  -2   5  136.09   14.30
  -6  -2   5  160.88    9.20
  -6   2   5  158.98    9.20
  -6   2   5  148.09    9.20
  -6   2   5  140.69   14.20
  -5  -2   5  462.75   32.30
  -5  -2   5  470.65   33.40
  -5  -2   5  528.15   28.80
  -5   2   5  499.25   28.90
  -5   2   5  470.15   33.80
  -4  -2   5  107.09    9.50
  -4  -2   5  114.59    9.80
  -4   2   5  103.89   10.00
  -3  -2   5   23.60    3.60
  -3  -2   5   31.90    4.30
  -2  -2   5  327.97   21.60
  -2   2   5  322.17   21.90
  -1  -2   5  666.83   41.20
  -1   2   5  653.93   41.50
  -1   2   5  658.03   41.10
   0  -2   5  175.98   12.40
   0  -2   5  177.58   12.60
   0   2   5  168.48   12.90
   0   2   5  169.68   12.10
   1  -2   5   88.79    8.20
   1  -2   5  114.69    9.50
   1   2   5  100.79    8.90
   2  -2   5  166.58   14.80
   2   2   5  178.18   14.10
  -3  -2  -5  155.58   11.40
   3   2   5  157.58   13.70
   4  -2   5   44.40    3.20
  -4  -2  -5   56.59    3.40
  -4  -2  -5   53.49    3.40
   4   2   5   55.79    3.50
  -4   2  -5   52.29    3.50
  -5  -2  -5  312.37   20.70
   5  -2   5  309.87   20.30
  -5  -2  -5  378.86   20.50
  -5   2  -5  324.57   27.80
   5   2   5  313.57   27.30
  -5   2  -5  372.66   20.60
  -5   2  -5  376.16   20.60
  -6  -2  -5   81.29    4.80
  -6  -2  -5   67.69    4.70
   6  -2   5   74.69    4.70
  -6  -2  -5   72.49    4.80
  -6   2  -5   73.59    5.10
  -6   2  -5   79.99    4.80
   7  -2   5    3.70    0.60
   7  -2   5    2.90    0.70
  -7  -2  -5    2.60    0.50
  -7   2  -5    2.10    0.50
  -7   2  -5    2.40    0.50
  -8  -2  -5    4.80    1.00
   8  -2   5    4.80    0.60
   9  -3  -5    2.20    0.30
  -9  -3   5    1.90    0.50
  -9  -3   5    1.40    0.30
  -9   3   5    1.90    0.40
   8  -3  -5    5.80    0.70
  -8  -3   5    6.70    0.70
  -8  -3   5    7.40    0.90
   8  -3  -5    7.10    0.70
  -8   3   5    7.70    0.70
  -8   3   5    7.70    0.80
   7  -3  -5    4.60    0.70
  -7  -3   5    6.40    0.70
   7  -3  -5    5.70    0.70
  -7   3   5    6.40    0.70
  -7   3   5    6.60    0.70
  -6  -3   5   48.50    3.20
  -6  -3   5   56.99    3.60
   6  -3  -5   47.10    3.20
  -6   3   5   52.59    8.20
   5  -3  -5   47.40    3.40
  -5  -3   5   36.90    9.50
  -5  -3   5   57.79    3.40
  -5   3   5   56.89    3.50
  -5   3   5   64.49    9.00
  -4  -3   5 1099.39   68.09
  -4   3   5 1052.89   68.19
  -3  -3   5  460.05   30.00
  -3   3   5  431.46   30.10
  -2  -3   5  898.01   55.49
  -2   3   5  873.41   55.49
  -1  -3   5 1230.48   73.59
  -1   3   5 1167.08   73.79
  -1   3   5 1188.48   72.99
   0  -3   5 1209.48   72.09
   0   3   5 1177.88   72.39
   0   3   5 1123.59   70.79
   1  -3   5  146.99   11.90
   1   3   5  151.78   12.50
   2   3   5   88.39    9.30
  -3  -3  -5  150.88    8.00
   3  -3   5  124.59    7.90
   3  -3   5  120.19    7.90
   3   3   5  128.09   12.90
   4  -3   5  105.79    6.80
   4  -3   5  102.79    6.90
  -4  -3  -5  133.29    7.00
  -4  -3  -5  124.49    7.20
   4  -3   5  102.59    6.90
   4   3   5   92.39   12.40
  -4   3  -5  121.59    7.00
   5  -3   5   84.49    5.70
   5  -3   5   93.99    5.70
  -5  -3  -5   95.49    5.90
  -5  -3  -5   92.39    5.80
   5  -3   5   86.79    5.60
  -5   3  -5  101.39   14.40
  -5   3  -5   97.69    5.90
  -6  -3  -5   35.70    2.80
   6  -3   5   38.50    3.30
   6  -3   5   40.20    2.60
  -6  -3  -5   45.50    2.80
   6  -3   5   42.20    2.70
  -6  -3  -5   39.70    2.70
  -6   3  -5   40.50    2.80
  -7  -3  -5   12.00    1.10
   7  -3   5   12.90    1.40
   7  -3   5   14.90    1.00
  -7   3  -5   14.00    1.10
  -8  -3  -5   21.20    1.30
  -8   3  -5   19.40    1.30
  -9  -4   5    7.40    0.70
   9  -4  -5    7.80    0.60
   8  -4  -5    3.20    0.50
   8  -4  -5    3.70    0.60
  -8  -4   5    3.40    0.60
  -8  -4   5    2.40    0.40
  -8   4   5    3.00    0.50
   7  -4  -5   36.30    2.40
  -7  -4   5   34.90    2.40
   7  -4  -5   32.70    2.40
  -7  -4   5   37.30    2.40
   7  -4  -5   38.70    2.40
  -7  -4   5   38.40    2.40
  -7  -4   5   38.80    2.70
  -7   4   5   37.80    2.50
  -6  -4   5    7.30    5.10
   6  -4  -5    7.90    0.80
   6  -4  -5    8.40    1.10
   6  -4  -5    8.80    0.90
   6  -4  -5   10.10    0.90
  -6  -4   5    7.80    0.90
  -6  -4   5    9.00    0.80
   6  -4  -5    8.00    0.80
  -6   4   5    9.50    0.90
  -6   4   5    6.80    5.70
   5  -4  -5  254.97   14.50
   5  -4  -5  235.18   13.80
   5  -4  -5  200.58   13.80
  -5  -4   5  240.98   13.80
   5  -4  -5  236.18   13.80
  -5  -4   5  207.78   13.80
   5  -4  -5  214.98   13.80
  -5  -4   5  241.08   14.00
  -5   4   5  254.37   13.90
  -5   4   5  226.08   19.60
   4  -4  -5  229.58   13.50
   4  -4  -5  208.88   12.80
  -4  -4   5  211.68   12.70
  -4  -4   5  231.88   18.30
  -4  -4   5  218.28   13.00
  -4  -4   5  187.98   12.80
   4  -4  -5  200.18   12.70
  -4   4   5  231.88   12.80
  -4   4   5  212.38   17.70
  -3  -4   5   81.19    9.20
  -3   4   5   99.69    9.30
  -2  -4   5  799.12   52.89
  -2   4   5  855.81   52.79
  -1  -4   5  272.97   20.40
  -1   4   5  278.77   19.60
  -1   4   5  288.67   21.00
   0  -4   5   61.19    6.40
   0   4   5   56.99    6.50
   0   4   5   53.09    5.60
   1  -4   5   87.79    9.00
   1   4   5  101.39   10.00
   2  -4   5   87.99    4.90
   2  -4   5   74.19    4.60
   2  -4   5   65.29    4.70
  -2  -4  -5   80.69    4.90
   2  -4   5   69.99    4.70
   2   4   5   76.19    9.20
   3  -4   5  162.78   11.00
   3  -4   5  176.78   11.00
  -3  -4  -5  192.88   11.30
   3  -4   5  198.98   11.20
   3  -4   5  175.98   11.00
   3  -4   5  173.58   11.00
  -3  -4  -5  161.58   11.00
   3   4   5  210.48   11.20
  -3   4  -5  192.48   11.20
   3   4   5  191.38   17.10
  -4  -4  -5   10.90    1.20
   4  -4   5   10.90    1.10
  -4  -4  -5   10.70    1.20
  -4  -4  -5   11.30    1.00
   4  -4   5   12.00    1.30
   4  -4   5   11.50    1.70
   4  -4   5    9.70    1.00
   5  -4   5   71.29    5.70
   5  -4   5   78.19    4.90
  -5  -4  -5   82.19    5.00
   5  -4   5   74.69    4.80
  -5  -4  -5   79.59    5.10
  -5  -4  -5   80.49    5.00
   5  -4   5   76.49    4.90
  -5   4  -5   84.39    5.10
   6  -4   5   30.60    2.80
   6  -4   5   36.70    2.30
   6  -4   5   34.60    2.30
  -6  -4  -5   34.80    2.40
  -6  -4  -5   37.30    2.40
  -6   4  -5   30.80    2.40
  -7  -4  -5    3.10    0.40
   7  -4   5    2.80    0.60
  -7   4  -5    3.00    0.50
  -8  -5   5    6.80    0.80
   8  -5  -5    6.80    0.60
   8  -5  -5    6.60    0.60
  -8   5   5    6.30    0.60
   7  -5  -5   10.50    0.90
   7  -5  -5   10.10    0.90
  -7  -5   5   10.50    1.10
  -7   5   5   10.20    0.90
   6  -5  -5   36.30    2.50
   6  -5  -5   36.00    3.20
  -6  -5   5   39.80    2.80
  -6  -5   5   41.10    2.70
   6  -5  -5   39.70    2.50
   6  -5  -5   39.10    2.60
  -6   5   5   36.50    2.60
   5  -5  -5  134.69    8.90
  -5  -5   5  159.28   15.30
   5  -5  -5  158.28    9.00
  -5  -5   5  145.99    9.00
  -5  -5   5  145.19    9.00
  -5  -5   5  137.99    9.00
   5  -5  -5  149.49    8.90
   5  -5  -5  138.89    9.00
  -5  -5   5  157.38    9.30
   5  -5  -5  150.48    9.70
  -5   5   5  145.59   14.70
  -5   5   5  164.68    9.00
   4  -5  -5  168.28    9.90
  -4  -5   5  152.88   15.00
   4  -5  -5  150.78    9.00
   4  -5  -5  138.09    9.00
  -4  -5   5  141.69    9.10
   4  -5  -5  156.38    9.10
   4  -5  -5  144.69    9.10
  -4  -5   5  150.38    9.10
  -4  -5   5  144.69    9.10
  -4  -5   5  146.89    9.30
  -4   5   5  166.08   14.70
   3  -5  -5   15.70    1.40
  -3  -5   5   19.30    1.50
   3  -5  -5   20.80    1.40
  -3  -5   5   21.30    1.60
  -3  -5   5   18.50    1.50
  -3  -5   5   19.10    1.50
   3  -5  -5   18.30    1.40
   3  -5  -5   18.70    1.50
  -3  -5   5   11.60    5.20
  -3  -5   5   20.00    1.50
  -3   5   5   29.00    5.60
  -2  -5   5   23.00    1.60
  -2  -5   5   30.40    5.60
  -2  -5   5   23.40    1.60
  -2  -5   5   26.80    1.80
  -2  -5   5   23.00    1.70
   2  -5  -5   26.30    1.80
   2  -5  -5   24.00    1.60
  -2  -5   5   24.50    1.80
  -2  -5   5   23.00    1.70
   2  -5  -5   21.50    1.80
  -2   5   5   33.90    5.30
  -1  -5   5  281.97   21.70
   1  -5  -5  277.57   16.80
   1  -5  -5  318.97   17.80
  -1  -5   5  262.87   16.90
  -1  -5   5  262.87   16.80
  -1  -5   5  304.67   17.00
   1  -5  -5  247.78   16.90
  -1  -5   5  275.77   16.90
  -1   5   5  312.67   20.70
  -1   5   5  301.07   22.50
   0  -5  -5   44.80    3.60
   0  -5   5   38.30    2.70
   0  -5  -5   47.80    2.80
   0  -5   5   40.90    2.70
   0  -5   5   46.70    6.50
   0  -5  -5   37.60    2.80
   0  -5   5   42.40    2.80
   0  -5  -5   35.90    2.80
   0  -5   5   39.30    2.70
   0  -5   5   40.70    2.70
   0  -5   5   49.30    2.80
   0  -5  -5   41.20    2.80
   0   5   5   37.30    7.10
   0   5   5   51.89    5.80
   1  -5   5   62.39    3.80
   1  -5   5   66.99    4.60
  -1  -5  -5   59.29    3.70
  -1  -5  -5   64.49    4.00
  -1  -5  -5   57.79    3.80
  -1  -5  -5   63.49    3.80
   1  -5   5   58.39    3.80
  -1  -5  -5   55.99    3.90
  -1  -5  -5   54.19    4.80
   1  -5   5   57.89    3.80
   1  -5   5   58.89    3.80
   1  -5   5   69.49    4.00
  -1  -5  -5   53.99    3.80
   1   5   5   61.49    9.00
   2  -5   5   75.19    4.80
   2  -5   5   77.89    5.00
  -2  -5  -5   76.79    4.80
   2  -5   5   76.29    4.80
   2  -5   5   83.29    5.70
   2  -5   5   74.09    4.80
  -2  -5  -5   70.49    4.80
  -2  -5  -5   73.89    4.90
  -2  -5  -5   79.89    4.70
   2  -5   5   70.09    4.80
  -2  -5  -5   83.49    5.00
   2   5   5   73.79   10.50
   2   5   5   83.59    4.90
  -3  -5  -5  231.38   13.80
   3  -5   5  246.58   15.10
   3  -5   5  200.78   13.60
  -3  -5  -5  219.68   13.50
  -3  -5  -5  206.98   13.60
  -3  -5  -5  238.88   13.50
   3   5   5  243.98   19.60
   3   5   5  225.08   13.60
  -3   5  -5  218.48   13.60
   4  -5   5  224.18   13.50
   4  -5   5  221.18   13.60
   4  -5   5  226.58   14.60
  -4  -5  -5  222.78   13.60
  -4  -5  -5  240.88   13.90
   4  -5   5  231.28   13.60
   4  -5   5  224.08   13.60
  -4  -5  -5  215.08   13.60
  -4  -5  -5  221.58   13.60
  -4   5  -5  236.78   13.70
  -5  -5  -5   18.00    1.50
   5  -5   5   14.40    1.80
   5  -5   5   16.30    1.30
  -5  -5  -5   14.40    1.20
   5  -5   5   15.90    1.20
  -5  -5  -5   19.10    1.50
   5  -5   5   16.10    1.30
  -5   5  -5   14.80    1.30
   6  -5   5    4.40    0.90
  -6  -5  -5    4.70    0.90
  -6  -5  -5    5.00    0.60
   6  -5   5    4.50    0.60
   6  -5   5    4.80    0.60
  -6   5  -5    4.00    0.60
   7  -5   5    0.40    0.30
  -7   5  -5    0.20    0.20
   8  -6  -5   22.10    1.40
  -8  -6   5   23.30    1.50
  -7  -6   5    5.20    0.70
   7  -6  -5    6.10    0.70
   7  -6  -5    5.70    0.60
  -7  -6   5    5.40    0.70
   6  -6  -5    5.90    1.00
  -6  -6   5    6.60    0.80
   6  -6  -5    6.70    0.70
  -6  -6   5    6.30    0.90
   6  -6  -5    6.90    0.70
  -6   6   5    6.40    0.70
   5  -6  -5    3.40    0.60
   5  -6  -5    3.90    0.60
   5  -6  -5    4.70    0.60
  -5  -6   5    3.60    0.80
   5  -6  -5    3.70    0.90
  -5  -6   5    3.10    0.70
  -5  -6   5    3.10    0.80
   5  -6  -5    3.50    0.60
  -5   6   5    4.50    0.60
   4  -6  -5   23.40    1.90
  -4  -6   5   26.60    2.00
  -4  -6   5   28.80    2.20
  -4  -6   5   18.60    6.70
   4  -6  -5   26.70    2.00
   4  -6  -5   26.90    1.90
   4  -6  -5   28.30    2.50
   4  -6  -5   27.40    1.90
  -4  -6   5   27.10    2.00
  -4  -6   5   26.50    2.00
   4  -6  -5   27.50    1.90
  -4   6   5   32.10    1.90
  -4   6   5   24.80    7.20
   3  -6  -5  230.48   13.40
  -3  -6   5  228.28   13.80
  -3  -6   5  213.98   13.40
   3  -6  -5  203.58   13.40
  -3  -6   5  221.78   13.90
  -3  -6   5  206.28   19.20
   3  -6  -5  214.18   13.40
   3  -6  -5  260.07   13.50
   3  -6  -5  221.88   13.40
   3  -6  -5  222.58   13.60
  -3   6   5  235.58   19.00
  -2  -6   5  395.86   23.90
   2  -6  -5  457.85   24.90
   2  -6  -5  358.16   24.00
  -2  -6   5  350.46   29.60
   2  -6  -5  418.56   23.90
   2  -6  -5  383.66   23.90
  -2  -6   5  396.86   23.90
  -2  -6   5  444.86   24.10
   2  -6  -5  376.66   23.80
  -2  -6   5  390.16   23.80
  -2  -6   5  396.66   23.90
  -2  -6   5  388.46   23.90
   2  -6  -5  405.56   23.90
  -2  -6   5  411.96   24.00
   2  -6  -5  375.66   24.00
  -2  -6   5  407.16   24.20
  -2  -6   5  393.56   24.00
  -2   6   5  465.75   29.60
  -2   6   5  465.75   32.50
  -1  -6   5   82.79    4.90
   1  -6  -5   77.29    4.80
   1  -6  -5   86.19    5.80
  -1  -6   5   72.09    4.60
   1  -6  -5   73.49    4.70
  -1  -6   5   71.79    4.70
   1  -6  -5   72.89    4.80
  -1  -6   5   77.99    4.80
  -1  -6   5   77.59    4.80
   1  -6  -5   76.89    4.70
  -1  -6   5   72.89    4.70
  -1  -6   5   77.49    4.80
   1  -6  -5   81.39    4.90
   1  -6  -5   74.49    4.70
  -1  -6   5   73.49    4.80
  -1  -6   5   81.29    5.00
  -1  -6   5   72.89    4.70
   1  -6  -5   70.19    4.90
  -1  -6   5   69.89   10.10
  -1   6   5   75.19   10.90
   0  -6  -5  127.09    8.40
   0  -6   5  130.29    8.30
   0  -6   5  133.39    8.20
   0  -6   5  139.49    8.20
   0  -6  -5  124.49    8.20
   0  -6   5  130.89    8.10
   0  -6  -5  133.59    8.20
   0  -6  -5  134.49    9.30
   0  -6   5  136.79   13.40
   0  -6   5  134.49    8.20
   0  -6   5  138.49    8.30
   0  -6  -5  128.49    8.10
   0  -6   5  143.19    8.30
   0  -6   5  145.09    9.00
   0  -6  -5  128.29    8.30
   0  -6   5  154.98    8.50
   0  -6   5  150.38    8.40
   0  -6  -5  136.89    8.40
   0  -6   5  130.09    8.20
  -1  -6  -5  196.68   11.30
  -1  -6  -5  175.78   11.00
   1  -6   5  193.58   11.20
   1  -6   5  174.78   11.00
   1  -6   5  185.58   11.10
  -1  -6  -5  188.88   10.90
  -1  -6  -5  180.08   11.00
   1  -6   5  190.38   11.80
   1  -6   5  165.28   10.80
   1  -6   5  181.98   11.00
  -1  -6  -5  185.58   11.00
   1  -6   5  173.38   11.00
   1  -6   5  178.18   11.00
  -1  -6  -5  184.08   11.20
   1   6   5  196.38   17.60
   2  -6   5    6.80    0.80
  -2  -6  -5    6.80    1.00
   2  -6   5    6.10    0.80
  -2  -6  -5    6.00    0.90
   2  -6   5    5.50    1.20
  -2  -6  -5    6.20    0.80
  -2  -6  -5    4.30    0.90
   2  -6   5    5.90    0.90
   2  -6   5    6.70    1.00
   2  -6   5    5.90    0.80
  -2  -6  -5    5.30    0.70
   3  -6   5   43.30    3.00
  -3  -6  -5   43.00    2.80
  -3  -6  -5   43.10    3.00
   3  -6   5   46.10    2.90
   3  -6   5   45.30    3.80
   3  -6   5   43.30    2.90
   3  -6   5   41.80    2.90
  -3  -6  -5   39.60    3.00
  -3  -6  -5   42.40    3.10
   4  -6   5    1.00    0.40
   4  -6   5    1.30    0.50
   4  -6   5    1.30    0.80
   4  -6   5    1.20    0.30
  -4  -6  -5    2.00    0.60
  -4  -6  -5    1.60    0.60
  -4  -6  -5    1.80    0.60
   4  -6   5    1.80    0.50
  -4   6  -5    1.70    0.50
  -5  -6  -5    2.10    0.60
   5  -6   5    1.80    0.40
   5  -6   5    2.00    0.40
   5  -6   5    1.80    0.40
  -5  -6  -5    2.20    0.60
   5  -6   5    1.40    0.70
  -5   6  -5    2.70    0.50
   6  -6   5   19.10    1.20
   6  -6   5   17.90    1.10
   6  -6   5   15.60    1.50
  -6  -6  -5   15.30    1.20
   6  -6   5   18.30    1.20
  -6   6  -5   14.60    1.20
  -7  -7   5    0.00    0.20
   7  -7  -5    0.00    0.20
   6  -7  -5    9.00    1.20
  -6  -7   5   10.40    0.90
   6  -7  -5   10.50    0.80
  -6  -7   5    8.70    0.90
  -6   7   5    7.80    0.80
   5  -7  -5   33.60    2.10
   5  -7  -5   32.00    2.70
  -5  -7   5   26.60    2.10
   5  -7  -5   33.20    2.10
   5  -7  -5   33.70    2.20
  -5  -7   5   32.20    2.40
   5  -7  -5   32.90    2.10
  -5  -7   5   28.30    2.20
  -5  -7   5   35.50    2.20
  -5   7   5   27.90    2.10
   4  -7  -5    0.90    0.30
  -4  -7   5    0.80    0.50
  -4  -7   5    0.50    0.40
   4  -7  -5    0.70    0.40
  -4  -7   5    0.40    0.40
  -4  -7   5    0.50    0.40
   4  -7  -5    0.50    0.60
   4  -7  -5    0.50    0.30
   4  -7  -5    0.80    0.50
  -3  -7   5   59.29    4.20
   3  -7  -5   60.89    4.10
  -3  -7   5   62.09    4.20
  -3  -7   5   65.59    4.20
   3  -7  -5   72.99    5.00
  -3  -7   5   61.09    4.10
   3  -7  -5   68.59    4.10
   3  -7  -5   65.69    4.10
   3  -7  -5   66.79    4.20
   3  -7  -5   70.39    4.10
  -3  -7   5   61.09    4.30
   3  -7  -5   65.69    4.00
  -2  -7   5   91.99    6.00
   2  -7  -5   99.19    5.80
   2  -7  -5   90.89    5.80
  -2  -7   5   95.09    5.80
  -2  -7   5   94.49    5.90
  -2  -7   5   94.89    5.90
  -2  -7   5   94.59    5.80
  -2  -7   5   93.79    5.80
   2  -7  -5   91.59    5.70
   2  -7  -5   92.79    5.70
   2  -7  -5   92.49    5.80
  -2  -7   5   92.19    5.80
   2  -7  -5   86.49    5.90
   2  -7  -5  101.99    6.80
   2  -7  -5   90.09    5.80
  -1  -7   5   85.39    5.40
   1  -7  -5   97.19    6.60
  -1  -7   5   77.29    5.20
  -1  -7   5   82.19    5.40
  -1  -7   5   81.29    5.20
   1  -7  -5   86.99    5.40
  -1  -7   5   81.99    5.30
  -1  -7   5   83.39    5.60
   1  -7  -5   88.99    5.30
   1  -7  -5   85.99    5.30
   1  -7  -5   96.49    5.50
  -1  -7   5   81.79    5.30
  -1  -7   5   90.19    5.50
   1  -7  -5   86.89    5.50
  -1  -7   5   83.69    5.40
   1  -7  -5   88.89    5.30
  -1  -7   5   85.69    5.40
   0  -7   5   68.49    4.30
   0  -7   5   67.59    4.20
   0  -7   5   69.49    4.40
   0  -7   5   68.29    4.60
   0  -7  -5   68.99    4.50
   0  -7  -5   70.29    4.30
   0  -7   5   68.09    5.00
   0  -7  -5   74.09    4.60
   0  -7   5   74.79    4.50
   0  -7  -5   72.09    4.60
   0  -7   5   66.39    4.30
   0  -7  -5   70.99    4.40
   0  -7   5   73.99    4.50
   0  -7  -5   70.09    4.40
   0  -7  -5   62.29    5.50
   0  -7   5   70.99    4.40
   1  -7   5  188.48   11.90
   1  -7   5  198.68   11.80
  -1  -7  -5  200.38   11.80
  -1  -7  -5  202.78   12.00
   1  -7   5  187.88   11.80
   1  -7   5  185.98   11.60
   1  -7   5  191.68   12.50
   1  -7   5  197.28   11.80
  -1  -7  -5  205.48   12.00
  -1  -7  -5  196.88   11.60
   1  -7   5  194.28   11.70
  -1  -7  -5  198.48   11.80
  -2  -7  -5  129.19    8.10
   2  -7   5  120.09    7.80
   2  -7   5  131.69    8.00
   2  -7   5  124.99    8.70
  -2  -7  -5  141.69    7.90
   2  -7   5  119.09    8.00
   2  -7   5  127.09    7.90
   2  -7   5  132.79    7.90
  -2  -7  -5  128.19    8.10
   2  -7   5  137.29    7.90
  -2  -7  -5  130.09    7.80
   3  -7   5    7.10    0.80
   3  -7   5    5.80    1.20
  -3  -7  -5    7.10    1.00
  -3  -7  -5    6.30    0.80
   3  -7   5    6.60    0.90
  -3  -7  -5    6.50    0.90
   3  -7   5    7.10    0.80
  -3  -7  -5    7.30    1.10
   3  -7   5    5.90    1.10
   4  -7   5   25.90    1.80
  -4  -7  -5   27.90    1.80
   4  -7   5   21.30    2.20
   4  -7   5   25.70    1.70
  -4  -7  -5   26.20    1.90
  -4  -7  -5   23.20    1.90
   4  -7   5   25.50    1.80
   5  -7   5   14.20    1.10
   5  -7   5   14.10    1.00
   5  -7   5   13.10    1.00
  -5  -7  -5   10.50    1.10
  -5  -7  -5   14.40    1.20
   6  -7   5    7.40    0.70
  -6  -8   5    6.90    0.80
   6  -8  -5    4.80    0.90
  -6  -8   5    5.40    0.50
  -5  -8   5   13.80    1.10
   5  -8  -5   12.90    0.90
   5  -8  -5   12.00    0.90
  -5  -8   5   10.10    1.00
   5  -8  -5   11.80    0.90
   5  -8  -5   11.30    1.40
  -4  -8   5    6.50    0.90
  -4  -8   5    5.60    0.80
  -4  -8   5    5.50    0.80
   4  -8  -5    6.00    0.60
   4  -8  -5    6.10    1.00
   4  -8  -5    6.10    0.80
   4  -8  -5    6.30    1.20
  -3  -8   5   10.50    1.10
  -3  -8   5    9.70    1.00
   3  -8  -5    8.90    1.50
   3  -8  -5    9.60    0.80
  -3  -8   5    8.30    0.90
   3  -8  -5    9.80    1.00
   3  -8  -5    9.20    0.90
   3  -8  -5    8.70    0.90
  -3  -8   5    9.80    1.00
  -2  -8   5   61.29    3.80
  -2  -8   5   60.79    3.80
  -2  -8   5   59.39    4.00
   2  -8  -5   57.79    3.80
   2  -8  -5   60.69    3.80
  -2  -8   5   62.59    3.80
   2  -8  -5   59.49    3.70
   2  -8  -5   58.69    3.70
  -2  -8   5   54.79    3.80
   2  -8  -5   55.49    4.70
   1  -8  -5    1.60    0.50
   1  -8  -5    3.10    0.80
   1  -8  -5    2.10    1.00
  -1  -8   5    2.30    0.50
   1  -8  -5    2.80    0.60
   1  -8  -5    3.30    0.80
  -1  -8   5    2.50    0.60
   1  -8  -5    2.60    0.40
  -1  -8   5    1.80    0.40
  -1  -8   5    2.10    0.50
  -1  -8   5    1.70    0.50
   0  -8  -5   16.30    1.50
   0  -8   5   17.40    1.50
   0  -8   5   17.70    1.40
   0  -8  -5   17.80    1.30
   0  -8   5   15.60    1.70
   0  -8  -5   17.20    1.50
   0  -8   5   18.40    1.30
   0  -8   5   18.60    1.50
   0  -8   5   15.80    1.20
   0  -8  -5   16.90    1.60
   0  -8   5   19.20    1.60
   0  -8  -5   17.40    1.40
   1  -8   5   61.59    3.90
   1  -8   5   68.19    4.10
   1  -8   5   64.49    4.00
   1  -8   5   56.29    4.50
  -1  -8  -5   65.09    4.10
   1  -8   5   62.29    4.10
  -1  -8  -5   61.89    4.20
  -1  -8  -5   65.19    4.20
  -1  -8  -5   64.09    4.00
   1  -8   5   67.29    4.00
  -1  -8  -5   66.19    3.90
   1  -8   5   61.49    4.20
  -2  -8  -5   91.09    5.50
   2  -8   5   79.39    5.30
   2  -8   5   80.29    5.30
  -2  -8  -5   85.29    5.30
   2  -8   5   84.09    5.30
  -2  -8  -5   93.09    5.30
   2  -8   5   85.39    5.20
  -2  -8  -5   85.09    5.50
  -3  -8  -5    9.30    1.10
   3  -8   5    8.90    0.90
   3  -8   5    8.80    1.00
   3  -8   5    8.30    0.90
  -3  -8  -5    9.30    1.00
   3  -8   5    8.70    1.10
  -3  -8  -5    7.60    0.90
  -4  -8  -5    3.30    0.60
   4  -8   5    4.80    0.60
   4  -8   5    4.00    0.80
   5  -8   5    0.10    0.20
   5  -9  -5   24.00    1.50
   4  -9  -5   10.90    0.80
   4  -9  -5   10.90    0.80
   4  -9  -5    8.50    1.30
   4  -9  -5   10.10    0.80
  -4  -9   5   10.60    1.00
  -3  -9   5   33.30    2.10
   3  -9  -5   32.20    2.00
   3  -9  -5   31.90    2.00
  -3  -9   5   28.10    2.10
   3  -9  -5   33.10    2.10
   3  -9  -5   28.30    2.70
   2  -9  -5    3.40    0.70
   2  -9  -5    2.30    0.60
   2  -9  -5    1.70    0.80
  -2  -9   5    1.80    0.50
   2  -9  -5    3.50    0.60
   1  -9  -5   12.60    0.90
  -1  -9   5   11.80    1.10
   1  -9  -5   12.40    1.10
   1  -9  -5   12.20    1.40
  -1  -9   5   11.30    1.10
  -1  -9   5   12.00    1.10
   0  -9  -5    2.40    0.50
   0  -9   5    2.00    0.40
   0  -9  -5    3.80    1.00
   0  -9   5    2.00    0.40
   0  -9   5    2.00    0.50
  -1  -9  -5   12.00    1.20
  -1  -9  -5   15.90    1.30
   1  -9   5   13.60    1.10
   1  -9   5   16.30    1.30
   1  -9   5   13.80    1.10
  -1  -9  -5   15.10    1.20
   1  -9   5   13.50    1.20
  -2  -9  -5    0.30    0.40
   2  -9   5    1.20    0.40
  -2  -9  -5    0.50    0.40
   2  -9   5    0.60    0.30
   2  -9   5    0.40    0.30
   2  -9   5    0.50    0.40
  -3  -9  -5    2.40    0.50
   3  -9   5    2.40    0.50
   3  -9   5    3.40    0.60
   3  -9   5    2.00    0.50
  -3  -9  -5    2.00    0.40
   2 -10  -5   18.70    1.20
   2 -10  -5   17.90    1.20
   1 -10  -5    1.40    0.30
   0 -10  -5    4.50    0.60
   0 -10  -5    6.10    0.60
 -10   0   6    1.00    0.20
  -9   0   6   11.50    0.90
  -9   0   6    9.80    0.80
  -8   0   6   45.40    3.10
  -8   0   6   49.40    3.10
  -7   0   6    0.70    0.30
  -7   0   6   -4.90    4.00
  -7   0   6    0.60    0.30
  -6   0   6   75.59    4.70
  -6   0   6   66.19    8.30
  -6   0   6   72.39    9.90
  -6   0   6   78.29    4.70
  -5   0   6   22.60    3.90
  -5   0   6   17.60    4.20
  -4   0   6  760.82   45.20
  -4   0   6  670.43   45.70
  -3   0   6    9.30    2.00
  -3   0   6    7.90    2.50
  -2   0   6  836.82   46.70
  -2   0   6  683.33   45.60
  -2   0   6  674.33   44.50
  -1   0   6  177.98   12.20
  -1   0   6  165.68   11.50
  -1   0   6  174.78   12.80
   0   0   6  879.21   57.19
   0   0   6 1029.00   58.99
   1   0   6  716.33   45.60
   2   0   6  377.06   26.60
   3   0   6  500.65   35.30
  -4   0  -6   58.19    3.80
   4   0   6   63.49    9.80
  -4   0  -6   56.69    3.80
  -5   0  -6   76.09    5.00
  -5   0  -6   79.39    5.00
  -6   0  -6    3.40    0.90
   7   0   6   26.90    1.60
  -7   0  -6   23.20    1.80
  -7   0  -6   24.30    1.80
   8   0   6   -0.10    0.20
  -8   0  -6   -0.20    0.30
  -8   0  -6   -0.10    0.20
 -10  -1   6    8.90    0.60
  10  -1  -6    9.60    0.60
 -10  -1   6    8.20    0.70
 -10   1   6    9.10    0.60
  -9  -1   6   45.60    2.70
  -9   1   6   39.30    2.60
  -9   1   6   41.70    2.70
  -8  -1   6   15.80    1.20
   8  -1  -6   13.60    1.30
  -8  -1   6   15.20    1.10
  -8   1   6   14.10    1.20
  -8   1   6   14.20    1.20
  -7  -1   6  179.38   10.50
  -7  -1   6  183.68   10.50
  -7  -1   6  158.38   16.50
  -7   1   6  192.48   17.00
  -7   1   6  158.08   17.40
  -7   1   6  172.58   10.50
  -7   1   6  171.48   10.50
  -6  -1   6  110.09    6.80
  -6  -1   6  107.59   11.20
  -6  -1   6  109.19    6.70
  -6   1   6  102.29   10.90
  -6   1   6  114.79    6.80
  -6   1   6  113.59    6.80
  -5  -1   6  179.78   14.50
  -5  -1   6  159.88   14.10
  -5  -1   6  181.88   10.60
  -5   1   6  167.58   15.00
  -5   1   6  183.38   10.70
  -5   1   6  186.08   14.00
  -4  -1   6   53.89    6.10
  -4  -1   6   53.39    5.70
  -4   1   6   52.69    5.30
  -4   1   6   47.60    5.80
  -3  -1   6  343.97   23.10
  -3  -1   6  344.87   22.50
  -3   1   6  327.97   21.70
  -3   1   6  332.47   23.10
  -2  -1   6   68.79    6.10
  -2  -1   6   70.19    6.80
  -2   1   6   68.39    5.40
  -2   1   6   82.39    7.00
  -1  -1   6  279.77   18.40
  -1  -1   6  301.57   18.20
  -1   1   6  271.17   18.80
  -1   1   6  260.47   18.70
   0  -1   6  245.68   16.10
   0  -1   6  249.88   16.50
   0   1   6  223.18   16.30
   0   1   6  227.88   16.70
   1  -1   6 1687.43  100.29
   1   1   6 1600.34  100.39
   2  -1   6  277.77   20.80
   2   1   6  270.87   20.30
   3  -1   6   84.89   10.70
   3   1   6   90.79   10.40
  -4  -1  -6   32.80    2.30
   4  -1   6   29.80    9.40
  -4  -1  -6   29.70    2.20
   4   1   6   44.60    7.00
  -4   1  -6   32.20    2.30
  -4   1  -6   33.10    2.30
  -5  -1  -6   94.09    6.00
  -5  -1  -6   91.19    6.00
   5   1   6  120.59   13.90
  -5   1  -6   90.79    6.00
  -5   1  -6   98.79    6.10
  -6  -1  -6   10.00    1.00
  -6  -1  -6   10.20    1.10
  -6  -1  -6   11.20    1.00
  -6   1  -6    9.60    1.10
  -6   1  -6   12.50    1.30
   7  -1   6    2.90    0.60
  -7  -1  -6    2.40    0.40
   7  -1   6    3.00    0.50
  -7  -1  -6    2.20    0.50
   7   1   6    2.10    0.40
  -7   1  -6    1.60    0.40
  -7   1  -6    2.50    0.50
  -8  -1  -6    7.80    0.60
   8  -1   6    5.80    0.50
  -8   1  -6    7.10    0.60
  -9  -2   6    4.40    0.60
  -9  -2   6    4.40    0.50
   9  -2  -6    4.50    0.50
  -9   2   6    3.70    0.50
  -9   2   6    3.80    0.50
  -8  -2   6    4.10    0.60
   8  -2  -6    4.70    0.60
  -8   2   6    4.70    0.60
  -8   2   6    4.80    0.60
  -7  -2   6   45.70    2.90
  -7   2   6   42.90    2.90
  -7   2   6   43.60    2.90
  -6  -2   6   34.90    2.40
  -6   2   6   46.10    6.60
  -6   2   6   38.40    2.50
  -6   2   6   36.90    2.50
  -6   2   6   33.00    7.40
  -5  -2   6  133.79   11.40
  -5  -2   6  113.59   11.40
  -5   2   6  108.99   11.70
  -5   2   6  119.39   10.40
  -4  -2   6  275.87   19.40
  -4  -2   6  262.27   19.40
  -4   2   6  250.07   19.50
  -3  -2   6  456.55   29.40
  -3   2   6  432.16   27.90
  -3   2   6  441.36   29.90
  -2  -2   6  198.68   14.70
  -2   2   6  201.58   14.90
  -2   2   6  209.88   12.90
  -1  -2   6  118.59    9.20
  -1   2   6  108.59    8.90
  -1   2   6  106.69    9.20
   0  -2   6  320.77   21.20
   0  -2   6  307.57   21.30
   0   2   6  312.47   22.00
   0   2   6  319.67   21.10
   1  -2   6   44.60    6.40
   1   2   6   44.70    5.70
   2  -2   6   80.59   11.10
   2   2   6   95.89    9.50
  -3  -2  -6   86.49    5.70
  -3   2  -6   92.29    5.80
   3   2   6   94.69    5.80
   3   2   6   92.59    9.90
  -4  -2  -6   89.99    5.80
   4  -2   6   81.29    5.60
  -4  -2  -6   99.69    5.80
   4   2   6   91.79   11.60
   4   2   6   95.39    5.90
  -4   2  -6   92.09    5.80
  -4   2  -6   95.19    5.80
  -5  -2  -6   50.89    3.30
   5  -2   6   46.70    3.00
  -5  -2  -6   41.80    3.20
  -5  -2  -6   48.50    3.30
  -5   2  -6   56.99    3.40
  -5   2  -6   48.90    3.30
  -5   2  -6   44.20   14.50
  -6  -2  -6   89.19    6.20
   6  -2   6  103.49    6.00
  -6  -2  -6  100.09    6.20
  -6   2  -6   98.49    6.20
  -6   2  -6  104.39    6.20
   7  -2   6    1.80    0.60
   7  -2   6    1.70    0.40
   7  -2   6    2.10    0.40
  -7   2  -6    1.40    0.50
  -7   2  -6    1.20    0.40
  -8  -2  -6    1.70    0.30
  -8   2  -6    1.60    0.30
  -9  -3   6    3.70    0.40
  -9  -3   6    3.60    0.50
   9  -3  -6    3.50    0.50
  -9   3   6    3.20    0.40
  -9   3   6    3.10    0.40
   8  -3  -6   10.20    0.90
   8  -3  -6    9.40    0.90
  -8  -3   6   10.20    1.00
  -8  -3   6    8.90    0.80
  -8   3   6   10.30    0.90
  -8   3   6   11.50    0.90
  -7  -3   6   20.20    1.40
   7  -3  -6   17.10    1.50
  -7  -3   6   18.50    1.60
  -7   3   6   21.60    1.50
  -7   3   6   20.90    1.50
  -6  -3   6   37.70    7.50
  -6  -3   6   39.50    2.60
  -6   3   6   30.20    7.30
  -6   3   6   42.20    2.60
  -6   3   6   36.50    7.10
  -6   3   6   40.80    2.70
  -5  -3   6   47.20    6.30
  -5  -3   6   40.10    2.60
  -5   3   6   40.40    2.70
  -5   3   6   41.80    6.40
  -4  -3   6    6.60    2.40
  -4   3   6    6.40    3.00
  -3  -3   6 1048.30   66.49
  -3   3   6 1072.99   66.79
  -2  -3   6  131.19   13.00
  -2   3   6  131.09   11.00
  -1  -3   6 1106.99   65.99
  -1   3   6 1038.10   65.19
  -1   3   6 1033.80   66.19
   0  -3   6  123.99   10.30
   0   3   6  131.89    9.70
   0   3   6   98.49   13.60
   1  -3   6  152.68   13.00
   1   3   6  180.08   14.20
   2   3   6  226.58   18.50
   3  -3   6    1.00    0.40
  -3  -3  -6    1.10    0.30
   3  -3   6    0.50    0.30
   3  -3   6    0.40    0.30
  -3  -3  -6    2.00    0.60
   3   3   6    1.00    0.40
  -3   3  -6    1.70    0.40
   4  -3   6    8.80    0.80
   4  -3   6    9.90    0.90
   4  -3   6    7.70    1.10
  -4  -3  -6   10.30    1.20
   4   3   6   10.30    1.10
  -4   3  -6   10.30    1.00
  -5  -3  -6    0.80    0.50
   5  -3   6    0.60    0.40
  -5  -3  -6    0.40    0.40
  -5  -3  -6    0.90    0.60
   5  -3   6    0.60    0.40
   5  -3   6    0.50    0.30
  -5   3  -6    0.80    0.40
   6  -3   6   13.20    1.10
  -6  -3  -6   14.60    1.30
  -6  -3  -6   12.00    1.10
   6  -3   6   12.40    1.00
   6  -3   6   12.10    1.50
  -6   3  -6   11.70    1.10
  -7  -3  -6    6.30    0.70
   7  -3   6    7.30    0.90
  -7   3  -6    7.50    0.70
   9  -4  -6    2.40    0.40
  -9  -4   6    2.00    0.40
  -9   4   6    1.90    0.30
  -8  -4   6   19.40    1.50
  -8  -4   6   21.80    1.40
  -8  -4   6   22.10    1.70
   8  -4  -6   22.30    1.50
  -8   4   6   21.40    1.50
   7  -4  -6   13.90    1.10
   7  -4  -6   14.00    1.10
  -7  -4   6   14.00    1.20
  -7  -4   6   15.50    1.40
   7  -4  -6   15.60    1.20
  -7  -4   6   14.50    1.10
  -7   4   6   15.10    1.20
  -6  -4   6   36.40    2.30
  -6  -4   6   32.90    2.30
   6  -4  -6   34.70    2.40
  -6  -4   6   35.70    2.60
   6  -4  -6   37.90    2.40
   6  -4  -6   32.50    2.30
  -6   4   6   37.90    2.40
  -5  -4   6   34.90    6.80
  -5  -4   6   34.90    2.30
   5  -4  -6   35.90    2.50
  -5  -4   6   36.50    2.60
  -5  -4   6   33.20    2.40
   5  -4  -6   37.40    2.40
   5  -4  -6   30.10    2.30
   5  -4  -6   37.80    2.40
   5  -4  -6   38.20    3.00
  -5   4   6   40.80    2.50
  -5   4   6   37.20    6.80
   4  -4  -6  591.74   34.60
  -4  -4   6  528.15   34.60
   4  -4  -6  658.13   35.50
  -4  -4   6  613.04   41.00
   4  -4  -6  555.24   34.60
   4  -4  -6  562.54   34.70
  -4  -4   6  619.94   34.90
  -4  -4   6  515.65   34.60
  -4   4   6  602.54   43.30
  -4   4   6  631.34   34.70
   3  -4  -6  252.77   14.80
   3  -4  -6  235.58   14.80
  -3  -4   6  254.07   19.50
  -3  -4   6  264.17   14.90
  -3  -4   6  222.88   14.80
  -3   4   6  261.87   19.20
  -2  -4   6  101.39    9.80
  -2   4   6  111.29   10.60
  -2   4   6  105.29    9.80
  -1  -4   6  433.96   29.40
  -1   4   6  438.46   30.10
  -1   4   6  406.46   28.20
   0  -4   6   54.79    6.60
   0   4   6   69.29    7.30
   0   4   6   65.19    6.20
   1  -4   6   12.00    1.00
   1  -4   6   14.70    1.20
   1  -4   6   14.00    1.40
   1  -4   6   19.10    4.00
  -1  -4  -6   14.20    1.30
   1  -4   6   13.30    1.20
   1   4   6   18.90    5.00
   2  -4   6   25.70    2.00
   2  -4   6   24.50    1.90
  -2  -4  -6   29.60    2.20
  -2  -4  -6   29.10    1.90
   2  -4   6   28.00    1.90
   2  -4   6   25.00    2.00
   2  -4   6   30.10    2.10
  -2   4  -6   30.40    2.30
   2   4   6   30.40    2.00
  -3  -4  -6  130.59    7.70
   3  -4   6  108.09    7.40
   3  -4   6  120.89    7.50
   3  -4   6  116.49    7.40
   3  -4   6  119.89    7.40
  -3  -4  -6  117.09    7.50
  -3  -4  -6  114.59    7.50
  -3  -4  -6  135.99    7.50
   3   4   6  120.99   13.40
  -3   4  -6  132.89    7.60
  -4  -4  -6    7.00    0.80
  -4  -4  -6    7.30    1.00
  -4  -4  -6    6.60    1.00
   4  -4   6    4.80    0.80
   4  -4   6    7.00    0.70
   4  -4   6    4.80    0.80
   4  -4   6    4.90    1.10
   4  -4   6    5.30    1.20
   4   4   6   18.90    8.10
  -4   4  -6    5.70    0.80
  -5  -4  -6   40.10    2.90
   5  -4   6   38.10    2.40
   5  -4   6   37.40    2.60
   5  -4   6   38.20    2.50
   5  -4   6   31.30    3.60
  -5  -4  -6   36.80    2.70
  -5  -4  -6   33.10    2.50
  -5   4  -6   40.70    2.60
  -6  -4  -6   53.39    3.20
   6  -4   6   52.29    3.10
   6  -4   6   49.20    3.00
   6  -4   6   49.30    3.20
  -6  -4  -6   46.40    3.20
   6  -4   6   43.30    3.60
  -6   4  -6   47.20    3.20
  -7  -4  -6    4.40    0.40
   7  -4   6    6.10    0.80
  -7   4  -6    5.80    0.60
  -8  -5   6    7.90    0.80
   8  -5  -6    8.80    0.70
  -8   5   6    8.10    0.70
   7  -5  -6    9.00    0.80
   7  -5  -6    9.10    0.80
  -7  -5   6    9.20    0.80
  -7  -5   6   10.10    1.00
   7  -5  -6    8.30    0.80
  -7   5   6    7.50    0.80
   6  -5  -6    4.10    0.60
   6  -5  -6    5.30    0.60
   6  -5  -6    4.50    0.90
  -6  -5   6    6.10    0.80
  -6  -5   6    4.60    0.70
  -6  -5   6    6.10    0.80
   6  -5  -6    3.80    0.90
  -6   5   6    4.50    0.80
  -5  -5   6  178.68   12.30
  -5  -5   6  201.38   12.30
  -5  -5   6  206.18   12.50
   5  -5  -6  214.18   12.30
   5  -5  -6  187.08   12.20
  -5  -5   6  192.88   19.50
   5  -5  -6  205.78   13.00
   5  -5  -6  209.58   12.20
   5  -5  -6  198.48   12.30
  -5  -5   6  198.58   12.30
  -5   5   6  245.48   20.10
  -5   5   6  232.08   12.30
   4  -5  -6   20.10    1.50
  -4  -5   6   21.70    1.80
  -4  -5   6   21.50    1.60
  -4  -5   6   20.00    1.60
   4  -5  -6   20.40    1.70
   4  -5  -6   21.80    2.10
   4  -5  -6   20.60    1.50
  -4  -5   6   21.90    1.70
   4  -5  -6   22.70    1.60
  -4   5   6   17.20    5.30
  -4   5   6   23.50    1.60
   3  -5  -6   44.60    2.70
  -3  -5   6   41.80    2.80
  -3  -5   6   38.90    2.80
   3  -5  -6   39.70    2.80
  -3  -5   6   40.40    2.90
   3  -5  -6   35.20    2.70
  -3  -5   6   39.30    2.70
  -3  -5   6   54.49    8.20
   3  -5  -6   36.90    2.60
   3  -5  -6   38.30    2.60
   3  -5  -6   46.70    3.50
  -3   5   6   46.60    2.80
  -3   5   6   49.50    6.90
   2  -5  -6   42.70    3.20
  -2  -5   6   50.79    3.20
   2  -5  -6   47.00    3.20
   2  -5  -6   42.30    3.10
  -2  -5   6   56.69    3.40
  -2  -5   6   49.20    3.20
   2  -5  -6   44.00    3.20
   2  -5  -6   55.99    4.00
   2  -5  -6   46.90    3.10
  -2  -5   6   57.39    8.60
  -2  -5   6   56.19    3.30
  -1  -5   6   62.89    4.40
   1  -5  -6   83.39    5.60
   1  -5  -6   65.89    4.60
  -1  -5   6   65.69    4.50
   1  -5  -6   66.49    4.60
   1  -5  -6   74.29    4.50
  -1  -5   6   76.79    4.70
  -1  -5   6   69.39    4.60
  -1  -5   6   78.99    4.60
   1  -5  -6   72.49    4.60
   1  -5  -6   64.79    4.40
  -1  -5   6   84.79    9.10
   1  -5  -6   76.99    4.70
  -1   5   6   82.59    7.70
  -1   5   6   82.39    9.40
   0  -5   6   18.00    1.40
   0  -5   6   18.90    5.00
   0  -5   6   17.50    1.20
   0  -5  -6   16.50    1.40
   0  -5  -6   14.80    1.30
   0  -5   6   17.90    1.40
   0  -5  -6   16.70    2.10
   0  -5   6   16.40    1.30
   0  -5  -6   15.70    1.40
   0  -5   6   19.00    1.80
   0  -5  -6   14.70    1.20
   0  -5   6   14.70    1.30
   0  -5  -6   17.20    1.40
   0   5   6   23.80    6.10
  -1  -5  -6   72.79    4.60
  -1  -5  -6   80.99    4.30
   1  -5   6   67.99    4.30
  -1  -5  -6   67.09    4.40
   1  -5   6   71.29    5.10
   1  -5   6   63.69    4.40
   1  -5   6   63.49    4.40
   1  -5   6   70.89    4.50
  -1  -5  -6   65.59    4.50
   1  -5   6   65.59    4.50
   1   5   6   71.89    4.40
   1   5   6   76.79    9.90
   2  -5   6  181.48   12.00
  -2  -5  -6  196.38   11.80
   2  -5   6  190.58   12.00
  -2  -5  -6  204.88   12.00
   2  -5   6  196.48   12.20
   2  -5   6  201.58   12.00
  -2  -5  -6  205.28   12.20
   2  -5   6  189.78   11.90
  -2  -5  -6  188.68   12.10
  -2  -5  -6  226.88   12.00
  -2  -5  -6  180.48   12.00
   2  -5   6  213.08   13.00
   2   5   6  216.48   12.10
   2   5   6  205.48   19.10
  -3  -5  -6   20.00    1.70
   3  -5   6   18.20    1.40
  -3  -5  -6   19.60    1.40
  -3  -5  -6   18.40    1.60
   3  -5   6   17.00    1.40
   3  -5   6   17.50    1.50
   3  -5   6   17.40    1.60
  -3  -5  -6   20.60    1.70
   3  -5   6   17.40    2.10
   3   5   6   28.00    8.50
   3   5   6   20.10    1.50
  -3   5  -6   18.50    1.50
   4  -5   6  103.89    6.60
   4  -5   6  102.79    6.60
  -4  -5  -6  104.89    6.50
  -4  -5  -6  110.19    6.80
  -4  -5  -6  111.19    6.60
   4  -5   6  107.19    6.50
   4  -5   6  101.49    7.50
   4  -5   6  111.49    6.50
  -4   5  -6  104.19    6.60
  -5  -5  -6   86.49    5.10
  -5  -5  -6   79.99    5.20
   5  -5   6   80.29    5.00
   5  -5   6   81.29    4.90
   5  -5   6   75.09    5.70
   5  -5   6   85.49    5.00
  -5   5  -6   77.09    5.10
  -6  -5  -6    1.00    0.50
   6  -5   6    1.40    0.30
   6  -5   6    1.30    0.30
  -6  -5  -6    0.90    0.40
   6  -5   6    1.40    0.30
   6  -5   6    1.20    0.50
  -6   5  -6    0.60    0.30
   7  -5   6    1.80    0.30
  -7   5  -6    1.90    0.30
   8  -6  -6   10.60    0.70
  -8  -6   6   10.30    0.80
  -7  -6   6   27.70    2.00
   7  -6  -6   28.30    1.70
  -7   6   6   24.30    1.80
  -6  -6   6    9.20    1.00
   6  -6  -6   10.00    0.90
   6  -6  -6    8.90    1.20
   6  -6  -6    9.30    0.80
   6  -6  -6   10.20    0.90
  -6  -6   6    8.90    0.90
  -6  -6   6    8.80    0.90
  -6   6   6    9.30    0.80
   5  -6  -6    5.90    0.90
  -5  -6   6    5.70    0.90
   5  -6  -6    5.50    0.70
   5  -6  -6    5.20    1.30
  -5  -6   6    5.90    0.80
  -5  -6   6    4.40    0.70
   5  -6  -6    6.00    0.70
  -5   6   6    6.00    0.70
  -4  -6   6   14.30    1.40
  -4  -6   6   14.40    1.30
  -4  -6   6   14.20    1.30
   4  -6  -6   16.40    1.90
   4  -6  -6   15.70    1.40
   4  -6  -6   15.10    1.20
   4  -6  -6   17.30    1.30
   4  -6  -6   14.60    1.20
  -4   6   6   17.20    1.30
  -3  -6   6   53.09    3.40
   3  -6  -6   55.89    4.20
   3  -6  -6   51.19    3.20
  -3  -6   6   46.00    9.80
   3  -6  -6   50.49    3.40
  -3  -6   6   50.39    3.50
   3  -6  -6   48.90    3.20
   3  -6  -6   49.00    3.40
  -3  -6   6   51.29    3.40
   3  -6  -6   54.29    3.30
  -3  -6   6   49.20    3.40
   2  -6  -6  304.97   18.50
  -2  -6   6  338.17   18.90
  -2  -6   6  329.67   18.70
  -2  -6   6  308.17   18.60
  -2  -6   6  275.27   24.20
   2  -6  -6  297.07   18.80
   2  -6  -6  309.97   18.50
  -2  -6   6  292.27   18.50
  -2   6   6  326.57   24.40
  -2   6   6  348.17   26.40
  -1  -6   6   74.89    8.80
   1  -6  -6   62.19    3.90
  -1  -6   6   55.09    4.00
   1  -6  -6   62.59    4.00
  -1  -6   6   60.49    3.90
  -1  -6   6   68.39    4.30
   1  -6  -6   73.79    5.20
  -1  -6   6   61.59    4.00
  -1  -6   6   70.19    4.20
  -1  -6   6   63.69    4.10
   1  -6  -6   59.49    4.20
   1  -6  -6   61.49    4.10
   1  -6  -6   66.89    4.20
  -1  -6   6   64.09    4.10
  -1  -6   6   62.29    4.10
  -1   6   6   75.89   11.10
   0  -6   6   63.89    8.80
   0  -6  -6   71.99    4.40
   0  -6  -6   73.49    4.60
   0  -6   6   69.29    4.40
   0  -6  -6   61.99    5.50
   0  -6   6   69.89    5.00
   0  -6  -6   69.89    4.50
   0  -6  -6   70.09    4.30
   0  -6   6   80.49    4.70
   0  -6   6   68.09    4.40
   0  -6   6   67.49    4.40
   0  -6  -6   77.79    5.30
   0  -6   6   69.39    4.30
   0   6   6   54.69   11.10
  -1  -6  -6   18.80    1.50
   1  -6   6   18.10    1.40
  -1  -6  -6   19.60    1.60
   1  -6   6   18.70    1.50
  -1  -6  -6   19.20    1.70
   1  -6   6   17.40    1.90
   1  -6   6   17.10    1.60
  -1  -6  -6   18.50    1.40
   1  -6   6   17.50    1.50
   1  -6   6   16.60    1.40
  -2  -6  -6   72.99    4.40
   2  -6   6   71.49    5.30
  -2  -6  -6   70.29    4.70
   2  -6   6   71.49    4.70
   2  -6   6   73.59    4.40
   2  -6   6   70.89    4.50
   2  -6   6   69.09    4.50
  -2  -6  -6   64.09    4.50
  -2  -6  -6   71.49    4.70
   2  -6   6   75.29    4.40
   2   6   6   65.09    4.50
   3  -6   6   64.19    4.00
  -3  -6  -6   64.19    4.20
   3  -6   6   61.29    4.90
  -3  -6  -6   62.59    4.30
  -3  -6  -6   65.99    4.20
  -3  -6  -6   63.39    4.20
   3  -6   6   60.59    4.10
   3  -6   6   59.89    4.10
   3  -6   6   67.69    4.10
  -3   6  -6   67.49    4.30
   4  -6   6    5.50    0.80
  -4  -6  -6    6.50    0.90
  -4  -6  -6    6.40    0.90
  -4  -6  -6    5.40    0.90
   4  -6   6    4.80    0.70
   4  -6   6    6.40    0.70
   4  -6   6    5.30    1.10
   4  -6   6    5.30    0.90
  -4   6  -6    6.60    0.70
  -5  -6  -6    7.70    0.90
  -5  -6  -6    7.30    0.90
   5  -6   6    7.20    0.80
   5  -6   6    6.00    1.00
   5  -6   6    7.20    0.70
   5  -6   6    7.80    0.70
  -5   6  -6    5.80    0.70
   6  -6   6    7.30    1.00
  -6  -6  -6   10.00    0.80
   6  -6   6   10.40    0.70
  -6   6  -6    7.40    0.70
  -7  -7   6    6.90    0.70
   7  -7  -6    7.00    0.90
   6  -7  -6    7.00    0.90
   6  -7  -6    8.70    0.70
   6  -7  -6    7.40    0.70
  -6  -7   6    8.20    0.80
  -6  -7   6    8.30    0.80
   6  -7  -6    6.80    1.10
  -6   7   6    6.10    0.70
  -5  -7   6   20.00    1.40
  -5  -7   6   18.60    1.50
   5  -7  -6   16.10    1.80
   5  -7  -6   17.90    1.40
  -5  -7   6   17.40    1.50
   5  -7  -6   17.80    1.40
   5  -7  -6   18.30    1.30
  -5   7   6   16.80    1.30
   4  -7  -6   20.70    1.40
  -4  -7   6   19.10    1.50
  -4  -7   6   19.10    1.70
   4  -7  -6   19.50    1.40
   4  -7  -6   20.70    1.60
  -4  -7   6   18.10    1.50
   4  -7  -6   19.80    2.10
  -4  -7   6   20.30    1.60
  -3  -7   6   35.10    2.50
   3  -7  -6   35.40    2.30
   3  -7  -6   35.80    3.20
  -3  -7   6   36.30    2.40
   3  -7  -6   36.30    2.40
  -3  -7   6   35.30    2.60
  -3  -7   6   31.70    2.40
  -3  -7   6   35.20    2.50
   3  -7  -6   36.00    2.40
   3  -7  -6   35.00    2.50
   2  -7  -6   51.29    4.20
  -2  -7   6   48.40    3.30
   2  -7  -6   50.29    3.10
  -2  -7   6   49.20    3.40
   2  -7  -6   48.60    3.20
  -2  -7   6   47.60    3.20
  -2  -7   6   49.30    3.30
  -2  -7   6   43.20    3.10
   2  -7  -6   47.90    3.30
  -2  -7   6   48.60    3.20
   2  -7  -6   50.79    3.10
   1  -7  -6   98.99    6.10
  -1  -7   6  102.39    6.20
   1  -7  -6  102.79    6.30
   1  -7  -6  100.59    6.10
   1  -7  -6   96.19    6.30
  -1  -7   6  102.19    6.20
  -1  -7   6  103.69    6.40
  -1  -7   6   97.99    6.10
   1  -7  -6   97.79    6.40
  -1  -7   6   99.79    6.30
   1  -7  -6  101.79    7.40
  -1  -7   6   98.79    6.10
   0  -7  -6  208.08   11.90
   0  -7   6  195.58   11.90
   0  -7  -6  211.48   12.20
   0  -7  -6  199.38   12.10
   0  -7  -6  200.68   12.00
   0  -7   6  198.98   12.10
   0  -7   6  204.48   12.10
   0  -7   6  199.68   12.00
   0  -7   6  196.08   12.20
   0  -7   6  186.18   12.60
   0  -7  -6  205.68   12.30
   0  -7   6  196.88   12.00
   1  -7   6   15.80    1.60
   1  -7   6   18.60    1.60
   1  -7   6   18.80    1.50
  -1  -7  -6   20.70    1.40
  -1  -7  -6   21.70    1.90
  -1  -7  -6   21.00    1.60
   1  -7   6   15.40    1.90
   1  -7   6   18.50    1.50
  -1  -7  -6   19.00    1.70
   1  -7   6   20.80    1.70
   2  -7   6    1.70    0.60
   2  -7   6    1.10    0.40
  -2  -7  -6    0.80    0.50
   2  -7   6    0.60    0.40
   2  -7   6    0.40    0.40
   2  -7   6    0.50    0.50
  -2  -7  -6    0.90    0.60
  -2  -7  -6    1.00    0.50
  -2  -7  -6    0.40    0.40
   2  -7   6    0.70    0.50
   3  -7   6    6.40    0.80
   3  -7   6    6.90    1.10
   3  -7   6    5.70    1.10
   3  -7   6    7.20    0.80
  -3  -7  -6    5.60    0.90
  -3  -7  -6    7.00    1.00
   3  -7   6    6.30    0.80
  -3  -7  -6    5.80    0.90
  -4  -7  -6    2.20    0.50
   4  -7   6    2.90    1.00
   4  -7   6    3.10    0.60
  -4  -7  -6    3.40    0.80
   5  -7   6    5.70    0.50
  -5  -7  -6    5.60    0.70
   5  -7   6    6.60    0.60
   5  -7   6    6.90    0.80
  -5  -7  -6    6.60    0.70
  -6  -8   6   10.60    0.90
   5  -8  -6    0.20    0.30
   5  -8  -6    0.20    0.30
   5  -8  -6    0.10    0.50
  -5  -8   6    0.80    0.40
  -5  -8   6    0.30    0.30
   5  -8  -6    0.00    0.20
  -4  -8   6    1.40    0.60
   4  -8  -6    1.20    0.30
   4  -8  -6    0.90    0.70
  -4  -8   6    1.00    0.40
   4  -8  -6    1.10    0.30
   3  -8  -6   19.50    1.40
   3  -8  -6   20.00    1.50
   3  -8  -6   19.10    1.40
  -3  -8   6   19.70    1.60
  -3  -8   6   19.70    1.50
  -3  -8   6   21.30    1.60
   3  -8  -6   18.00    2.20
  -2  -8   6    9.70    1.10
  -2  -8   6   12.00    1.20
  -2  -8   6   13.90    1.30
   2  -8  -6   10.50    1.10
  -2  -8   6   13.00    1.20
   2  -8  -6   11.40    1.10
   2  -8  -6   10.40    1.00
   2  -8  -6   11.90    1.00
   1  -8  -6    0.60    0.40
  -1  -8   6    0.90    0.40
  -1  -8   6    0.20    0.30
  -1  -8   6    1.10    0.50
  -1  -8   6    0.50    0.40
   1  -8  -6    0.70    0.50
   1  -8  -6    0.30    0.40
   1  -8  -6    0.30    0.30
  -1  -8   6   -0.10    0.30
   1  -8  -6    0.40    0.80
   1  -8  -6    0.50    0.30
   0  -8   6   12.70    1.20
   0  -8  -6   14.60    1.10
   0  -8   6   15.90    1.40
   0  -8  -6   15.00    1.40
   0  -8   6   14.20    1.30
   0  -8  -6   14.20    1.30
   0  -8   6   14.50    1.10
   0  -8   6   13.20    1.30
   0  -8  -6   14.60    1.30
  -1  -8  -6   60.29    3.80
  -1  -8  -6   62.89    3.70
   1  -8   6   53.99    3.70
  -1  -8  -6   59.89    3.50
   1  -8   6   47.40    4.10
   1  -8   6   59.99    3.70
  -1  -8  -6   53.99    3.80
   1  -8   6   56.19    3.60
   1  -8   6   56.69    3.70
   1  -8   6   58.09    3.60
   2  -8   6    1.40    0.40
  -2  -8  -6    1.70    0.50
  -2  -8  -6    1.30    0.40
  -2  -8  -6    2.60    0.60
  -2  -8  -6    1.50    0.60
   2  -8   6    1.80    0.40
   2  -8   6    1.30    0.60
   3  -8   6    3.60    0.80
   3  -8   6    3.30    0.60
   3  -8   6    5.00    0.70
  -3  -8  -6    5.20    0.80
  -3  -8  -6    4.40    0.70
   3  -8   6    4.30    0.60
  -4  -8  -6    4.80    0.70
   4  -8   6    4.00    0.60
   4  -8   6    4.70    0.70
   5  -9  -6   29.10    1.80
  -4  -9   6   23.90    1.80
   4  -9  -6   29.80    1.70
   4  -9  -6   27.80    1.70
   3  -9  -6    7.10    0.80
   3  -9  -6    7.80    0.60
  -3  -9   6    5.60    0.70
   2  -9  -6   11.30    1.00
   2  -9  -6   11.50    1.00
   2  -9  -6   11.50    0.80
  -2  -9   6   10.30    1.00
  -2  -9   6    9.30    0.90
   1  -9  -6    9.10    0.80
   1  -9  -6    9.70    1.00
  -1  -9   6   10.40    1.00
  -1  -9   6    8.30    0.90
   1  -9  -6    9.30    0.90
   0  -9  -6   62.49    3.60
   0  -9   6   55.29    3.70
   0  -9  -6   56.29    3.50
   0  -9  -6   51.09    3.60
   0  -9   6   58.29    3.70
   0  -9  -6   62.69    3.70
   0  -9   6   54.49    3.50
   0  -9   6   62.49    3.70
   1  -9   6   35.40    2.40
   1  -9   6   32.20    2.20
  -1  -9  -6   37.40    2.40
   1  -9   6   35.80    2.30
  -1  -9  -6   37.20    2.30
   2  -9   6    1.20    0.30
  -2  -9  -6    0.90    0.40
   2  -9   6    1.30    0.40
   3  -9   6   14.60    1.00
   3  -9   6   13.40    1.00
  10   0  -7   60.59    3.80
 -10   0   7   65.69    3.80
  -9   0   7    6.60    0.60
  -8   0   7    0.30    0.30
  -8   0   7    0.10    0.30
  -7   0   7    0.70    0.30
  -7   0   7    0.60    0.30
  -6   0   7   19.90    5.90
  -6   0   7   17.70    1.40
  -6   0   7   14.70    4.30
  -6   0   7   18.40    1.40
  -5   0   7   98.09   10.10
  -5   0   7  104.49    9.60
  -5   0   7   99.69    6.10
  -5   0   7   95.89    6.10
  -4   0   7   18.20    3.30
  -4   0   7   17.10    3.70
  -3   0   7  109.99    8.50
  -3   0   7  101.89    8.60
  -3   0   7  114.19    9.70
  -2   0   7  266.87   17.40
  -2   0   7  262.37   18.90
  -2   0   7  260.67   20.70
  -1   0   7  584.74   36.00
  -1   0   7  570.64   37.60
  -1   0   7  593.14   36.90
   0   0   7 1930.81  116.69
   1   0   7   -0.80    1.80
   2   0   7  106.19   11.10
  -3   0  -7   26.50    1.90
   3   0   7   25.50    1.80
   3   0   7   25.00    2.10
  -4   0  -7  127.29    7.70
  -4   0  -7  131.29    7.80
   4   0   7  108.39   14.20
  -5   0  -7   24.00    1.80
  -5   0  -7   21.60    1.80
  -6   0  -7    1.40    0.50
  -6   0  -7    1.70    0.50
   7   0   7    1.10    0.40
  -7   0  -7    0.50    0.40
   7   0   7    0.80    0.30
  -7   0  -7    0.60    0.30
  10  -1  -7    2.80    0.50
 -10  -1   7    3.80    0.40
  -9  -1   7    8.90    0.80
  -9  -1   7    9.40    0.80
  -9   1   7    9.00    0.80
  -9   1   7    8.10    0.70
  -8  -1   7    6.80    0.70
  -8  -1   7    7.40    0.70
  -8   1   7    8.60    0.80
  -8   1   7    8.10    0.80
  -7  -1   7  112.89    6.90
  -7  -1   7  111.19    6.90
  -7   1   7  109.99    6.90
  -7   1   7  116.09    6.90
  -6  -1   7   20.80    1.50
  -6  -1   7   27.90    5.60
  -6  -1   7   12.70    6.80
  -6  -1   7   21.20    1.50
  -6   1   7   25.50    6.40
  -6   1   7   20.80    1.50
  -6   1   7   20.60    1.50
  -5  -1   7  105.79   10.40
  -5  -1   7  111.69    6.60
  -5  -1   7  101.19   10.90
  -5   1   7  108.29    9.60
  -5   1   7  102.69   10.80
  -5   1   7  110.89    6.60
  -4  -1   7   91.19    8.40
  -4  -1   7   86.79    9.10
  -4   1   7   89.29    9.10
  -4   1   7   97.79    7.70
  -3  -1   7   58.49    6.00
  -3  -1   7   58.99    6.60
  -3   1   7   60.09    5.40
  -2  -1   7  867.81   53.19
  -2  -1   7  845.32   51.79
  -2   1   7  839.62   52.09
  -2   1   7  829.52   52.59
  -2   1   7  807.52   50.49
  -1  -1   7 1366.96   84.49
  -1  -1   7 1476.95   84.49
  -1   1   7 1350.36   85.29
  -1   1   7 1403.76   85.49
   0  -1   7  171.68   12.80
   0  -1   7  185.88   13.30
   0   1   7  181.98   13.90
   1  -1   7   86.79    7.90
   1   1   7   65.79    7.30
   2  -1   7  301.87   22.60
   2   1   7  286.87   22.30
   3  -1   7  258.07   15.50
  -3  -1  -7  262.47   15.50
   3  -1   7  253.07   22.00
  -3   1  -7  271.77   15.60
  -3   1  -7  261.57   15.50
   3   1   7  236.88   20.90
   3   1   7  256.27   15.50
   3   1   7  264.27   15.60
  -4  -1  -7   51.99    3.60
   4  -1   7   49.40    3.40
   4  -1   7   55.89   10.70
  -4  -1  -7   58.39    3.60
  -4   1  -7   56.09    3.60
  -4   1  -7   54.69    3.60
   4   1   7   64.79    9.40
  -5  -1  -7   92.49    6.00
  -5  -1  -7   97.29    6.00
  -5   1  -7   97.19    6.00
  -5   1  -7   91.69    6.00
  -6  -1  -7    2.70    0.50
  -6  -1  -7    2.60    0.60
  -6  -1  -7    2.50    0.60
   6  -1   7    3.00    0.50
  -6   1  -7    3.30    0.70
  -6   1  -7    3.30    0.60
  -7  -1  -7    2.20    0.40
   7  -1   7    2.00    0.50
   7  -1   7    2.70    0.50
   7   1   7    1.90    0.40
  -7   1  -7    1.50    0.30
  -7   1  -7    1.50    0.40
   9  -2  -7    7.90    0.70
  -9  -2   7    9.40    0.80
  -9  -2   7    9.30    0.70
  -9   2   7    7.60    0.70
  -9   2   7    7.60    0.70
   8  -2  -7   25.20    1.90
  -8  -2   7   30.80    2.10
  -8  -2   7   30.20    2.00
  -8   2   7   30.10    2.00
  -8   2   7   29.80    2.00
  -7  -2   7   22.20    1.60
  -7   2   7   20.60    1.60
  -7   2   7   21.40    1.60
  -6  -2   7   61.19    7.90
  -6  -2   7   62.79    4.00
  -6   2   7   64.39    7.90
  -6   2   7   54.59    8.10
  -6   2   7   57.09    3.70
  -6   2   7   53.89    4.10
  -5  -2   7  442.16   25.40
  -5  -2   7  445.36   30.90
  -5   2   7  421.46   28.70
  -5   2   7  415.76   25.40
  -5   2   7  411.96   31.90
  -5   2   7  436.46   25.40
  -4  -2   7  148.69   12.50
  -4   2   7  151.38   13.10
  -4   2   7  156.48   11.30
  -3  -2   7   91.09    7.80
  -3   2   7   67.59    6.10
  -3   2   7   77.09    7.70
  -2  -2   7  148.69   11.40
  -2   2   7  131.39   11.50
  -2   2   7  143.29   11.40
  -1  -2   7  159.68   12.60
  -1   2   7  171.18   12.80
  -1   2   7  164.98   13.10
   0  -2   7  179.18   13.30
   0  -2   7  178.28   13.20
   0   2   7  159.78   13.80
   0   2   7  170.78   13.00
   1  -2   7  231.48   18.20
   1   2   7  225.28   17.90
   2  -2   7  357.16   20.00
  -2  -2  -7  351.86   20.00
   2   2   7  281.77   24.50
  -3  -2  -7   36.40    2.50
  -3  -2  -7   35.40    2.50
  -3   2  -7   36.10    2.50
   3   2   7   33.50    6.60
   3   2   7   36.80    2.50
   4  -2   7   58.79    3.70
  -4  -2  -7   51.39    3.80
  -4  -2  -7   55.79    3.80
   4   2   7   59.49    3.90
  -4   2  -7   63.39    3.90
  -4   2  -7   66.19    4.00
   5  -2   7   52.29    3.40
  -5  -2  -7   52.19    3.60
   5  -2   7   51.89    3.30
  -5  -2  -7   54.99    3.70
  -5   2  -7   53.19    3.60
  -5   2  -7   59.29    3.70
   6  -2   7   36.00    2.20
  -6  -2  -7   32.60    2.40
   6  -2   7   34.00    2.20
  -6   2  -7   35.90    2.50
  -6   2  -7   34.20    2.40
   7  -2   7    4.40    0.40
   7  -2   7    5.20    0.70
   7  -2   7    3.50    0.60
  -7  -2  -7    3.40    0.60
  -7   2  -7    3.40    0.50
  -9  -3   7    2.30    0.30
  -9  -3   7    2.30    0.40
   9  -3  -7    2.30    0.30
  -9   3   7    1.80    0.30
  -9   3   7    2.00    0.30
   8  -3  -7   18.70    1.30
  -8  -3   7   19.40    1.30
  -8  -3   7   19.80    1.50
  -8   3   7   17.30    1.30
  -8   3   7   18.90    1.40
  -7  -3   7   46.50    3.20
  -7  -3   7   48.10    3.00
  -7   3   7   45.00    3.00
  -7   3   7   45.80    3.00
  -6  -3   7   61.19    8.90
  -6  -3   7   62.39    4.20
  -6  -3   7   64.29    4.00
  -6   3   7   61.89    4.00
  -6   3   7   63.79    4.10
  -6   3   7   72.79    9.20
  -5  -3   7  129.69    8.20
  -5  -3   7  135.89    8.00
  -5  -3   7  131.59   12.60
  -5   3   7  124.29   13.10
  -5   3   7  135.69    8.10
  -5   3   7  132.89   11.40
  -4  -3   7  145.19    8.80
  -4  -3   7  145.79    8.90
  -4  -3   7  150.38   13.30
  -4   3   7  142.89   12.00
  -4   3   7  148.99    8.80
  -4   3   7  141.99   13.40
  -3  -3   7  190.58   14.90
  -3   3   7  179.98   14.80
  -2  -3   7  338.97   23.80
  -2   3   7  332.27   24.30
  -2   3   7  343.97   23.80
  -1  -3   7  112.79    9.60
  -1   3   7   95.69    8.80
  -1   3   7   98.19    9.60
   0  -3   7  175.58   14.30
   0   3   7  190.18   13.70
   0   3   7  186.18   15.40
   1   3   7  129.69   12.60
  -2  -3  -7   20.10    1.80
  -2  -3  -7   27.50    1.90
   2  -3   7   28.00    2.00
  -2   3  -7   25.50    1.90
   2   3   7   25.30    1.90
   2   3   7   32.60    5.90
  -3  -3  -7  130.69    7.40
  -3  -3  -7  109.39    7.30
   3  -3   7  104.99    7.30
   3  -3   7  114.19    7.30
   3  -3   7  113.09    7.20
   3  -3   7  118.19    7.20
   3   3   7  124.19   13.70
  -3   3  -7  128.89    7.50
   3   3   7  134.29    7.50
  -4  -3  -7  110.49    6.60
   4  -3   7   99.99    6.40
  -4  -3  -7  102.59    6.70
   4  -3   7   99.79    6.50
   4  -3   7  106.29    6.50
  -4   3  -7  108.39    6.70
   4   3   7  113.19    6.70
   4   3   7  109.39   13.00
  -5  -3  -7   55.39    4.40
   5  -3   7   66.69    4.00
   5  -3   7   62.59    3.90
  -5  -3  -7   63.09    4.20
  -5   3  -7   71.09    4.70
  -6  -3  -7   10.80    1.00
  -6  -3  -7    8.40    0.80
   6  -3   7    9.40    0.80
  -6  -3  -7    6.50    0.90
   6  -3   7    8.60    1.20
  -6   3  -7    9.10    0.90
   7  -3   7    4.40    0.60
  -7  -3  -7    4.10    0.50
  -7   3  -7    4.20    0.50
  -9  -4   7   15.20    1.10
   9  -4  -7   14.60    0.90
  -9   4   7   12.90    1.00
  -8  -4   7    2.80    0.60
   8  -4  -7    2.30    0.60
  -8  -4   7    2.70    0.30
  -8  -4   7    2.00    0.40
  -8   4   7    1.50    0.40
  -7  -4   7    3.20    0.40
   7  -4  -7    3.00    0.60
   7  -4  -7    2.80    0.60
  -7  -4   7    3.80    0.70
  -7  -4   7    3.30    0.60
  -7   4   7    2.00    0.40
  -6  -4   7   23.30    1.90
  -6  -4   7   25.60    2.00
   6  -4  -7   23.70    1.80
   6  -4  -7   26.70    1.80
  -6  -4   7   25.50    1.70
  -6   4   7   27.60    1.80
  -5  -4   7  280.37   16.40
   5  -4  -7  276.77   16.90
  -5  -4   7  251.37   16.10
  -5  -4   7  269.37   22.20
   5  -4  -7  268.27   16.20
   5  -4  -7  262.67   16.10
  -5   4   7  274.67   21.80
  -5   4   7  280.07   16.20
   4  -4  -7  376.46   21.30
  -4  -4   7  370.36   20.70
  -4  -4   7  364.46   26.60
  -4  -4   7  357.96   20.40
  -4  -4   7  318.97   20.50
  -4  -4   7  289.07   20.40
   4  -4  -7  323.57   20.40
  -4  -4   7  326.77   20.50
  -4   4   7  358.56   26.20
  -4   4   7  368.46   20.50
  -3  -4   7   56.79    4.00
   3  -4  -7   54.09    4.00
  -3  -4   7   64.59    4.10
  -3  -4   7   64.79    3.90
   3  -4  -7   57.09    3.80
  -3  -4   7   76.29    8.10
   3  -4  -7   70.09    4.80
   3  -4  -7   62.49    4.00
  -3  -4   7   55.79    4.00
  -3   4   7   71.29    4.00
  -3   4   7   74.39    8.30
   2  -4  -7  240.08   16.10
   2  -4  -7  307.87   17.20
  -2  -4   7  236.88   16.10
  -2  -4   7  275.17   16.30
  -2  -4   7  295.27   21.00
   2  -4  -7  245.78   16.20
  -2   4   7  297.37   21.90
  -2   4   7  286.07   20.20
   1  -4  -7  126.29    8.40
  -1  -4   7  122.99   11.30
  -1  -4   7  114.49    7.40
   1  -4  -7  103.89    7.40
  -1   4   7  135.29   10.50
  -1   4   7  123.59   12.10
   0  -4  -7   12.90    1.90
   0  -4   7   18.80    4.30
   0  -4   7   17.40    1.40
   0  -4   7   15.90    1.20
   0  -4  -7   14.20    1.40
   0  -4   7   15.50    1.20
   0  -4  -7   16.90    1.40
   1  -4   7  109.09    7.30
   1  -4   7  124.19    7.50
  -1  -4  -7  121.99    7.50
  -1  -4  -7  103.49    7.40
   1  -4   7  114.79    7.20
   1  -4   7  107.09    7.40
   1  -4   7  126.19    7.20
  -1  -4  -7  128.79    7.40
   1   4   7  132.09    7.40
   1   4   7  139.39   12.60
  -2  -4  -7   75.59    5.20
  -2  -4  -7   89.69    5.20
   2  -4   7   85.19    5.10
  -2  -4  -7   75.09    5.30
  -2  -4  -7   84.49    5.40
   2  -4   7   75.39    5.10
   2  -4   7   90.19    5.40
   2  -4   7   78.49    5.20
   2  -4   7   77.69    5.20
   2   4   7   94.39   10.90
  -2   4  -7   88.69    5.30
   2   4   7   94.29    5.30
  -3  -4  -7   62.69    4.00
  -3  -4  -7   64.99    4.20
   3  -4   7   56.49    3.80
   3  -4   7   51.89    4.00
   3  -4   7   59.59    3.90
  -3  -4  -7   64.49    3.90
   3   4   7   70.49    4.10
  -3   4  -7   59.69    4.00
   4  -4   7   83.29    5.50
   4  -4   7   89.89    5.60
  -4  -4  -7   95.79    5.70
  -4  -4  -7   91.69    5.70
   4  -4   7   86.19    5.60
   4  -4   7   91.49    6.50
  -4  -4  -7   94.49    5.80
   4  -4   7   87.59    5.50
  -4   4  -7   88.39    5.70
  -5  -4  -7   23.80    1.90
  -5  -4  -7   20.50    1.70
   5  -4   7   20.50    2.20
   5  -4   7   24.00    1.70
   5  -4   7   24.10    1.60
   5  -4   7   24.30    1.60
  -5  -4  -7   25.70    1.80
  -5   4  -7   22.80    1.80
   6  -4   7   34.50    2.10
   6  -4   7   28.30    2.50
   6  -4   7   35.10    2.10
  -6  -4  -7   31.10    2.10
  -6   4  -7   30.80    2.20
   7  -4   7    3.10    0.50
  -7   4  -7    2.40    0.40
   8  -5  -7   23.40    1.40
  -8  -5   7   22.30    1.60
  -8   5   7   19.20    1.40
  -7  -5   7   43.30    2.90
  -7  -5   7   47.30    3.10
   7  -5  -7   45.20    2.80
   7  -5  -7   40.50    2.80
  -7   5   7   44.10    2.80
  -6  -5   7   27.90    2.10
   6  -5  -7   28.40    2.60
  -6  -5   7   26.40    1.90
   6  -5  -7   30.70    2.00
  -6  -5   7   29.40    2.20
   6  -5  -7   29.90    2.00
  -6   5   7   30.30    2.00
   5  -5  -7   68.09    4.90
   5  -5  -7   56.19    4.10
   5  -5  -7   65.49    4.10
  -5  -5   7   68.69    4.30
  -5  -5   7   66.29    4.20
   5  -5  -7   65.59    4.30
  -5  -5   7   73.49    4.50
  -5   5   7   67.59    4.20
   4  -5  -7  350.06   20.40
  -4  -5   7  316.77   25.40
   4  -5  -7  292.27   19.60
   4  -5  -7  326.57   19.30
   4  -5  -7  329.47   19.50
  -4  -5   7  353.86   19.70
  -4  -5   7  327.67   19.50
   4  -5  -7  311.77   19.40
  -4   5   7  337.17   19.80
  -4   5   7  313.97   25.00
  -3  -5   7   83.39    5.20
  -3  -5   7   83.99    5.30
  -3  -5   7   87.09   10.50
  -3  -5   7   86.19    5.30
   3  -5  -7   82.19    5.10
   3  -5  -7   80.79    5.30
   3  -5  -7   77.39    5.30
   3  -5  -7   84.29    5.30
  -3   5   7   97.89   12.10
  -2  -5   7   16.40    1.30
   2  -5  -7   14.60    1.40
   2  -5  -7   17.60    2.10
   2  -5  -7   15.10    1.30
  -2  -5   7   17.50    1.40
  -2  -5   7   13.10    4.20
  -2  -5   7   19.80    1.50
  -2  -5   7   15.90    1.30
   2  -5  -7   14.70    1.20
  -2   5   7   26.80    7.20
  -2   5   7   19.00    5.70
  -2   5   7   17.20    1.30
   1  -5  -7  308.37   18.70
   1  -5  -7  294.37   18.80
  -1  -5   7  306.27   18.80
   1  -5  -7  287.97   18.90
  -1  -5   7  310.57   18.70
  -1  -5   7  334.17   19.00
  -1  -5   7  295.27   18.80
   1  -5  -7  289.17   18.60
  -1  -5   7  314.67   18.80
   1  -5  -7  340.57   20.10
   1  -5  -7  318.07   18.90
  -1  -5   7  318.07   24.20
  -1   5   7  345.37   25.60
  -1   5   7  346.47   23.20
  -1   5   7  341.47   19.00
   0  -5   7   54.29    3.70
   0  -5   7   56.89    4.30
   0  -5   7   54.19    3.60
   0  -5  -7   59.39    3.80
   0  -5  -7   56.49    3.70
   0  -5   7   61.89    3.90
   0  -5  -7   54.39    3.80
   0  -5   7   54.79    3.70
   0  -5  -7   54.29    3.60
   0  -5   7   65.99    8.00
   0  -5  -7   54.09    3.60
   0   5   7   65.99    3.80
   0   5   7   73.89    9.40
   1  -5   7   34.30    2.60
  -1  -5  -7   41.20    2.80
  -1  -5  -7   42.40    2.50
  -1  -5  -7   38.20    2.70
  -1  -5  -7   38.90    2.60
   1  -5   7   38.10    3.20
  -1  -5  -7   36.80    2.60
   1  -5   7   35.00    2.60
   1  -5   7   39.90    2.80
   1  -5   7   34.30    2.50
   1  -5   7   36.40    2.50
   1   5   7   37.00    8.70
   1   5   7   44.90    2.70
   2  -5   7   20.80    1.70
   2  -5   7   20.60    1.70
  -2  -5  -7   20.60    1.70
  -2  -5  -7   21.80    1.90
   2  -5   7   23.30    1.90
  -2  -5  -7   20.30    1.80
   2  -5   7   23.00    1.60
  -2  -5  -7   22.10    1.60
   2  -5   7   22.90    2.40
  -2   5  -7   25.70    2.10
   2   5   7   22.50    1.70
   2   5   7   38.60   13.50
  -3  -5  -7  218.08   12.60
  -3  -5  -7  201.18   12.50
   3  -5   7  213.08   13.50
   3  -5   7  197.48   12.50
   3  -5   7  204.08   12.50
  -3  -5  -7  205.08   12.80
  -3  -5  -7  199.58   12.50
   3  -5   7  210.88   12.60
   3  -5   7  209.98   12.50
   3   5   7  221.28   12.70
  -3   5  -7  210.68   12.60
  -4  -5  -7   59.39    4.30
  -4  -5  -7   69.79    4.50
   4  -5   7   67.89    4.20
  -4  -5  -7   71.29    4.40
   4  -5   7   69.59    4.20
  -4  -5  -7   76.29    4.70
   4  -5   7   69.79    4.40
   4  -5   7   63.69    5.10
   4  -5   7   63.99    4.30
  -4   5  -7   71.09    4.40
   5  -5   7   17.30    1.20
  -5  -5  -7   14.50    1.30
   5  -5   7   14.60    1.70
  -5  -5  -7   16.70    1.40
   5  -5   7   16.90    1.30
  -5   5  -7   15.40    1.30
  -6  -5  -7    4.90    0.70
   6  -5   7    4.80    0.50
  -6  -5  -7    3.30    0.50
   6  -5   7    3.40    0.70
   6  -5   7    4.60    0.40
  -6   5  -7    3.10    0.50
   8  -6  -7    5.10    0.40
  -8  -6   7    4.60    0.50
  -8   6   7    3.60    0.50
   7  -6  -7    4.90    0.50
  -7  -6   7    5.10    0.70
  -7   6   7    3.40    0.50
   6  -6  -7   23.80    1.50
   6  -6  -7   20.90    2.10
  -6  -6   7   23.30    1.60
   6  -6  -7   22.30    1.60
  -6  -6   7   22.40    1.80
  -6  -6   7   22.90    1.60
  -6   6   7   21.40    1.60
  -5  -6   7    5.50    0.80
  -5  -6   7    6.40    0.90
   5  -6  -7    7.30    0.90
  -5  -6   7    6.30    0.90
   5  -6  -7    6.00    0.70
   5  -6  -7    6.80    1.20
   5  -6  -7    6.90    0.70
  -5   6   7    6.60    0.70
   4  -6  -7   43.40    2.80
  -4  -6   7   44.10    3.10
  -4  -6   7   42.50    2.80
   4  -6  -7   38.60    2.80
   4  -6  -7   42.80    2.80
  -4  -6   7   40.60    2.90
   4  -6  -7   47.40    3.70
   4  -6  -7   42.70    2.90
   4  -6  -7   44.00    3.00
  -4   6   7   46.10    2.90
  -3  -6   7  154.98    9.80
   3  -6  -7  176.48   10.80
   3  -6  -7  155.38    9.80
  -3  -6   7  157.88   10.00
  -3  -6   7  180.98   17.00
   3  -6  -7  153.18    9.80
   3  -6  -7  155.98    9.60
  -3  -6   7  156.38    9.80
   3  -6  -7  154.88    9.60
  -3  -6   7  158.08    9.70
  -3   6   7  158.28    9.70
  -3   6   7  187.28   15.90
   2  -6  -7  198.48   11.80
  -2  -6   7  193.88   11.90
  -2  -6   7  181.58   17.30
  -2  -6   7  194.38   11.90
  -2  -6   7  187.38   11.90
   2  -6  -7  184.28   12.00
  -2  -6   7  193.68   11.90
   2  -6  -7  202.28   11.80
   2  -6  -7  209.38   13.10
  -2  -6   7  197.28   12.10
   2  -6  -7  194.28   11.90
  -2   6   7  228.78   19.40
  -2   6   7  237.08   20.80
  -2   6   7  190.08   12.10
  -1  -6   7    3.10    0.50
  -1  -6   7    4.00    0.90
  -1  -6   7    9.10    7.40
   1  -6  -7    3.30    0.50
  -1  -6   7    3.00    0.70
   1  -6  -7    3.50    1.20
  -1  -6   7    3.00    0.80
  -1  -6   7    3.80    0.70
   1  -6  -7    3.90    0.80
   1  -6  -7    4.20    0.70
   1  -6  -7    3.20    0.70
  -1   6   7    1.30    8.50
   0  -6   7   48.60    8.10
   0  -6  -7   55.09    3.40
   0  -6   7   51.19    3.50
   0  -6   7   57.19    3.60
   0  -6   7   57.09    3.80
   0  -6   7   55.99    4.20
   0  -6   7   57.29    3.60
   0  -6  -7   56.79    3.70
   0  -6  -7   52.79    3.80
   0  -6  -7   57.89    3.80
   0  -6   7   61.19    3.70
   0   6   7   54.79    4.00
   1  -6   7   41.80    3.40
  -1  -6  -7   40.40    2.90
   1  -6   7   40.50    2.80
   1  -6   7   42.60    2.70
   1  -6   7   42.70    2.80
  -1  -6  -7   41.70    2.90
   1  -6   7   40.90    2.90
   1  -6   7   38.90    2.60
  -1  -6  -7   38.10    2.70
  -1  -6  -7   42.40    2.80
   1   6   7   38.10    2.70
   2  -6   7  138.39    8.30
  -2  -6  -7  135.09    8.40
   2  -6   7  137.59    8.60
  -2  -6  -7  140.49    8.60
   2  -6   7  141.39    8.40
   2  -6   7  131.69    8.40
   2  -6   7  134.19    9.20
   2  -6   7  129.59    8.40
  -2  -6  -7  149.69    8.30
  -2  -6  -7  143.09    8.60
   2   6   7  133.79    8.50
   3  -6   7   21.30    1.60
   3  -6   7   20.20    1.70
  -3  -6  -7   19.60    1.60
   3  -6   7   22.50    1.60
   3  -6   7   21.50    1.50
  -3  -6  -7   22.80    1.80
   3  -6   7   19.70    2.20
  -3  -6  -7   19.20    1.70
  -3   6  -7   20.10    1.60
   4  -6   7   12.70    1.60
   4  -6   7   14.80    1.20
  -4  -6  -7   15.20    1.30
  -4  -6  -7   14.20    1.30
   4  -6   7   14.50    1.10
  -4   6  -7   14.40    1.20
   5  -6   7    2.30    0.40
  -5  -6  -7    2.50    0.60
   5  -6   7    2.90    0.50
   5  -6   7    2.10    0.60
  -5  -6  -7    2.70    0.60
   5  -6   7    2.90    0.50
   6  -6   7   11.30    0.90
   7  -7  -7    3.50    0.40
  -7  -7   7    2.60    0.40
   6  -7  -7    4.30    0.60
   6  -7  -7    4.70    0.50
  -6  -7   7    4.20    0.70
   6  -7  -7    3.60    0.80
  -6   7   7    3.10    0.50
  -5  -7   7    4.50    0.80
   5  -7  -7    4.60    1.00
  -5  -7   7    4.80    0.70
   5  -7  -7    5.40    0.70
   5  -7  -7    3.90    0.60
  -5   7   7    4.20    0.50
   4  -7  -7   20.00    1.50
   4  -7  -7   20.20    1.40
  -4  -7   7   19.50    1.60
  -4  -7   7   18.20    1.50
   4  -7  -7   18.80    1.30
   4  -7  -7   18.50    2.20
  -4  -7   7   20.10    1.50
  -4   7   7   17.70    1.40
  -3  -7   7   10.30    1.20
  -3  -7   7   11.70    1.10
  -3  -7   7   10.20    1.20
   3  -7  -7   11.80    1.10
   3  -7  -7   11.30    1.00
   3  -7  -7   11.00    1.80
   3  -7  -7   10.20    1.30
   3  -7  -7   12.10    0.90
   2  -7  -7    3.70    0.80
  -2  -7   7    4.80    0.80
   2  -7  -7    4.40    0.60
   2  -7  -7    2.80    1.10
  -2  -7   7    3.80    0.90
  -2  -7   7    3.80    0.80
   2  -7  -7    3.80    0.90
  -1  -7   7   21.40    1.80
   1  -7  -7   19.90    1.40
   1  -7  -7   20.60    1.80
   1  -7  -7   21.00    1.70
   1  -7  -7   19.50    1.60
   1  -7  -7   19.80    1.70
  -1  -7   7   20.60    1.60
  -1  -7   7   22.20    1.70
  -1  -7   7   21.30    1.50
   0  -7   7   41.80    2.80
   0  -7  -7   43.60    2.70
   0  -7   7   40.20    2.70
   0  -7  -7   40.00    2.90
   0  -7  -7   41.30    2.90
   0  -7   7   37.90    2.80
   0  -7   7   40.00    2.60
   0  -7   7   35.40    3.00
   0  -7   7   36.10    2.60
   1  -7   7  147.49    9.00
   1  -7   7  149.39    9.00
   1  -7   7  152.28    8.80
  -1  -7  -7  155.88    8.90
  -1  -7  -7  152.88    9.10
  -1  -7  -7  148.79    9.10
   1  -7   7  130.49    9.40
   1  -7   7  151.98    8.90
  -1  -7  -7  148.99    8.70
   1  -7   7  129.39    9.00
   2  -7   7   20.10    1.60
   2  -7   7   19.00    1.70
  -2  -7  -7   20.60    1.60
  -2  -7  -7   22.20    1.80
   2  -7   7   22.10    1.60
   2  -7   7   20.20    1.50
  -2  -7  -7   19.70    1.70
   2  -7   7   17.90    2.00
   2  -7   7   20.80    1.70
  -2  -7  -7   22.30    1.50
   3  -7   7   14.50    1.30
   3  -7   7   13.60    1.10
  -3  -7  -7   13.00    1.30
   3  -7   7   15.40    1.10
  -3  -7  -7   14.90    1.20
   3  -7   7   15.70    1.20
   3  -7   7   13.60    1.60
  -4  -7  -7   28.60    2.00
   4  -7   7   28.40    1.80
   4  -7   7   29.10    1.80
   4  -7   7   21.60    2.10
   4  -7   7   25.00    1.70
   5  -7   7    3.70    0.60
   5  -7   7    4.80    0.40
  -5  -7  -7    3.80    0.50
   5  -7   7    5.10    0.50
   6  -8  -7   29.90    1.60
  -6  -8   7   21.70    1.70
   5  -8  -7    1.50    0.70
  -5  -8   7    2.00    0.50
   4  -8  -7    0.70    0.70
  -4  -8   7    1.00    0.40
  -4  -8   7    1.60    0.50
   4  -8  -7    1.00    0.40
   4  -8  -7    1.10    0.30
  -4  -8   7    0.90    0.40
  -3  -8   7    8.10    0.90
   3  -8  -7    6.30    0.70
  -3  -8   7    6.90    1.00
   3  -8  -7    6.70    0.90
   3  -8  -7    6.10    0.80
   3  -8  -7    5.40    1.30
   3  -8  -7    7.40    0.70
  -2  -8   7   41.70    3.00
  -2  -8   7   47.40    2.90
  -2  -8   7   44.70    3.00
   2  -8  -7   45.70    2.80
   2  -8  -7   44.70    3.00
   2  -8  -7   43.40    2.90
   1  -8  -7    4.10    0.60
  -1  -8   7    4.40    0.80
  -1  -8   7    4.80    0.80
   1  -8  -7    4.60    0.90
   1  -8  -7    4.50    0.80
   1  -8  -7    3.90    0.60
  -1  -8   7    4.60    0.90
  -1  -8   7    3.20    0.60
   0  -8  -7    6.70    0.70
   0  -8   7    8.50    1.00
   0  -8   7    8.00    1.00
   0  -8   7    7.20    0.70
   0  -8   7    6.70    0.90
   0  -8  -7    6.40    0.80
   0  -8  -7    7.40    1.10
   0  -8  -7    7.30    0.90
   1  -8   7   14.90    1.20
   1  -8   7   11.50    1.10
   1  -8   7   13.90    1.30
  -1  -8  -7   13.50    1.30
   1  -8   7   17.20    1.40
   1  -8   7   15.90    1.30
  -1  -8  -7   15.40    1.40
  -2  -8  -7   38.50    3.00
   2  -8   7   48.70    3.00
  -2  -8  -7   47.90    3.10
   2  -8   7   47.80    2.90
   2  -8   7   48.20    3.00
  -3  -8  -7    3.80    0.60
  -3  -8  -7    5.00    0.70
   3  -8   7    4.90    0.70
   3  -8   7    4.90    0.60
  -4  -8  -7    0.60    0.20
   4  -8   7    1.20    0.30
   4  -8   7    0.80    0.20
   4  -9  -7    7.60    0.60
   4  -9  -7    7.30    0.60
  -3  -9   7    1.20    0.40
   3  -9  -7    0.90    0.30
   3  -9  -7    1.30    0.30
  -2  -9   7   18.40    1.60
  -2  -9   7   18.00    1.40
   2  -9  -7   21.70    1.30
   2  -9  -7   21.90    1.40
   1  -9  -7    5.60    0.80
  -1  -9   7    5.00    0.80
   1  -9  -7    4.60    0.70
  -1  -9   7    3.60    0.70
  -1  -9   7    4.40    0.70
   0  -9  -7   12.40    1.00
   0  -9   7   12.50    1.10
   0  -9   7   12.00    1.10
   0  -9  -7   12.60    1.20
  -1  -9  -7   15.50    1.20
  -1  -9  -7   14.00    1.00
   1  -9   7   16.60    1.20
   1  -9   7   13.90    1.00
   2  -9   7   20.40    1.30
   2  -9   7   17.00    1.20
  -2  -9  -7   17.90    1.30
 -10   0   8    8.70    0.60
  10   0  -8    9.30    0.60
  -9   0   8    3.20    0.40
  -9   0   8    3.40    0.40
  -8   0   8    2.30    0.40
  -8   0   8    2.00    0.40
  -7   0   8    0.90    0.30
  -7   0   8    0.80    0.30
  -6   0   8  249.78   22.80
  -6   0   8  306.77   17.70
  -6   0   8  325.97   22.70
  -6   0   8  305.17   17.80
  -5   0   8    0.70    2.20
  -5   0   8   -0.80    3.40
  -4   0   8   39.90    6.60
  -4   0   8   59.79    5.70
  -4   0   8   50.19    6.70
  -3   0   8  232.58   16.50
  -3   0   8  240.48   18.20
  -3   0   8  236.98   16.40
  -2   0   8  207.88   16.30
  -2   0   8  204.48   14.20
  -2   0   8  207.48   14.90
  -1   0   8    6.20    2.90
  -1   0   8    6.20    2.10
  -1   0   8    9.10    2.40
   0   0   8   35.90    5.00
   1   0   8   41.30    5.90
  -2   0  -8   26.80    2.00
   2   0   8   27.20    6.20
   2   0   8   25.90    1.90
   2   0   8   25.00    1.80
  -3   0  -8  118.19    7.30
  -3   0  -8  120.79    7.30
   3   0   8  112.79    7.20
   3   0   8  116.69    7.30
   4   0   8   17.80    7.20
  -5   0  -8    4.50    0.70
  -5   0  -8    4.90    0.80
  -6   0  -8   16.80    1.30
  -6   0  -8   16.80    1.40
   7   0   8    0.30    0.30
  -7   0  -8    0.30    0.40
  -9  -1   8   10.70    0.90
  -9  -1   8   10.80    0.80
  -9   1   8    9.90    0.80
  -9   1   8    8.90    0.80
  -9   1   8   10.10    0.80
  -8  -1   8   33.00    2.20
  -8  -1   8   32.30    2.30
  -8   1   8   35.00    2.20
  -8   1   8   32.70    2.20
  -7  -1   8   22.30    1.60
  -7  -1   8   23.00    1.60
  -7   1   8   21.30    1.60
  -7   1   8   20.50    1.60
  -6  -1   8   99.49    7.00
  -6  -1   8  127.79    6.90
  -6  -1   8   94.89   14.20
  -6  -1   8  109.39   11.70
  -6   1   8   98.79   12.20
  -6   1   8  122.59   11.10
  -6   1   8  117.19    6.90
  -5  -1   8   38.60    5.90
  -5  -1   8   36.00    7.20
  -5  -1   8   37.80    2.50
  -5  -1   8   38.50    2.40
  -5   1   8   35.20    2.40
  -5   1   8   39.00    5.80
  -5   1   8   37.10    8.60
  -5   1   8   35.40    2.50
  -4  -1   8  148.29   12.40
  -4  -1   8  153.78    8.90
  -4  -1   8  132.29   12.80
  -4   1   8  152.88    9.00
  -4   1   8  142.59   13.10
  -4   1   8  153.68   12.10
  -3  -1   8  125.99    9.70
  -3  -1   8  113.29   10.60
  -3   1   8  113.69    8.70
  -3   1   8  119.89   10.50
  -3   1   8   99.69    9.70
  -2  -1   8  136.39   11.20
  -2   1   8  152.58   12.30
  -2   1   8  147.59   11.70
  -2   1   8  166.48   10.40
  -1  -1   8  628.14   39.30
  -1  -1   8  624.44   39.50
  -1   1   8  611.94   40.20
  -1   1   8  623.24   40.50
   0  -1   8  124.79   10.00
   0  -1   8  141.59   11.00
   0   1   8  123.39   11.10
   1   1   8  173.08   14.70
  -2  -1  -8    2.00    0.40
   2  -1   8    1.20    0.30
   2  -1   8   -4.60    4.20
  -2  -1  -8    1.80    0.40
   2   1   8    6.80    3.70
  -2   1  -8    2.90    0.60
   2   1   8    2.60    0.50
  -3  -1  -8  246.68   14.70
   3  -1   8  233.58   14.60
   3  -1   8  221.18   21.40
  -3  -1  -8  263.57   14.80
  -3   1  -8  249.38   14.80
  -3   1  -8  240.18   14.70
   3   1   8  221.28   20.50
   3   1   8  247.88   14.70
   3   1   8  259.27   14.70
   4  -1   8   62.39    4.10
  -4  -1  -8   67.79    4.40
  -4  -1  -8   66.79    4.40
  -4   1  -8   68.79    4.40
  -4   1  -8   72.09    4.50
  -5  -1  -8   44.60    3.10
  -5  -1  -8   42.30    3.00
  -5   1  -8   45.10    3.00
  -5   1  -8   42.30    3.00
   6  -1   8    5.10    0.60
  -6  -1  -8    5.20    0.60
  -6  -1  -8    3.80    0.70
   6  -1   8    5.60    0.60
  -6   1  -8    3.50    0.80
  -6   1  -8    5.10    0.70
  -7  -1  -8    3.70    0.50
   7  -1   8    3.90    0.50
  -7   1  -8    3.10    0.40
   7   1   8    2.60    0.60
  -7   1  -8    2.70    0.40
   9  -2  -8   11.40    0.80
  -9  -2   8   10.70    0.90
  -9  -2   8   11.70    0.90
  -9  -2   8   11.60    0.80
  -9   2   8   11.20    0.90
  -9   2   8   10.40    0.80
  -8  -2   8    0.60    0.30
  -8  -2   8    0.50    0.30
  -8   2   8    0.40    0.30
  -8   2   8    0.50    0.30
  -7  -2   8  121.99    7.50
  -7  -2   8  126.09    7.30
  -7   2   8  118.49    7.40
  -7   2   8  114.39    7.30
  -6  -2   8   43.90   10.30
  -6  -2   8   60.19    3.70
  -6  -2   8   57.49    3.80
  -6   2   8   59.79    3.70
  -6   2   8   75.99   13.50
  -6   2   8   57.89    3.70
  -6   2   8   53.89    8.50
  -5  -2   8  120.59    7.10
  -5  -2   8  123.49   11.60
  -5  -2   8  114.49    7.20
  -5   2   8  119.89    7.10
  -5   2   8  114.99   10.50
  -5   2   8  101.69   11.80
  -5   2   8  118.09    7.10
  -4  -2   8   68.09    8.00
  -4  -2   8   65.29    4.40
  -4  -2   8   74.99    4.30
  -4   2   8   70.99    6.70
  -4   2   8   67.99    4.30
  -4   2   8   66.59    7.90
  -3  -2   8   29.10    4.40
  -3   2   8   26.50    4.10
  -3   2   8   21.20    5.10
  -2  -2   8   43.30    5.30
  -2   2   8   45.20    5.30
  -2   2   8   32.90    5.30
  -1  -2   8   89.29    8.10
  -1   2   8   88.29    8.70
  -1   2   8   89.69    8.40
   0  -2   8  101.59   10.80
   0  -2   8  106.19    9.90
   0   2   8   93.59    9.90
   1  -2   8   38.40    9.30
   1   2   8   32.60    6.50
   2  -2   8   -6.20    5.60
   2  -2   8    0.90    0.30
  -2  -2  -8    1.90    0.50
   2   2   8   -1.90    3.70
  -3  -2  -8  115.09    6.90
  -3  -2  -8  106.69    6.90
   3  -2   8  105.19    6.80
  -3   2  -8  106.79    7.00
   3   2   8  115.09    7.00
  -3   2  -8  116.79    7.00
   3   2   8  112.09   12.60
   4  -2   8   84.09    5.30
  -4  -2  -8   77.09    5.40
   4  -2   8   88.59    5.30
  -4  -2  -8   89.79    5.50
  -4   2  -8   90.89    5.60
  -4   2  -8   93.09    5.60
   5  -2   8   10.00    1.00
  -5  -2  -8   10.70    1.20
  -5  -2  -8   10.70    1.10
   5  -2   8    9.40    0.90
   5  -2   8   11.10    0.80
  -5   2  -8    9.50    1.10
  -5   2  -8   10.00    1.10
  -6  -2  -8    8.00    0.90
   6  -2   8    8.20    1.10
  -6  -2  -8    9.50    0.90
   6  -2   8   10.30    0.80
  -6   2  -8    8.80    0.90
  -6   2  -8    7.20    0.90
  -7  -2  -8   10.70    0.90
   7  -2   8   11.50    1.00
  -7   2  -8   10.00    0.80
   9  -3  -8    0.60    0.30
  -9  -3   8    0.80    0.20
  -9  -3   8    0.90    0.30
  -9  -3   8    0.30    0.30
  -9   3   8    0.70    0.20
   8  -3  -8    9.60    0.90
  -8  -3   8   12.50    1.00
  -8  -3   8   12.00    0.90
  -8  -3   8   12.00    1.00
   8  -3  -8   11.40    0.90
  -8   3   8   10.50    0.90
  -8   3   8   10.40    0.90
  -7  -3   8   10.10    1.00
   7  -3  -8    8.20    0.90
  -7  -3   8   10.00    0.80
  -7   3   8    8.00    0.80
  -7   3   8    7.70    0.80
  -6  -3   8  135.09    8.60
  -6  -3   8  149.09    8.40
  -6   3   8  135.09    8.50
  -6   3   8  138.29    8.50
  -5  -3   8   64.79    8.40
  -5  -3   8   60.69    4.00
  -5  -3   8   63.29    3.80
  -5   3   8   60.49    3.90
  -5   3   8   69.29    8.60
  -5   3   8   55.79    3.90
  -4  -3   8   61.39   10.40
   4  -3  -8   50.09    3.40
  -4  -3   8   53.29    3.60
  -4  -3   8   54.89    3.50
  -4   3   8   57.89    3.50
  -4   3   8   62.99    7.50
  -3  -3   8   32.50    2.60
  -3  -3   8   33.40    2.40
  -3  -3   8   48.50    5.60
  -3   3   8   36.60    6.90
  -3   3   8   46.00    6.10
  -3   3   8   43.90    2.60
  -2  -3   8   72.79    7.80
  -2   3   8   63.19    8.10
  -2   3   8   77.99    8.00
  -1  -3   8  102.49    9.20
  -1   3   8   87.89    8.70
  -1   3   8   97.79   10.00
   0  -3  -8  135.39    7.70
   0  -3   8  112.39   10.50
   0   3   8  113.89   10.40
   0   3   8  117.69   11.80
   1  -3   8  100.69    6.40
   1  -3   8   97.69    6.20
  -1  -3  -8  108.69    6.40
   1   3   8  104.79   11.20
   1   3   8  103.59    6.30
  -1   3  -8   97.29    6.40
   2  -3   8  141.29    8.40
   2  -3   8  118.79    8.30
  -2  -3  -8  150.48    8.50
   2  -3   8  143.29    8.60
   2  -3   8  131.99    8.40
  -2  -3  -8  129.09    8.50
  -2   3  -8  150.28    8.60
   2   3   8  153.78    8.60
   2   3   8  118.49   14.00
  -3  -3  -8   19.20    1.60
   3  -3   8   17.20    1.60
   3  -3   8   20.50    1.50
  -3  -3  -8   22.40    1.60
   3  -3   8   22.90    1.60
   3  -3   8   20.90    1.50
  -3   3  -8   24.30    1.70
   3   3   8   23.20    1.70
  -4  -3  -8    2.90    0.80
   4  -3   8    3.30    0.60
   4  -3   8    3.40    0.70
  -4  -3  -8    2.90    0.60
   4  -3   8    3.90    0.60
  -4   3  -8    4.90    0.80
  -5  -3  -8   58.99    4.20
  -5  -3  -8   65.39    4.30
   5  -3   8   64.59    4.00
   5  -3   8   68.79    4.20
  -5  -3  -8   73.19    4.20
   5  -3   8   64.49    4.00
  -5   3  -8   65.49    4.30
  -6  -3  -8    0.30    0.40
   6  -3   8    0.80    0.30
   6  -3   8    0.60    0.40
  -6  -3  -8    0.90    0.40
  -6  -3  -8    0.90    0.30
   6  -3   8    0.90    0.30
  -6   3  -8    0.50    0.30
   7  -3   8    2.60    0.40
  -7  -3  -8    2.60    0.30
  -7   3  -8    2.40    0.30
  -9  -4   8    6.10    0.50
   9  -4  -8    6.50    0.50
  -9   4   8    4.80    0.50
   8  -4  -8   11.70    0.90
  -8  -4   8   10.90    0.90
  -8  -4   8   12.50    1.00
  -8   4   8   10.10    0.90
   7  -4  -8   31.00    2.10
  -7  -4   8   33.40    2.00
  -7  -4   8   32.30    2.30
   7  -4  -8   29.00    2.10
  -7  -4   8   33.10    2.20
  -7   4   8   28.10    2.10
   6  -4  -8   11.00    0.90
  -6  -4   8    9.20    0.80
  -6  -4   8    8.50    1.00
  -6  -4   8    9.10    1.10
   6  -4  -8   11.10    1.10
  -6   4   8   10.00    0.90
  -5  -4   8  187.48   12.20
   5  -4  -8  205.88   12.10
  -5  -4   8  206.68   12.00
   5  -4  -8  202.28   12.90
  -5  -4   8  194.38   18.00
  -5  -4   8  187.48   12.10
   5  -4  -8  200.18   11.90
  -5   4   8  211.58   12.10
  -5   4   8  206.58   17.50
   4  -4  -8  109.49    7.20
  -4  -4   8  136.49    7.30
  -4  -4   8  131.49    7.60
  -4  -4   8  112.19   12.30
   4  -4  -8  118.69    8.30
  -4  -4   8  120.09    7.40
   4  -4  -8  102.29    7.40
   4  -4  -8  117.49    7.40
  -4   4   8  123.29   12.00
  -4   4   8  133.89   13.20
  -4   4   8  122.99    7.40
  -3  -4   8  424.26   30.60
   3  -4  -8  471.75   26.30
  -3  -4   8  429.46   25.00
   3  -4  -8  386.76   25.10
   3  -4  -8  405.56   25.10
  -3  -4   8  383.16   25.00
  -3  -4   8  425.06   25.20
   3  -4  -8  383.16   24.90
  -3   4   8  443.56   30.60
  -3   4   8  444.46   31.60
  -3   4   8  460.35   25.10
   2  -4  -8  260.07   16.20
  -2  -4   8  248.88   15.10
   2  -4  -8  237.18   14.90
  -2  -4   8  247.18   14.80
  -2  -4   8  227.28   14.80
  -2  -4   8  259.17   19.90
  -2  -4   8  223.08   14.90
   2  -4  -8  232.08   15.00
  -2   4   8  288.27   15.10
  -2   4   8  275.17   19.80
  -2   4   8  267.07   20.80
   1  -4  -8  152.08    9.90
   1  -4  -8  136.09   10.90
  -1  -4   8  164.28   10.00
  -1  -4   8  143.79    9.80
   1  -4  -8  182.88   10.20
  -1  -4   8  170.68    9.70
  -1  -4   8  155.48    9.80
   1  -4  -8  161.28    9.90
  -1  -4   8  179.28   14.60
  -1   4   8  172.18    9.90
  -1   4   8  171.88   15.50
  -1   4   8  177.28   13.70
   0  -4  -8  186.58   11.40
   0  -4  -8  191.98   11.50
   0  -4   8  194.38   12.00
   0  -4   8  169.38   11.30
   0  -4   8  190.78   15.80
   0  -4   8  192.98   11.50
   0  -4  -8  167.98   11.40
   0  -4   8  173.88   11.30
   0   4  -8  195.98   11.60
   0   4   8  204.38   19.20
   0   4   8  206.78   11.60
  -1  -4  -8   63.99    3.80
   1  -4   8   50.79    3.70
   1  -4   8   53.29    3.70
   1  -4   8   58.89    3.90
   1  -4   8   59.19    3.60
  -1  -4  -8   52.99    3.80
   1  -4   8   56.89    3.70
  -1   4  -8   59.49    3.90
   1   4   8   63.59    3.80
   1   4   8   72.99    9.00
  -2  -4  -8   14.20    1.30
  -2  -4  -8   18.10    2.00
   2  -4   8   16.40    1.40
   2  -4   8   20.10    1.70
  -2  -4  -8   16.60    1.50
  -2   4  -8   18.40    1.50
   2   4   8   16.90    1.50
   3  -4   8  266.27   16.80
   3  -4   8  265.07   16.90
  -3  -4  -8  281.67   16.90
  -3  -4  -8  287.97   17.20
  -3  -4  -8  289.47   17.00
   3  -4   8  268.47   16.80
  -3  -4  -8  272.67   16.90
   3  -4   8  292.37   17.00
   3   4   8  313.87   17.10
  -3   4  -8  296.17   17.10
  -4  -4  -8   32.20    2.50
   4  -4   8   32.30    2.20
   4  -4   8   35.50    3.20
   4  -4   8   32.50    2.20
  -4  -4  -8   35.00    2.40
  -4  -4  -8   30.70    2.30
   4  -4   8   36.50    2.60
  -4   4  -8   35.40    2.50
   5  -4   8   25.90    1.70
  -5  -4  -8   25.40    1.80
   5  -4   8   25.50    1.60
   5  -4   8   21.10    2.20
  -5  -4  -8   22.80    1.80
  -5   4  -8   22.50    1.80
   6  -4   8   12.40    1.20
  -6  -4  -8   10.50    0.90
  -6  -4  -8   12.80    0.90
  -6   4  -8   11.70    1.00
   8  -5  -8    1.40    0.30
  -8  -5   8    1.30    0.40
  -8   5   8    1.00    0.30
   7  -5  -8    2.60    0.50
   7  -5  -8    2.30    0.40
  -7  -5   8    2.80    0.60
  -7  -5   8    2.10    0.50
  -7   5   8    1.60    0.40
   6  -5  -8   10.80    1.00
  -6  -5   8    9.00    1.00
   6  -5  -8    9.70    0.80
  -6  -5   8    9.60    1.00
  -6   5   8    8.20    0.90
  -5  -5   8  235.58   13.90
   5  -5  -8  230.08   13.90
  -5  -5   8  214.48   13.80
   5  -5  -8  231.78   13.80
   5  -5  -8  221.88   14.70
  -5  -5   8  245.48   14.10
  -5   5   8  241.28   13.90
  -4  -5   8   64.89    4.10
  -4  -5   8   68.69    4.20
   4  -5  -8   62.79    4.90
   4  -5  -8   65.39    4.10
   4  -5  -8   60.09    3.90
  -4  -5   8   61.29    3.90
   4  -5  -8   55.29    4.00
  -4   5   8   65.39    4.00
  -4   5   8   46.40   11.90
   3  -5  -8   28.10    1.90
   3  -5  -8   28.40    2.10
  -3  -5   8   23.90    1.90
  -3  -5   8   26.60    2.00
   3  -5  -8   30.60    3.10
  -3  -5   8   27.60    2.10
  -3   5   8   30.90    2.00
  -3   5   8   33.20    8.60
  -2  -5   8   24.80    1.80
  -2  -5   8   23.60    1.70
   2  -5  -8   24.30    1.70
  -2  -5   8   25.40    1.90
   2  -5  -8   25.20    1.90
   2  -5  -8   24.30    2.00
  -2  -5   8   27.10    2.00
   2  -5  -8   27.90    2.90
  -2  -5   8   24.80    1.90
  -2   5   8   28.00    1.90
   1  -5  -8   59.59    4.00
  -1  -5   8   55.79    3.80
   1  -5  -8   68.29    4.00
   1  -5  -8   51.09    4.80
  -1  -5   8   58.39    8.20
  -1  -5   8   56.09    3.80
   1  -5  -8   56.89    3.60
   1  -5  -8   60.39    3.90
   1  -5  -8   58.59    3.80
  -1  -5   8   60.59    4.00
  -1  -5   8   57.79    3.70
  -1   5   8   65.79    3.90
  -1   5   8   62.49   10.00
   0  -5   8  128.09    8.40
   0  -5   8  119.59    7.80
   0  -5  -8  125.79    7.80
   0  -5  -8  120.39    7.90
   0  -5   8  118.09    7.70
   0  -5   8  109.29   12.20
   0  -5  -8  143.09    7.80
   0  -5  -8  132.49    8.00
   0  -5   8  117.49    7.80
   0  -5   8  129.69    8.00
   0   5   8  144.09   14.30
   0   5   8  141.99    7.90
   1  -5   8   30.00    2.70
   1  -5   8   29.40    2.10
   1  -5   8   31.10    2.30
  -1  -5  -8   30.00    2.30
   1  -5   8   28.10    2.10
  -1  -5  -8   30.70    2.10
   1  -5   8   30.00    2.10
  -1  -5  -8   28.50    2.30
  -1   5  -8   31.20    2.20
   1   5   8   30.40    2.20
  -2  -5  -8   13.70    1.10
  -2  -5  -8   13.30    1.40
   2  -5   8   15.10    1.30
   2  -5   8   13.30    1.30
   2  -5   8   14.80    1.20
  -2  -5  -8   12.40    1.20
   2  -5   8   14.40    1.80
   2  -5   8   14.40    1.40
  -2  -5  -8   13.80    1.40
   2  -5   8   13.60    1.30
  -2   5  -8   15.60    1.30
   2   5   8   14.60    1.30
   3  -5   8   38.00    2.50
   3  -5   8   36.20    3.20
  -3  -5  -8   31.50    2.50
  -3  -5  -8   36.60    2.80
  -3  -5  -8   31.20    2.60
   3  -5   8   36.00    2.30
  -3   5  -8   37.90    2.70
   4  -5   8   81.09    4.90
  -4  -5  -8   65.59    4.80
   4  -5   8   87.79    4.90
   4  -5   8   72.19    5.50
  -4  -5  -8   75.99    5.00
  -4  -5  -8   86.89    4.90
   4  -5   8   79.29    4.80
  -4   5  -8   75.89    5.00
   5  -5   8    6.30    1.00
   5  -5   8    7.30    0.60
   5  -5   8    6.50    0.60
   5  -5   8    7.90    0.70
  -5  -5  -8    7.30    0.80
  -5  -5  -8    6.40    0.80
  -5   5  -8    6.60    0.70
   6  -5   8    0.70    0.30
   6  -5   8    0.80    0.20
  -6  -5  -8    1.00    0.30
  -6   5  -8    0.70    0.20
  -8  -6   8    3.50    0.50
   8  -6  -8    4.00    0.30
  -7  -6   8   11.70    1.00
   7  -6  -8   12.70    0.90
  -7  -6   8    9.90    0.80
   7  -6  -8   10.90    0.80
   6  -6  -8    4.30    1.00
  -6  -6   8    6.10    0.80
   6  -6  -8    6.10    0.70
   6  -6  -8    5.90    0.60
  -6   6   8    5.60    0.70
  -5  -6   8   45.70    2.90
   5  -6  -8   47.60    2.90
   5  -6  -8   44.20    3.70
   5  -6  -8   46.70    3.10
  -5  -6   8   46.80    3.20
  -5  -6   8   46.90    3.10
  -5   6   8   44.40    3.00
   4  -6  -8   13.30    1.00
   4  -6  -8   12.80    1.20
  -4  -6   8   14.10    1.40
   4  -6  -8   13.30    1.90
   4  -6  -8   12.80    1.30
  -4  -6   8   13.90    1.30
   3  -6  -8   93.79    6.10
   3  -6  -8   99.79    6.10
  -3  -6   8   93.59    5.90
  -3  -6   8   98.29    6.20
   3  -6  -8   99.69    7.20
  -3  -6   8   98.89    6.10
   3  -6  -8   96.89    5.90
  -3   6   8   93.69    6.00
  -2  -6   8  261.37   15.60
  -2  -6   8  248.98   15.40
  -2  -6   8  267.27   15.50
   2  -6  -8  260.87   15.40
   2  -6  -8  262.17   15.60
   2  -6  -8  249.08   16.80
   2  -6  -8  249.68   15.60
  -2  -6   8  269.07   15.80
  -2  -6   8  258.47   15.50
  -2   6   8  266.17   15.60
   1  -6  -8   59.69    4.00
   1  -6  -8   58.99    4.10
  -1  -6   8   63.69    4.00
   1  -6  -8   60.49    3.80
  -1  -6   8   64.19    4.20
   1  -6  -8   61.39    4.00
  -1  -6   8   63.29    4.00
  -1  -6   8   62.39    3.90
  -1   6   8   61.99    4.00
   0  -6  -8    4.70    1.00
   0  -6  -8    3.80    0.50
   0  -6   8    3.20    0.80
   0  -6  -8    4.80    0.90
   0  -6   8    3.80    0.60
   0  -6   8    4.00    0.80
   0  -6   8    2.80    0.90
   0  -6  -8    4.70    0.80
   0  -6   8    4.40    0.80
   0   6   8    4.10    0.70
   1  -6   8    4.90    0.90
   1  -6   8    4.00    0.80
   1  -6   8    4.50    0.80
   1  -6   8    4.00    1.00
   1  -6   8    4.10    0.70
  -1  -6  -8    4.40    1.00
  -1  -6  -8    3.90    0.80
   1   6   8    3.10    0.70
   2  -6   8   51.99    3.30
   2  -6   8   48.00    3.90
   2  -6   8   48.40    3.50
  -2  -6  -8   46.90    3.50
  -2  -6  -8   52.69    3.50
   2  -6   8   52.19    3.40
   2  -6   8   52.79    3.20
  -2  -6  -8   49.90    3.20
   2  -6   8   52.69    3.40
   2   6   8   45.90    3.30
  -3  -6  -8   22.70    1.70
  -3  -6  -8   20.90    1.50
   3  -6   8   19.70    1.50
   3  -6   8   20.90    1.60
   3  -6   8   20.00    1.60
  -3  -6  -8   19.50    1.70
   3  -6   8   17.30    2.00
  -3   6  -8   19.00    1.70
   4  -6   8    3.60    0.90
  -4  -6  -8    2.40    0.80
   4  -6   8    4.10    0.60
  -4  -6  -8    4.00    0.70
  -4   6  -8    2.70    0.60
   5  -6   8    1.90    0.30
  -5  -6  -8    1.70    0.40
  -5  -6  -8    1.40    0.40
   5  -6   8    1.50    0.50
  -5   6  -8    1.20    0.30
   7  -7  -8   14.30    0.90
  -7  -7   8   11.90    1.00
  -6  -7   8    9.30    0.80
  -6  -7   8    7.40    0.70
  -6   7   8    6.80    0.70
   5  -7  -8    9.60    1.00
  -5  -7   8    8.00    0.90
   5  -7  -8    6.10    1.10
  -5  -7   8    8.70    0.90
  -5  -7   8    7.00    0.90
  -5   7   8    7.10    0.80
   4  -7  -8    2.30    0.40
   4  -7  -8    2.30    0.50
  -4  -7   8    1.80    0.50
   4  -7  -8    1.90    0.90
  -4  -7   8    1.90    0.50
   4  -7  -8    1.60    0.40
  -4  -7   8    2.80    0.70
  -4   7   8    1.00    0.40
   3  -7  -8   16.40    2.20
  -3  -7   8   17.40    1.50
  -3  -7   8   17.70    1.60
  -3  -7   8   18.30    1.50
   3  -7  -8   19.70    1.50
   3  -7  -8   19.00    1.50
   3  -7  -8   19.50    1.30
  -3   7   8   16.40    1.40
  -2  -7   8    6.90    1.00
   2  -7  -8    8.30    0.70
  -2  -7   8    6.70    0.90
   2  -7  -8    7.40    1.10
   2  -7  -8    6.70    0.90
  -2  -7   8    6.40    0.90
  -1  -7   8   17.50    1.50
  -1  -7   8   18.80    1.50
   1  -7  -8   17.50    1.20
   1  -7  -8   16.90    1.40
  -1  -7   8   17.90    1.40
   1  -7  -8   17.50    1.50
   1  -7  -8   17.70    1.60
  -1  -7   8   16.40    1.30
   0  -7  -8   21.90    1.60
   0  -7  -8   19.50    1.40
   0  -7   8   19.30    1.70
   0  -7  -8   20.30    1.80
   0  -7   8   21.80    1.70
   0  -7   8   21.40    1.50
   0  -7  -8   20.30    1.70
   0  -7   8   22.00    1.70
   1  -7   8  166.58    9.50
   1  -7   8  157.68    9.50
   1  -7   8  155.08    9.60
  -1  -7  -8  169.48    9.40
   1  -7   8  135.69    9.90
  -1  -7  -8  166.38    9.70
   1  -7   8  158.68    9.40
  -1  -7  -8  145.09    9.60
  -2  -7  -8   30.90    2.40
  -2  -7  -8   37.10    2.40
   2  -7   8   28.00    2.60
   2  -7   8   32.90    2.30
   2  -7   8   34.30    2.20
   2  -7   8   34.30    2.30
   3  -7   8    1.60    0.40
   3  -7   8    1.70    0.50
   3  -7   8    1.30    0.60
  -3  -7  -8    1.80    0.50
  -3  -7  -8    2.10    0.50
   3  -7   8    1.60    0.30
   4  -7   8    0.30    0.30
   4  -7   8    0.40    0.20
  -4  -7  -8    0.00    0.30
   4  -7   8    0.20    0.40
   5  -8  -8    7.80    0.70
  -5  -8   8    6.60    0.70
   5  -8  -8    7.90    0.60
  -4  -8   8    9.40    0.90
  -4  -8   8   10.30    1.00
   4  -8  -8   10.20    0.80
   4  -8  -8   10.70    1.00
   3  -8  -8   14.80    1.20
   3  -8  -8   15.00    1.10
   3  -8  -8   16.60    1.40
  -3  -8   8   14.60    1.50
  -3  -8   8   14.10    1.20
   2  -8  -8   11.50    0.90
  -2  -8   8   12.30    1.10
   2  -8  -8   12.50    1.60
  -2  -8   8   11.80    1.10
   2  -8  -8   12.00    1.10
  -1  -8   8   43.70    2.90
  -1  -8   8   46.20    2.80
  -1  -8   8   39.20    2.90
   1  -8  -8   43.60    2.60
   1  -8  -8   46.00    2.80
   1  -8  -8   46.10    3.00
   1  -8  -8   37.60    2.70
  -1  -8   8   41.00    2.70
   0  -8  -8   17.20    1.60
   0  -8   8   15.40    1.30
   0  -8  -8   13.50    1.20
   0  -8   8   14.60    1.30
   0  -8   8   14.30    1.10
   0  -8   8   12.20    1.30
   0  -8  -8   15.30    1.40
  -1  -8  -8    5.80    0.70
   1  -8   8    6.90    0.90
  -1  -8  -8    5.90    1.00
   1  -8   8    6.40    0.80
  -1  -8  -8    4.80    0.80
   1  -8   8    5.60    0.70
   2  -8   8   17.40    1.40
   2  -8   8   18.80    1.30
   2  -8   8   16.80    1.30
  -2  -8  -8   17.90    1.40
   3  -8   8    2.10    0.50
   3  -8   8    1.50    0.30
  -3  -8  -8    0.80    0.30
   3  -9  -8   43.20    2.40
  -3  -9   8   35.70    2.40
   3  -9  -8   33.20    2.30
   2  -9  -8    4.40    0.60
   2  -9  -8    4.30    0.60
  -2  -9   8    3.60    0.60
  -2  -9   8    3.90    0.60
  -1  -9   8    2.70    0.50
   1  -9  -8    3.60    0.90
  -1  -9   8    2.50    0.50
   0  -9   8    1.50    0.40
   0  -9   8    0.90    0.30
   0  -9  -8    1.20    0.30
   1  -9   8   17.70    1.30
  -1  -9  -8   17.10    1.20
   1  -9   8   16.70    1.30
  -9   0   9    0.50    0.20
  -9   0   9    0.80    0.20
  -8   0   9   12.50    1.00
  -8   0   9   13.10    1.00
  -8   0   9   13.00    1.00
  -7   0   9    3.30    0.50
  -7   0   9    3.80    0.60
  -7   0   9    3.60    0.60
  -6   0   9   11.80    5.20
  -6   0   9    5.10    0.60
  -6   0   9    5.50    0.70
  -5   0   9   63.29   12.00
  -5   0   9   72.79    4.50
  -5   0   9   75.59    4.50
  -5   0   9   60.29    9.40
  -4   0   9  282.27   16.00
  -4   0   9  259.77   18.90
  -4   0   9  246.98   21.00
  -4   0   9  274.47   15.90
  -3   0   9   20.80    4.10
  -3   0   9   17.00    4.90
  -2   0   9   41.30    5.60
  -2   0   9   41.90    4.80
  -2   0   9   32.90    5.40
  -1   0   9  509.75   34.20
  -1   0   9  581.84   35.90
   0   0   9    0.50    3.10
   1   0   9   91.49    5.90
   1   0   9   99.79   10.00
  -1   0  -9   98.19    6.00
   1   0   9   91.49    5.80
  -2   0  -9  364.86   20.80
   2   0   9  342.77   20.70
   2   0   9  328.47   30.90
   2   0   9  334.67   20.60
  -2   0  -9  356.16   20.80
  -3   0  -9    4.20    0.70
   3   0   9    3.60    0.80
   3   0   9    7.40    6.00
  -3   0  -9    3.70    1.00
   3   0   9    3.80    0.60
  -4   0  -9    5.40    0.80
  -4   0  -9    5.30    0.80
  -5   0  -9   20.70    1.60
  -5   0  -9   21.70    1.70
  -6   0  -9    0.10    0.30
   6   0   9   -0.10    0.20
  -6   0  -9    0.00    0.20
  -7   0  -9    0.00    0.20
  -7   0  -9    0.10    0.20
   9  -1  -9    6.40    0.60
  -9  -1   9    6.40    0.70
  -9  -1   9    7.30    0.60
  -9   1   9    6.10    0.50
  -9   1   9    6.90    0.60
  -8  -1   9   49.20    3.30
  -8  -1   9   53.09    3.20
  -8   1   9   49.99    3.20
  -8   1   9   52.79    3.20
  -8   1   9   49.00    3.20
  -7  -1   9  108.19    6.40
  -7  -1   9  109.09    6.70
  -7  -1   9  102.19    6.50
  -7   1   9  100.79    6.40
  -7   1   9  104.09    6.50
  -6  -1   9   50.89    3.20
  -6  -1   9   50.59    3.20
  -6  -1   9   43.00   11.90
  -6  -1   9   47.00    3.30
  -6   1   9   52.59    9.70
  -6   1   9   46.10    3.20
  -6   1   9   52.09    3.20
  -5  -1   9   51.89    6.80
  -5  -1   9   47.40    2.90
  -5  -1   9   41.30    8.20
  -5  -1   9   46.00    2.90
  -5  -1   9   39.20    2.90
  -5   1   9   42.60    2.90
  -5   1   9   46.40    8.00
  -5   1   9   44.30    2.90
  -4  -1   9    8.60    0.80
  -4  -1   9    7.90    3.10
  -4  -1   9    7.90    0.70
  -4   1   9   10.20    3.50
  -4   1   9    7.70    0.70
  -4   1   9    6.90    0.70
  -3  -1   9  131.09   10.80
  -3  -1   9  147.49    8.50
  -3  -1   9  122.99   12.60
  -3   1   9  137.09   10.30
  -3   1   9  133.79   12.40
  -2  -1   9   72.49    6.70
  -2   1   9   72.09    7.80
  -2   1   9   69.19    7.30
  -1  -1   9  281.37   19.40
  -1  -1   9  281.87   20.00
  -1   1   9  282.67   20.70
  -1   1   9  289.17   21.10
   0  -1   9  504.55   33.90
   0   1   9  510.75   34.70
   1  -1   9   82.69    5.30
   1  -1   9   68.09    9.60
  -1  -1  -9   88.19    5.50
   1  -1   9   87.09    5.40
  -1  -1  -9   95.69    5.60
   1   1   9   83.39    9.80
  -1   1  -9   87.89    5.50
   1   1   9   84.59    5.40
   1   1   9   85.49    5.40
  -2  -1  -9  147.59    9.00
   2  -1   9  143.99   15.70
   2  -1   9  143.59    8.90
  -2  -1  -9  151.48    9.00
   2  -1   9  146.69    8.90
  -2   1  -9  148.39    9.10
   2   1   9  147.19    9.00
   2   1   9  137.69   14.00
  -2   1  -9  148.39    9.00
   2   1   9  141.19    8.90
  -3  -1  -9   53.09    3.30
   3  -1   9   42.40   10.90
  -3  -1  -9   49.40    3.40
   3   1   9   50.39    3.50
  -3   1  -9   46.00    3.20
   3   1   9   47.50    3.30
  -3   1  -9   52.29    3.40
   3   1   9   41.50    9.70
  -4  -1  -9   28.60    2.20
   4  -1   9   30.60    2.00
  -4  -1  -9   28.60    2.20
  -4   1  -9   33.20    2.30
  -4   1  -9   28.90    2.20
  -5  -1  -9   23.40    1.80
  -5  -1  -9   20.40    1.70
  -5  -1  -9   25.80    1.90
   5  -1   9   24.40    1.60
  -5   1  -9   24.70    1.80
  -5   1  -9   23.80    1.80
  -6  -1  -9    5.30    0.70
   6  -1   9    7.00    0.60
  -6  -1  -9    6.20    0.60
  -6   1  -9    5.80    0.70
  -6   1  -9    5.40    0.70
  -7  -1  -9    0.40    0.20
  -7  -1  -9    0.60    0.20
  -7   1  -9    0.50    0.20
  -9  -2   9   33.20    2.20
  -9  -2   9   30.20    2.10
  -9  -2   9   33.80    2.00
   9  -2  -9   31.90    1.90
  -9   2   9   27.60    2.00
  -9   2   9   28.50    2.00
  -8  -2   9   41.90    2.70
   8  -2  -9   42.40    2.60
  -8  -2   9   41.40    2.80
  -8   2   9   41.00    2.70
  -8   2   9   41.80    2.70
  -7  -2   9   86.29    5.60
  -7  -2   9   93.19    5.60
  -7   2   9   90.19    5.70
  -7   2   9   83.09    5.40
  -6  -2   9   40.00    2.90
  -6  -2   9   36.00    8.40
  -6  -2   9   44.70    2.80
  -6   2   9   41.50    2.80
  -6   2   9   44.00    2.80
  -6   2   9   51.79    9.70
  -5  -2   9   28.20    2.10
  -5  -2   9   32.20    2.00
  -5  -2   9   30.20    6.20
  -5   2   9   30.40    2.00
  -5   2   9   25.70    6.60
  -5   2   9   28.10    2.00
  -5   2   9   23.00    8.20
  -4  -2   9   60.59    3.80
  -4  -2   9   55.89    3.90
  -4   2   9   55.19    8.00
  -4   2   9   61.19    3.80
  -4   2   9   66.39    3.80
  -4   2   9   51.19    8.90
  -3  -2   9  112.09   10.20
  -3  -2   9  109.19    6.90
  -3   2   9  108.59   10.90
  -3   2   9  111.99   10.80
  -3   2   9  121.79    7.00
  -2  -2   9   32.30    2.20
  -2  -2   9   31.20    4.90
  -2   2   9   36.00    5.80
  -2   2   9   33.00    2.40
  -1  -2   9   62.99    6.70
   1  -2  -9   69.49    5.20
  -1   2   9   65.19    7.90
  -1   2   9   58.19    7.30
   0  -2   9   70.69    4.80
   0  -2   9   79.59    8.00
   0  -2  -9   82.49    5.10
   0   2  -9   78.09    5.10
   0   2   9   70.19    8.90
   0   2   9   79.79    4.90
  -1  -2  -9  389.16   21.10
   1  -2   9  356.26   20.90
   1  -2   9  332.87   20.80
   1  -2   9  341.87   26.30
   1   2   9  312.97   26.50
  -1   2  -9  350.96   21.10
   1   2   9  350.76   20.90
   1   2   9  358.26   20.90
  -2  -2  -9   53.89    3.80
   2  -2   9   59.59    3.80
  -2  -2  -9   58.99    3.80
  -2  -2  -9   63.39    3.90
   2   2   9   50.99    9.50
   2   2   9   61.49    3.90
  -2   2  -9   59.49    3.90
   2   2   9   57.79    3.80
  -3  -2  -9   16.20    1.40
  -3  -2  -9   19.50    1.50
  -3   2  -9   21.30    1.60
   3   2   9    6.70    6.80
   3   2   9   18.70    1.60
  -3   2  -9   19.90    1.50
   4  -2   9   35.50    2.30
  -4  -2  -9   33.40    2.50
  -4   2  -9   40.40    2.60
  -4   2  -9   37.40    2.80
  -5  -2  -9   34.00    2.50
  -5  -2  -9   35.60    2.60
   5  -2   9   37.30    2.40
   5  -2   9   38.80    2.40
  -5   2  -9   37.10    2.70
  -5   2  -9   38.70    2.60
  -6  -2  -9   14.70    1.30
  -6  -2  -9   16.40    1.10
   6  -2   9   16.70    1.50
  -6   2  -9   15.80    1.20
  -6   2  -9   16.20    1.20
  -9  -3   9    4.20    0.50
  -9  -3   9    2.70    0.50
   9  -3  -9    3.90    0.40
  -9   3   9    3.30    0.40
  -8  -3   9   13.00    1.00
   8  -3  -9   11.00    0.90
  -8  -3   9   12.40    1.20
  -8  -3   9   13.10    1.10
  -8   3   9   11.70    0.90
  -8   3   9   11.20    0.90
  -7  -3   9   13.00    1.20
   7  -3  -9   11.10    1.00
  -7  -3   9   12.50    1.00
  -7   3   9   12.00    1.00
  -7   3   9   11.50    1.00
  -6  -3   9  104.99    6.70
   6  -3  -9  104.89    6.40
  -6  -3   9  111.89    6.50
  -6   3   9  102.09    6.50
  -6   3   9  108.09    6.60
  -5  -3   9  102.79    5.90
  -5  -3   9   77.19   11.00
   5  -3  -9   93.69    5.90
  -5  -3   9   96.79    6.10
  -5   3   9   97.39   12.40
  -5   3   9   92.79    6.00
  -5   3   9   99.69    6.00
  -5   3   9  103.79   11.40
   4  -3  -9   68.29    4.20
  -4  -3   9   55.09    4.00
   4  -3  -9   56.79    3.70
  -4  -3   9   59.49    3.80
  -4  -3   9   57.59    7.90
  -4   3   9   57.69    4.10
  -4   3   9   69.29    3.90
  -4   3   9   66.39    8.90
  -4   3   9   48.40    9.60
  -3  -3   9   34.30    2.20
  -3  -3   9   38.70    6.10
   3  -3  -9   28.40    3.00
  -3  -3   9   30.60    2.20
  -3  -3   9   33.90    2.40
  -3   3   9   37.10    2.30
  -3   3   9   36.40    6.50
  -3   3   9   47.30    9.20
  -2  -3   9  112.19    7.30
  -2  -3   9  117.39    7.30
  -2  -3   9  114.99   11.20
  -2   3   9  115.59   11.90
  -2   3   9  134.19   11.70
  -1  -3   9   79.89    5.10
   1  -3  -9   71.39    5.00
  -1  -3   9   73.19    4.90
  -1  -3   9   80.29    8.60
  -1  -3   9   80.59    4.90
   1  -3  -9   94.59    5.40
  -1   3   9   73.39    9.60
  -1   3   9   82.09    8.50
  -1   3   9   83.89    5.10
   1   3  -9   83.29    5.40
   0  -3  -9  450.15   24.50
   0  -3   9  385.46   24.10
   0  -3   9  357.56   28.10
   0  -3   9  418.76   24.40
   0   3  -9  417.06   24.60
   0   3   9  430.06   24.30
   0   3   9  387.36   30.00
  -1  -3  -9    5.30    1.00
   1  -3   9    4.70    0.80
   1  -3   9    4.50    0.60
  -1  -3  -9    5.70    0.80
   1  -3   9    4.90    0.70
   1   3   9    6.30    0.80
   1   3   9    3.50    5.70
  -1   3  -9    4.10    0.80
  -2  -3  -9   77.69    5.10
  -2  -3  -9   80.69    5.30
  -2  -3  -9   80.29    5.50
   2  -3   9   84.39    5.50
   2   3   9   93.89    5.60
  -2   3  -9   83.19    5.40
   3  -3   9    2.30    0.50
  -3  -3  -9    2.00    0.50
  -3  -3  -9    1.90    0.50
  -3  -3  -9    2.40    0.50
   3  -3   9    2.00    0.40
   3   3   9    2.30    0.60
  -3   3  -9    2.50    0.60
   4  -3   9   25.00    1.70
   4  -3   9   26.50    2.00
  -4  -3  -9   24.50    1.90
  -4  -3  -9   22.60    2.00
   4  -3   9   25.80    1.80
  -4  -3  -9   25.10    1.80
  -4   3  -9   25.90    2.00
   5  -3   9    4.60    0.50
   5  -3   9    4.00    0.90
  -5  -3  -9    3.60    0.60
  -5  -3  -9    4.60    0.80
  -5  -3  -9    3.60    0.70
  -5   3  -9    3.70    0.70
   6  -3   9   14.00    1.30
  -6  -3  -9   14.20    1.10
  -6  -3  -9   11.60    1.00
  -6   3  -9   12.40    1.00
  -9  -4   9    3.30    0.40
   9  -4  -9    3.70    0.30
  -9   4   9    3.00    0.30
  -8  -4   9    2.80    0.50
   8  -4  -9    2.50    0.40
   8  -4  -9    1.70    0.30
  -8   4   9    2.20    0.40
  -7  -4   9    1.70    0.30
  -7  -4   9    1.40    0.40
   7  -4  -9    2.00    0.40
  -7  -4   9    1.50    0.50
   7  -4  -9    1.30    0.40
  -7   4   9    1.40    0.30
   6  -4  -9   72.19    4.40
  -6  -4   9   73.89    4.30
  -6   4   9   62.89    4.60
  -5  -4   9   42.20    2.50
   5  -4  -9   36.40    2.50
  -5  -4   9   38.30    2.80
  -5  -4   9   39.60    2.60
   5  -4  -9   38.30    2.70
  -5   4   9   35.80    2.60
  -4  -4   9    7.80    3.40
  -4  -4   9    1.40    0.40
  -4  -4   9    1.60    0.30
  -4  -4   9    1.60    0.50
   4  -4  -9    1.90    0.90
  -4   4   9   -1.80    4.50
  -4   4   9    2.10    0.50
   3  -4  -9  273.97   18.80
  -3  -4   9  277.37   17.70
   3  -4  -9  262.77   17.50
  -3  -4   9  332.57   23.70
   3  -4  -9  292.17   17.70
   3  -4  -9  288.67   17.80
  -3  -4   9  308.57   17.60
  -3  -4   9  298.77   17.80
  -3   4   9  309.17   23.40
  -3   4   9  326.27   17.70
  -3   4   9  304.87   24.30
   2  -4  -9   55.89    3.80
  -2  -4   9   59.19    3.80
   2  -4  -9   46.90    4.60
  -2  -4   9   55.99    3.60
  -2  -4   9   58.49    3.60
  -2  -4   9   54.29    3.60
  -2  -4   9   51.99    8.40
   2  -4  -9   56.59    3.70
   2  -4  -9   61.19    4.00
  -2   4   9   60.99    3.70
  -2   4   9   63.89    7.90
  -2   4   9   65.39    9.70
   1  -4  -9  121.89    8.00
  -1  -4   9  115.99    7.80
  -1  -4   9  123.09    7.80
   1  -4  -9  118.89    7.80
   1  -4  -9  131.59    8.10
  -1  -4   9  131.99    8.00
  -1  -4   9  125.49   12.80
  -1  -4   9  135.09    7.70
   1  -4  -9  129.59    8.00
  -1   4   9  133.89    7.90
  -1   4   9  132.89   14.00
   1   4  -9  141.49    8.30
   0  -4   9    7.90    1.20
   0  -4  -9    8.60    1.00
   0  -4  -9    8.40    1.00
   0  -4   9    7.10    0.80
   0  -4  -9    8.00    1.00
   0  -4  -9    7.20    0.90
   0  -4   9    8.40    0.90
   0  -4   9    8.60    0.90
   0  -4   9    3.80    3.00
   0  -4   9    8.70    0.70
   0   4   9    9.20    0.90
   0   4   9    6.80    6.20
   0   4  -9    8.40    1.00
   1  -4   9    7.60    0.90
  -1  -4  -9    6.90    1.20
   1  -4   9    8.20    0.70
   1  -4   9    8.90    1.20
   1  -4   9    7.30    1.00
   1   4   9    6.60    0.90
  -1   4  -9    7.50    0.90
  -2  -4  -9   48.30    3.10
  -2  -4  -9   45.60    3.30
   2  -4   9   47.70    3.00
  -2  -4  -9   41.60    3.00
   2  -4   9   50.19    3.20
   2  -4   9   47.70    3.30
  -2  -4  -9   46.50    3.20
   2  -4   9   42.50    3.10
   2   4   9   49.00    3.30
  -2   4  -9   52.09    3.30
   2   4   9   62.69   10.80
  -3  -4  -9   83.29    5.70
  -3  -4  -9   87.89    5.90
  -3  -4  -9   88.59    5.70
   3  -4   9   97.69    5.70
   3  -4   9   87.89    5.60
   3  -4   9   88.49    5.90
  -3   4  -9   98.29    5.80
   3   4   9   96.99    5.80
   4  -4   9    9.90    1.40
   4  -4   9   11.20    1.00
  -4  -4  -9   11.30    1.00
  -4  -4  -9   10.10    1.10
  -4  -4  -9    8.60    1.00
   4  -4   9   11.00    0.90
  -4   4  -9    9.70    1.10
   5  -4   9    7.10    0.70
   5  -4   9    6.10    0.60
   5  -4   9    4.80    0.90
  -5  -4  -9    5.70    0.70
  -5   4  -9    5.00    0.70
   6  -4   9    3.50    0.60
   6  -4   9    4.60    0.40
  -6   4  -9    3.30    0.50
  -8  -5   9    0.50    0.30
   8  -5  -9    0.80    0.20
  -8   5   9    0.40    0.20
   7  -5  -9   14.90    1.10
  -7  -5   9   15.90    1.40
  -7  -5   9   15.50    1.20
   7  -5  -9   14.30    1.10
  -7   5   9   13.40    1.10
   6  -5  -9   15.50    1.30
  -6  -5   9   16.50    1.30
  -6  -5   9   16.40    1.40
   6  -5  -9   15.60    1.10
  -6   5   9   13.50    1.20
  -5  -5   9   22.80    1.80
  -5  -5   9   24.90    1.80
   5  -5  -9   21.50    1.80
  -5   5   9   19.00    1.90
   4  -5  -9   18.30    1.50
  -4  -5   9   20.80    1.70
   4  -5  -9   19.70    1.60
  -4  -5   9   19.80    1.60
   4  -5  -9   18.20    1.30
   4  -5  -9   16.10    2.20
  -4   5   9   16.80    1.40
   3  -5  -9   15.20    2.20
   3  -5  -9   16.20    1.20
  -3  -5   9   16.80    1.50
   3  -5  -9   16.20    1.60
   3  -5  -9   16.40    1.40
   3  -5  -9   16.20    1.50
  -3  -5   9   16.20    1.40
  -3   5   9   17.10    1.40
  -3   5   9    7.10    7.20
  -3   5   9   29.40    7.50
   2  -5  -9   73.79    4.70
  -2  -5   9   69.89    4.70
  -2  -5   9   81.39    4.90
   2  -5  -9   70.49    4.90
   2  -5  -9   71.99    4.90
  -2  -5   9   76.69    4.80
  -2   5   9   78.79    4.80
   1  -5  -9    5.70    0.90
   1  -5  -9    4.90    0.80
  -1  -5   9    5.90    0.60
  -1  -5   9    2.00    3.70
  -1  -5   9    5.60    0.80
   1  -5  -9    7.00    0.90
  -1  -5   9    4.50    0.80
  -1  -5   9    5.20    0.80
   1  -5  -9    5.40    1.00
  -1   5   9    5.90    0.80
  -1   5   9   17.60   10.20
   0  -5   9  120.09    8.20
   0  -5  -9  119.29    7.70
   0  -5   9  121.59    7.60
   0  -5   9  118.59    7.50
   0  -5   9  122.29    7.70
   0  -5   9  121.49    7.60
   0  -5  -9  129.39    7.60
   0  -5  -9  122.69    7.50
   0  -5  -9  125.29    7.70
   0   5   9  108.19   14.70
   0   5   9  136.99    7.70
   0   5  -9  127.29    7.70
   1  -5   9   61.59    4.00
   1  -5   9   59.59    4.60
   1  -5   9   61.19    3.90
  -1  -5  -9   62.69    3.90
  -1  -5  -9   65.79    4.20
  -1  -5  -9   63.59    4.00
  -1  -5  -9   63.29    4.20
   1  -5   9   58.09    4.00
   1  -5   9   59.59    4.10
  -1   5  -9   64.39    4.10
   1   5   9   65.99    4.10
   2  -5   9   38.40    2.70
   2  -5   9   37.60    2.80
  -2  -5  -9   39.30    2.90
  -2  -5  -9   40.80    2.60
   2  -5   9   41.30    2.70
  -2  -5  -9   33.90    2.80
  -2  -5  -9   42.00    2.80
   2  -5   9   38.30    3.30
   2  -5   9   40.50    2.60
   2   5   9   38.70    2.80
  -2   5  -9   40.40    2.80
  -3  -5  -9    1.30    0.40
   3  -5   9    1.40    0.40
  -3  -5  -9    1.40    0.60
   3  -5   9    1.80    0.70
   3  -5   9    1.20    0.50
  -3  -5  -9    1.60    0.50
  -3  -5  -9    1.80    0.50
   3  -5   9    1.50    0.50
  -3   5  -9    2.20    0.50
   3   5   9    1.60    0.50
  -4  -5  -9    3.30    0.70
   4  -5   9    3.80    0.90
   4  -5   9    4.80    0.70
   4  -5   9    4.20    0.60
  -4  -5  -9    4.00    0.70
  -4   5  -9    3.60    0.70
  -5  -5  -9   18.40    1.40
   5  -5   9   21.70    1.30
  -5  -5  -9   22.40    1.40
   5  -5   9   16.60    1.60
   5  -5   9   23.00    1.40
  -5   5  -9   17.10    1.50
   7  -6  -9    2.50    0.40
  -7  -6   9    2.90    0.40
  -7  -6   9    3.10    0.50
   7  -6  -9    3.10    0.40
   6  -6  -9    4.80    0.50
  -6  -6   9    4.30    0.70
  -6  -6   9    4.70    0.70
   6  -6  -9    4.80    0.70
   5  -6  -9   19.70    1.50
  -5  -6   9   18.90    1.50
  -5  -6   9   18.60    1.60
   5  -6  -9   18.20    1.30
  -5   6   9   15.20    1.30
  -4  -6   9    3.00    0.60
   4  -6  -9    3.70    1.20
   4  -6  -9    4.70    0.50
   4  -6  -9    4.30    0.80
  -4  -6   9    3.80    0.70
   4  -6  -9    4.50    0.80
   4  -6  -9    2.60    0.60
  -4  -6   9    3.90    0.80
  -4   6   9    4.10    0.60
   3  -6  -9   25.90    1.90
  -3  -6   9   25.00    1.90
  -3  -6   9   25.10    2.00
   3  -6  -9   20.00    2.60
   3  -6  -9   24.90    2.00
  -3   6   9   24.10    2.30
   2  -6  -9   39.50    2.70
  -2  -6   9   38.90    2.70
   2  -6  -9   40.30    2.50
  -2  -6   9   38.20    2.80
   2  -6  -9   40.50    2.60
  -2  -6   9   40.90    2.70
  -2  -6   9   36.20    2.50
   2  -6  -9   39.20    2.80
  -2   6   9   40.40    2.70
  -1  -6   9   17.40    1.50
   1  -6  -9   13.60    1.20
  -1  -6   9   16.10    1.50
   1  -6  -9   16.60    1.60
   1  -6  -9   17.60    1.40
  -1  -6   9   17.10    1.40
   1  -6  -9   17.00    1.40
  -1  -6   9   16.10    1.30
  -1   6   9   17.90    1.40
   0  -6   9   26.10    2.00
   0  -6   9   25.00    1.90
   0  -6   9   24.70    1.80
   0  -6  -9   23.70    2.00
   0  -6   9   25.50    1.90
   0  -6  -9   25.90    1.90
   0  -6  -9   25.20    2.00
   0   6   9   24.40    1.90
   1  -6   9    5.60    0.90
  -1  -6  -9    5.10    1.00
  -1  -6  -9    4.50    0.90
   1  -6   9    4.60    0.70
  -1  -6  -9    3.20    0.70
   1  -6   9    4.20    0.80
   1  -6   9    4.70    0.80
   1  -6   9    4.50    0.90
   1   6   9    3.50    0.70
  -2  -6  -9   24.20    1.90
   2  -6   9   24.80    1.70
   2  -6   9   23.90    1.80
   2  -6   9   26.30    1.80
   2  -6   9   21.20    2.10
  -2  -6  -9   22.40    1.90
   2   6   9   20.40    1.70
  -2   6  -9   21.90    1.70
  -3  -6  -9    4.90    0.80
   3  -6   9    4.60    0.70
   3  -6   9    3.40    0.80
   3  -6   9    4.10    0.60
  -3  -6  -9    4.10    0.80
  -3   6  -9    3.70    0.60
  -4  -6  -9    8.80    0.90
   4  -6   9   11.50    0.80
   4  -6   9    8.90    1.10
  -4   6  -9    9.50    0.80
   5  -6   9    1.10    0.40
  -5  -6  -9    1.20    0.30
   5  -6   9    1.00    0.30
   6  -7  -9    0.90    0.30
  -6  -7   9    0.70    0.30
   6  -7  -9    1.00    0.30
  -6  -7   9    0.70    0.30
  -6   7   9    0.30    0.20
  -5  -7   9   15.40    1.20
   5  -7  -9   15.30    1.10
   5  -7  -9   15.70    1.20
  -5  -7   9   15.20    1.30
  -4  -7   9    9.80    1.00
  -4  -7   9    9.50    1.00
   4  -7  -9    9.50    0.90
   4  -7  -9   10.40    1.00
  -4   7   9    8.30    0.80
  -3  -7   9   54.79    3.80
  -3  -7   9   58.39    3.70
   3  -7  -9   58.29    3.50
   3  -7  -9   59.49    3.70
   3  -7  -9   58.79    3.70
  -3   7   9   52.69    3.90
   2  -7  -9   21.80    1.70
   2  -7  -9   23.30    1.40
   2  -7  -9   22.40    1.80
  -2  -7   9   20.70    1.70
  -2  -7   9   19.40    1.70
  -2   7   9   19.40    1.60
  -1  -7   9    7.20    0.90
   1  -7  -9    7.30    0.80
  -1  -7   9    6.60    0.90
  -1  -7   9    6.90    0.70
  -1  -7   9    7.10    0.90
   1  -7  -9    7.20    0.90
   1  -7  -9    7.80    1.10
   1  -7  -9    5.10    0.60
  -1   7   9    5.10    0.80
   0  -7   9   39.20    2.40
   0  -7   9   33.20    2.50
   0  -7   9   39.70    2.50
   0  -7  -9   32.90    2.50
   0  -7  -9   35.70    2.60
   0  -7   9   36.40    2.30
   0  -7  -9   37.00    2.40
   0   7   9   29.20    2.40
  -1  -7  -9    1.80    0.60
   1  -7   9    1.20    0.50
  -1  -7  -9    1.80    0.50
   1  -7   9    0.80    0.50
   1   7   9    1.10    0.40
  -2  -7  -9    7.30    1.00
  -2  -7  -9    6.10    0.90
   2  -7   9    4.90    0.80
   2  -7   9    6.70    1.00
   2  -7   9    5.30    1.00
   3  -7   9    3.00    0.60
   3  -7   9    3.20    0.50
   3  -7   9    1.90    0.60
  -3  -7  -9    2.30    0.60
  -4  -7  -9    2.10    0.40
   4  -7   9    2.40    0.30
   4  -7   9    2.90    0.40
   5  -8  -9    4.30    0.40
   5  -8  -9    5.90    0.60
  -5  -8   9    5.10    0.60
   4  -8  -9   12.20    0.80
  -4  -8   9   10.70    1.00
   4  -8  -9   13.70    1.00
  -3  -8   9    9.50    0.90
   3  -8  -9    9.20    0.90
   3  -8  -9   10.20    1.00
  -3  -8   9    9.00    0.90
   3  -8  -9   10.00    0.80
   2  -8  -9    2.00    0.40
   2  -8  -9    2.90    0.80
  -2  -8   9    2.00    0.50
  -2  -8   9    2.90    0.70
   1  -8  -9    4.90    0.90
  -1  -8   9    4.30    0.70
  -1  -8   9    5.50    0.80
  -1  -8   9    4.00    0.90
   1  -8  -9    4.70    0.70
   0  -8   9   11.90    1.00
   0  -8  -9   12.20    1.20
   0  -8   9   12.50    1.10
   0  -8   9   10.60    0.90
   0  -8  -9   12.20    1.00
   0  -8   9   10.40    1.00
   1  -8   9   27.80    1.90
   1  -8   9   31.50    2.00
   1  -8   9   28.80    2.00
  -1  -8  -9   30.60    2.10
  -2  -8  -9    0.30    0.30
   2  -8   9    0.30    0.30
   2  -8   9   -0.10    0.20
   2  -8   9    0.10    0.30
  -2  -8  -9   -0.10    0.30
   3  -8   9   -0.30    0.20
  -3  -9   9    1.50    0.30
  -2  -9   9   10.80    0.90
   2  -9  -9   12.30    0.90
   1  -9  -9   23.70    1.50
  -1  -9   9   19.00    1.40
   0  -9   9   12.60    1.00
  -9   0  10    0.00    0.20
  -8   0  10    1.10    0.30
  -8   0  10    0.80    0.30
  -8   0  10    0.50    0.30
  -7   0  10    0.40    0.30
  -7   0  10    0.20    0.30
  -7   0  10    0.40    0.30
  -6   0  10   26.60    1.80
  -6   0  10   12.20   10.00
  -6   0  10   26.60    1.80
  -6   0  10   22.20    1.70
  -5   0  10   12.10    1.00
  -5   0  10   19.50    5.20
  -5   0  10   12.50    1.10
  -4   0  10   48.90    3.00
  -4   0  10   45.20    7.10
  -4   0  10   43.60    3.00
  -3   0  10   70.79    4.80
  -3   0  10   70.69    4.50
  -3   0  10   71.99    9.20
  -2   0  10  270.17   16.50
  -2   0  10  273.37   16.60
  -2   0  10  289.97   20.10
  -1   0  10  481.95   29.20
   1   0 -10  495.05   29.50
  -1   0  10  489.75   33.10
  -1   0  10  504.65   29.20
   0   0  10    7.00    0.80
   0   0  10    7.00    1.00
   0   0 -10    5.80    1.00
  -1   0 -10   10.10    1.10
   1   0  10    9.70    1.00
  -1   0 -10    9.40    1.10
   1   0  10    9.60    1.00
   1   0  10   11.80    6.10
  -2   0 -10   18.10    1.40
  -2   0 -10   17.10    1.50
   2   0  10   15.70    1.40
   2   0  10   16.40    1.30
  -3   0 -10  132.39    8.30
  -3   0 -10  135.19    8.20
  -4   0 -10   30.70    2.20
  -4   0 -10   26.80    2.10
   4   0  10   29.90    1.90
  -5   0 -10    0.90    0.40
  -5   0 -10    0.70    0.40
  -6   0 -10    1.20    0.40
   6   0  10    1.30    0.30
   9  -1 -10   24.00    1.60
  -9  -1  10   18.40    1.40
  -9  -1  10   22.40    1.40
  -9   1  10   20.00    1.40
  -8  -1  10    1.10    0.30
  -8  -1  10    0.90    0.30
  -8   1  10    0.70    0.30
  -8   1  10    0.90    0.30
  -7  -1  10   17.00    1.30
  -7  -1  10   17.40    1.40
  -7  -1  10   17.90    1.30
  -7   1  10   18.20    1.40
  -7   1  10   18.40    1.40
  -6  -1  10   57.59    3.50
  -6  -1  10   49.20    3.50
  -6  -1  10   57.99    3.50
  -6   1  10   54.79    3.50
  -6   1  10   49.60    3.40
  -5  -1  10    8.80    4.80
  -5  -1  10   14.40    1.20
  -5  -1  10   11.10    1.10
  -5  -1  10   14.40    1.10
  -5   1  10   13.70    1.10
  -5   1  10   15.30    1.20
  -4  -1  10   31.40    2.10
  -4  -1  10   25.80    2.00
  -4  -1  10   30.40    2.00
  -4  -1  10   33.00    6.10
  -4  -1  10   33.20    7.30
  -4   1  10   46.20   11.70
  -4   1  10   38.50    6.70
  -4   1  10   29.90    2.10
  -4   1  10   26.30    2.00
  -3  -1  10   14.50    3.80
  -3  -1  10   12.10    1.00
  -3  -1  10   11.70    1.00
  -3   1  10   12.40    1.10
  -3   1  10   14.30    5.40
  -3   1  10   15.40    4.60
  -3   1  10   13.20    1.10
  -2  -1  10   18.00    1.40
   2  -1 -10   20.00    1.80
  -2  -1  10   25.20    4.60
  -2   1  10   21.60    1.50
  -2   1  10   30.30    6.30
  -2   1  10   16.80    1.50
  -2   1  10   29.60    5.60
  -1  -1  10   25.40    1.80
  -1  -1  10   39.30   14.20
   1  -1 -10   24.90    2.10
  -1  -1  10   28.10    5.50
   1  -1 -10   28.90    2.30
  -1  -1  10   28.20    2.10
   1   1 -10   28.60    2.20
  -1   1  10   26.30    1.90
  -1   1  10   31.70    5.70
  -1   1  10   23.90    1.90
   0  -1 -10   26.10    2.10
   0  -1 -10   29.30    2.30
   0  -1  10   28.20    1.90
   0  -1  10   27.40    1.90
   0   1  10   25.60    1.90
   0   1  10   25.60    1.90
   0   1 -10   28.30    2.20
  -1  -1 -10   69.29    4.40
  -1  -1 -10   67.29    4.30
   1  -1  10   61.39    4.10
   1  -1  10   65.59    4.20
   1  -1  10   61.29   10.90
  -1   1 -10   65.79    4.40
   1   1  10   68.59    4.20
  -1   1 -10   64.59    4.30
   1   1  10   63.89    4.20
   2  -1  10   42.60    2.90
   2  -1  10   42.30    2.90
   2  -1  10   47.40   12.00
  -2  -1 -10   41.00    3.00
  -2  -1 -10   46.20    3.00
   2   1  10   44.50    3.20
  -2   1 -10   42.50    3.30
  -2   1 -10   41.80    2.90
   2   1  10   44.20    8.70
   2   1  10   43.00    2.90
  -3  -1 -10   31.00    2.20
  -3  -1 -10   30.20    2.30
  -3   1 -10   31.40    2.30
  -3   1 -10   31.50    2.20
   3   1  10   31.10    2.30
  -4  -1 -10   13.50    1.30
   4  -1  10   16.00    1.10
  -4  -1 -10   14.70    1.30
  -4   1 -10   14.50    1.30
  -4   1 -10   17.30    1.40
   5  -1  10    5.60    0.60
  -5  -1 -10    4.90    0.70
  -5  -1 -10    3.80    0.60
  -5  -1 -10    4.90    0.90
  -5   1 -10    5.00    0.70
  -5   1 -10    6.20    0.70
   6  -1  10    2.90    0.60
  -6  -1 -10    1.60    0.40
  -6   1 -10    2.30    0.40
  -6   1 -10    1.70    0.30
   6   1  10    3.20    0.60
  -9  -2  10    1.00    0.20
  -9  -2  10    1.20    0.30
  -9  -2  10    1.50    0.30
   9  -2 -10    1.60    0.30
  -9   2  10    1.20    0.20
  -9   2  10    1.10    0.20
  -8  -2  10    4.30    0.50
   8  -2 -10    5.40    0.80
  -8  -2  10    4.20    0.60
  -8   2  10    5.10    0.60
  -8   2  10    4.30    0.50
  -7  -2  10   13.10    1.10
  -7  -2  10   13.40    1.20
  -7   2  10   13.20    1.10
  -7   2  10   12.10    1.00
  -6  -2  10   68.49    4.10
  -6  -2  10   62.79    4.20
  -6   2  10   68.59    4.20
  -6   2  10   60.89    4.10
  -5  -2  10   42.60    2.60
  -5  -2  10   28.60    7.20
  -5  -2  10   39.30    2.70
  -5   2  10   39.70    2.70
  -5   2  10   53.49    9.10
  -5   2  10   36.90    2.70
  -4  -2  10   63.79    4.70
  -4  -2  10   72.29    4.60
  -4  -2  10   80.89    8.50
  -4   2  10   73.69    4.70
  -4   2  10   73.89    4.70
  -4   2  10   89.69    9.90
  -4   2  10   89.19   11.60
  -3  -2  10   49.00    3.40
  -3  -2  10   51.19    3.30
   3  -2 -10   52.69    3.70
  -3   2  10   51.89    3.40
  -3   2  10   56.49    8.60
  -2  -2  10  225.48   17.20
  -2  -2  10  222.68   13.30
  -2   2  10  214.78   13.40
  -2   2  10  225.78   13.40
  -2   2  10  225.88   18.20
  -2   2  10  218.58   18.60
  -1  -2  10   21.70    1.70
   1  -2 -10   21.70    2.30
  -1  -2  10   30.20    5.40
   1   2 -10   27.00    2.20
  -1   2  10   25.20    6.40
  -1   2  10   26.20    1.90
  -1   2  10   26.20    1.80
   0  -2 -10  165.28    9.70
   0  -2 -10  154.48    9.50
   0  -2  10  147.49    9.40
   0  -2  10  150.98    9.50
   0   2  10  148.19   17.60
   0   2 -10  156.88    9.70
   0   2  10  161.78    9.70
   0   2  10  153.38    9.50
  -1  -2 -10   20.00    1.50
  -1  -2 -10   17.20    1.50
   1  -2  10   15.60    1.30
   1   2  10   18.70    6.60
   1   2  10   16.60    1.40
  -1   2 -10   15.90    1.50
   1   2  10   17.90    1.40
  -2  -2 -10   28.70    2.10
  -2  -2 -10   28.70    2.10
   2  -2  10   28.70    2.00
   2   2  10   27.80    8.30
  -2   2 -10   27.60    2.10
   2   2  10   32.00    2.30
   2   2  10   32.10    2.20
  -2   2 -10   29.10    2.20
  -3  -2 -10   37.20    2.60
   3  -2  10   35.90    2.40
   3   2  10   38.50    2.70
  -3   2 -10   40.80    2.70
  -3   2 -10   34.20    2.60
  -4  -2 -10   18.80    1.70
   4  -2  10   22.70    1.50
   4  -2  10   23.90    1.60
  -4  -2 -10   23.10    1.80
  -4   2 -10   23.30    1.80
  -4   2 -10   22.00    1.80
  -5  -2 -10   15.90    1.30
  -5  -2 -10   15.60    1.30
   5  -2  10   19.40    1.20
  -5   2 -10   14.30    1.30
  -5   2 -10   16.30    1.30
  -6  -2 -10    6.00    0.70
   6  -2  10    8.30    0.90
  -6   2 -10    6.10    0.60
  -9  -3  10    2.40    0.40
  -9   3  10    2.00    0.30
  -8  -3  10    1.50    0.40
  -8  -3  10    1.90    0.30
  -8  -3  10    1.30    0.40
   8  -3 -10    1.80    0.30
   8  -3 -10    1.60    0.30
  -8   3  10    1.50    0.40
  -8   3  10    1.50    0.30
   7  -3 -10   10.70    0.90
  -7  -3  10   10.70    1.00
  -7  -3  10   10.60    1.10
  -7  -3  10   11.60    0.90
   7  -3 -10   11.70    1.10
  -7   3  10   10.40    0.90
  -7   3  10    9.80    0.90
   6  -3 -10   19.10    1.60
   6  -3 -10   18.70    1.30
  -6  -3  10   18.40    1.40
  -6  -3  10   18.40    1.50
  -6   3  10   18.40    1.40
  -6   3  10   16.00    1.40
   5  -3 -10   61.99    4.00
   5  -3 -10   51.49    3.70
  -5  -3  10   60.29    3.90
  -5  -3  10   62.09    3.70
   5  -3 -10   55.29    3.50
  -5  -3  10   50.79    9.80
  -5   3  10   59.29    3.70
  -5   3  10   54.59   10.50
  -5   3  10   54.89    3.70
   4  -3 -10  262.47   14.90
   4  -3 -10  210.08   14.40
  -4  -3  10  230.58   14.70
  -4  -3  10  228.68   19.70
  -4   3  10  270.57   20.40
  -4   3  10  238.88   14.70
  -4   3  10  263.17   14.80
  -4   3  10  252.97   20.20
  -3  -3  10   32.20    2.10
  -3  -3  10   31.90    2.30
  -3  -3  10   32.40    6.40
  -3  -3  10   29.40    2.10
   3  -3 -10   33.90    2.40
  -3   3  10   39.90    7.40
  -3   3  10   31.30    2.20
  -3   3  10   30.40    2.20
  -3   3  10   31.00    8.40
   2  -3 -10   55.69    3.40
  -2  -3  10   49.90    3.20
  -2  -3  10   48.10    3.40
   2  -3 -10   49.10    3.70
  -2  -3  10   46.30    3.20
  -2   3  10   51.59    3.30
  -2   3  10   62.19    9.20
  -2   3  10   46.40    7.90
  -1  -3  10  224.88   17.20
  -1  -3  10  199.58   12.60
   1  -3 -10  208.78   13.00
  -1  -3  10  193.78   12.50
  -1  -3  10  214.28   12.60
  -1  -3  10  209.88   12.70
   1  -3 -10  195.28   12.50
  -1   3  10  203.08   18.50
  -1   3  10  206.18   20.50
  -1   3  10  224.48   12.70
   1   3 -10  229.48   13.10
   0  -3  10    6.40    0.90
   0  -3  10    6.80    0.70
   0  -3 -10    8.70    0.80
   0  -3  10    7.50    0.80
   0  -3 -10    9.00    1.10
   0   3  10    7.90    0.90
   0   3 -10    7.50    0.90
   0   3  10    0.00    5.90
  -1  -3 -10  104.09    6.90
  -1  -3 -10  114.19    6.80
   1  -3  10  105.59    6.90
   1  -3  10  102.39    6.80
   1   3  10  120.89   13.40
  -1   3 -10  111.39    7.20
   2  -3  10    2.70    0.60
  -2  -3 -10    1.70    0.50
  -2  -3 -10    2.20    0.50
  -2  -3 -10    1.80    0.50
   2   3  10    1.50    0.40
   2   3  10    2.00    0.50
  -2   3 -10    1.90    0.50
   3  -3  10    1.40    0.40
  -3  -3 -10    2.20    0.60
  -3  -3 -10    1.80    0.60
  -3  -3 -10    1.40    0.50
   3  -3  10    1.70    0.40
   3   3  10    1.30    0.50
  -3   3 -10    1.70    0.50
  -4  -3 -10   12.70    1.30
  -4  -3 -10   11.60    1.20
   4  -3  10   13.30    1.00
   4  -3  10   14.30    1.20
  -4  -3 -10   14.80    1.20
  -4   3 -10   13.30    1.20
  -5  -3 -10    2.30    0.60
  -5  -3 -10    1.30    0.40
  -5  -3 -10    1.70    0.40
   5  -3  10    2.00    0.70
   5  -3  10    1.70    0.30
   5  -3  10    2.30    0.50
  -5   3 -10    1.60    0.40
  -6  -3 -10    2.10    0.30
   6  -3  10    2.90    0.50
  -6   3 -10    2.50    0.40
  -8  -4  10    5.10    0.60
  -8  -4  10    5.20    0.60
   8  -4 -10    5.40    0.50
   8  -4 -10    4.50    0.50
  -8   4  10    5.10    0.50
   7  -4 -10    0.40    0.40
  -7  -4  10    0.60    0.20
  -7  -4  10    0.30    0.30
  -7  -4  10    0.40    0.30
   7  -4 -10    0.40    0.30
  -7   4  10    0.30    0.30
  -6  -4  10   14.60    1.30
   6  -4 -10   15.10    1.30
   6  -4 -10   14.00    1.10
  -6  -4  10   15.30    1.10
  -6  -4  10   14.50    1.30
  -6   4  10   12.40    1.20
   5  -4 -10   36.00    2.70
  -5  -4  10   39.50    2.70
  -5  -4  10   41.10    2.50
   5  -4 -10   37.10    2.50
   5  -4 -10   41.10    2.70
  -5  -4  10   37.80    2.70
  -5   4  10   37.90    2.60
  -4  -4  10   16.00    7.00
  -4  -4  10   26.20    1.90
  -4  -4  10   27.10    1.80
  -4  -4  10   27.50    2.10
   4  -4 -10   27.00    2.00
   4  -4 -10   26.10    1.80
   4  -4 -10   27.80    2.00
  -4   4  10   30.10    8.50
  -4   4  10   28.70    2.00
  -3  -4  10  331.77   18.70
  -3  -4  10  315.67   19.00
   3  -4 -10  326.47   18.80
  -3  -4  10  304.67   18.80
   3  -4 -10  278.47   19.10
   3  -4 -10  327.67   19.00
  -3  -4  10  304.17   24.50
  -3   4  10  330.17   18.90
  -3   4  10  293.47   24.00
  -3   4  10  337.47   25.40
  -2  -4  10   56.69    3.60
  -2  -4  10   55.79    3.80
   2  -4 -10   61.79    4.30
  -2  -4  10   61.89    8.60
  -2  -4  10   55.19    3.60
  -2   4  10   55.69    3.90
  -2   4  10   66.69    9.40
   2   4 -10   54.79    4.10
   1  -4 -10   21.70    1.70
  -1  -4  10   19.90    1.40
  -1  -4  10   18.90    1.50
   1  -4 -10   20.80    1.60
  -1  -4  10   19.60    1.70
  -1  -4  10   19.50    4.90
   1  -4 -10   19.90    1.80
   1   4 -10   19.70    1.80
  -1   4  10   21.40    1.80
  -1   4  10   31.30    7.90
   0  -4  10  106.29    6.20
   0  -4  10   99.79    6.30
   0  -4  10  100.09    6.40
   0  -4 -10  107.29    6.50
   0  -4 -10   97.99    6.50
   0  -4  10  106.39    7.60
   0  -4 -10   97.39    6.40
   0  -4  10  100.99    6.20
   0  -4  10   95.79    6.30
   0   4 -10  107.99    6.60
   0   4  10   79.89   14.60
   0   4  10  111.39    6.50
  -1  -4 -10    9.60    1.10
   1  -4  10    7.50    0.90
   1  -4  10    8.80    0.80
   1  -4  10    7.30    1.00
  -1  -4 -10    8.70    0.90
  -1  -4 -10    9.20    1.10
   1  -4  10    8.40    0.90
  -1   4 -10    7.00    1.00
   1   4  10    8.40    1.00
   1   4  10   19.00   13.20
  -2  -4 -10    3.80    1.00
  -2  -4 -10    4.30    0.70
   2  -4  10    3.80    0.60
   2  -4  10    3.60    0.80
  -2  -4 -10    4.40    0.90
   2  -4  10    3.20    0.80
   2   4  10    4.60    0.80
  -2   4 -10    4.00    0.80
   3  -4  10    0.90    0.30
  -3  -4 -10    1.20    0.40
  -3  -4 -10    2.00    0.50
  -3  -4 -10    1.50    0.40
   3  -4  10    1.40    0.40
  -3  -4 -10    1.60    0.60
   3  -4  10    1.20    0.70
  -3   4 -10    1.10    0.50
   3   4  10    0.80    0.40
   4  -4  10   14.00    1.60
  -4  -4 -10   13.70    1.30
  -4  -4 -10   12.00    1.20
   4  -4  10   16.60    1.20
  -4  -4 -10   17.30    1.20
   4  -4  10   15.70    1.10
  -4   4 -10   14.20    1.30
   5  -4  10   11.20    0.80
   5  -4  10    9.20    1.10
   5  -4  10   12.20    0.90
  -5  -4 -10    9.50    0.90
  -8  -5  10    3.20    0.40
   8  -5 -10    2.90    0.40
  -8   5  10    2.10    0.30
  -7  -5  10    0.20    0.30
   7  -5 -10    0.20    0.30
  -7  -5  10    0.20    0.30
   7  -5 -10    0.40    0.20
  -7   5  10    0.00    0.20
  -6  -5  10    9.50    1.00
  -6  -5  10    9.40    1.00
   6  -5 -10   10.40    0.80
   6  -5 -10   10.00    1.00
  -6   5  10    9.00    0.90
   5  -5 -10    7.40    0.70
   5  -5 -10    8.70    1.00
  -5  -5  10    9.20    1.00
  -5  -5  10    9.30    1.00
   5  -5 -10    7.00    1.00
  -5   5  10    6.50    0.80
   4  -5 -10   18.00    1.70
   4  -5 -10   18.90    1.60
  -4  -5  10   21.40    1.60
  -4  -5  10   21.10    1.60
   4  -5 -10   15.00    1.70
  -4   5  10   16.60    1.50
   3  -5 -10  141.99    8.40
  -3  -5  10  137.29    8.60
   3  -5 -10  132.39    8.20
   3  -5 -10  136.29    8.50
   3  -5 -10  143.89    8.70
  -3  -5  10  142.69    8.50
  -3   5  10  141.79    8.50
   3   5 -10  126.89    8.80
  -2  -5  10   54.19    3.60
   2  -5 -10   54.69    3.60
  -2  -5  10   55.99    3.70
   2  -5 -10   54.29    3.70
   2  -5 -10   52.29    3.70
  -2  -5  10   54.39    3.50
   2   5 -10   54.99    3.90
  -2   5  10   58.69    3.70
  -1  -5  10   24.00    1.80
  -1  -5  10   25.60    2.00
   1  -5 -10   27.50    2.00
  -1  -5  10   24.50    1.80
   1  -5 -10   25.20    2.10
   1  -5 -10   26.60    1.90
   1  -5 -10   25.80    1.90
  -1  -5  10   25.20    1.90
  -1   5  10   25.80    2.00
   1   5 -10   25.30    2.10
   0  -5  10   11.20    1.10
   0  -5  10   10.80    1.10
   0  -5 -10   10.50    1.00
   0  -5 -10   10.60    1.10
   0  -5 -10   11.50    1.20
   0  -5 -10   10.90    1.30
   0  -5  10   10.80    1.00
   0  -5  10   10.90    1.20
   0   5 -10   10.20    1.20
   0   5  10   10.50    1.10
  -1  -5 -10    9.00    0.90
  -1  -5 -10    9.10    1.30
   1  -5  10   10.30    1.00
   1  -5  10   10.10    1.10
   1  -5  10   11.10    0.90
   1  -5  10   10.60    1.10
  -1  -5 -10    8.50    1.10
   1   5  10    8.90    1.00
  -2  -5 -10   16.10    1.30
   2  -5  10   17.10    1.90
  -2  -5 -10   17.80    1.60
   2  -5  10   19.40    1.50
   2  -5  10   17.20    1.50
   2  -5  10   18.50    1.40
  -2  -5 -10   20.50    1.60
   2   5  10   17.80    1.50
  -2   5 -10   19.30    1.50
   3  -5  10    0.00    0.30
   3  -5  10    0.10    0.40
  -3  -5 -10    0.20    0.40
   3  -5  10    0.10    0.50
  -3  -5 -10    0.30    0.40
   3  -5  10    0.00    0.30
  -3  -5 -10    0.40    0.30
  -3   5 -10    0.40    0.40
   4  -5  10   29.10    2.40
   4  -5  10   35.10    2.00
   4  -5  10   36.00    2.10
  -4  -5 -10   28.60    2.20
  -4   5 -10   27.70    2.10
   5  -5  10    9.80    0.90
  -5  -5 -10    9.30    0.80
  -5   5 -10    8.50    0.80
  -7  -6  10   13.00    1.00
   7  -6 -10   13.50    0.90
   7  -6 -10   12.80    0.90
   6  -6 -10   26.50    1.80
   6  -6 -10   25.90    1.70
  -6  -6  10   27.30    1.90
  -6  -6  10   28.00    1.90
   5  -6 -10   17.30    1.30
  -5  -6  10   17.90    1.50
  -5  -6  10   18.90    1.50
   5  -6 -10   17.30    1.50
  -4  -6  10   50.09    3.20
   4  -6 -10   49.70    3.20
  -4  -6  10   45.90    3.30
   4  -6 -10   49.20    3.00
   4  -6 -10   52.99    3.20
  -4   6  10   44.10    3.20
   3  -6 -10   36.50    2.20
   3  -6 -10   36.30    2.60
   3  -6 -10   38.10    2.50
  -3  -6  10   33.70    2.60
  -3  -6  10   34.40    2.50
   3  -6 -10   33.90    2.40
  -3   6  10   36.90    2.50
  -2  -6  10    9.60    0.90
  -2  -6  10   11.80    1.20
  -2  -6  10    9.60    1.10
   2  -6 -10   10.70    1.30
   2  -6 -10   11.20    1.10
   2  -6 -10   11.00    0.90
  -2   6  10   10.10    1.00
  -1  -6  10    1.20    0.50
  -1  -6  10    1.50    0.40
   1  -6 -10    1.70    0.50
  -1  -6  10    1.50    0.40
   1  -6 -10    1.40    0.30
   1  -6 -10    2.00    0.70
   1  -6 -10    1.40    0.50
  -1  -6  10    1.30    0.50
  -1   6  10    1.10    0.40
   0  -6  10   23.00    1.80
   0  -6 -10   24.40    1.70
   0  -6 -10   24.30    2.00
   0  -6  10   24.20    1.70
   0  -6  10   23.00    1.70
   0  -6  10   22.20    1.80
   0  -6 -10   24.60    1.90
   0   6  10   23.30    1.80
   1  -6  10   15.40    1.20
   1  -6  10   16.50    1.30
   1  -6  10   12.50    1.40
  -1  -6 -10   13.80    1.30
   1  -6  10   12.50    1.30
   1  -6  10   14.20    1.30
  -1  -6 -10   15.90    1.50
   1   6  10   13.90    1.20
  -2  -6 -10   14.60    1.30
  -2  -6 -10   11.10    1.20
   2  -6  10   10.90    1.30
   2  -6  10   13.90    1.10
   2  -6  10   15.80    1.20
   2  -6  10   13.90    1.20
  -2   6 -10   12.20    1.10
   3  -6  10    2.10    0.40
   3  -6  10    3.00    0.50
   3  -6  10    1.90    0.60
  -3  -6 -10    2.10    0.50
  -3   6 -10    1.80    0.40
   4  -6  10    0.60    0.20
   4  -6  10    0.60    0.20
  -4  -6 -10    0.30    0.30
   4  -6  10    0.50    0.30
  -6  -7  10   15.90    1.20
  -6  -7  10   16.90    1.30
   6  -7 -10   20.40    1.20
   5  -7 -10    3.60    0.70
  -5  -7  10    3.30    0.60
   5  -7 -10    3.40    0.40
  -5  -7  10    4.00    0.70
  -4  -7  10   17.30    1.40
  -4  -7  10   14.80    1.50
   4  -7 -10   16.90    1.40
   4  -7 -10   17.60    1.10
  -4   7  10   14.30    1.20
  -3  -7  10    7.10    0.90
   3  -7 -10    6.30    0.60
   3  -7 -10    7.20    0.90
  -3  -7  10    6.70    0.80
  -3   7  10    5.70    0.70
   2  -7 -10   33.90    2.30
  -2  -7  10   31.30    2.40
  -2  -7  10   34.20    2.30
   2  -7 -10   34.40    2.40
  -1  -7  10    3.70    0.80
  -1  -7  10    3.00    0.70
   1  -7 -10    2.60    0.50
   1  -7 -10    3.40    1.00
  -1  -7  10    3.40    0.70
   1  -7 -10    2.50    0.60
  -1   7  10    2.10    0.40
   0  -7  10   15.70    1.30
   0  -7 -10   16.70    1.20
   0  -7 -10   13.40    1.20
   0  -7  10   14.50    1.20
   0  -7 -10   16.10    1.50
   0  -7  10   15.90    1.30
   0  -7  10   14.00    1.30
   0   7  10   13.20    1.20
  -1  -7 -10   16.50    1.50
   1  -7  10   20.60    1.40
   1  -7  10   22.70    1.50
   1  -7  10   20.80    1.50
  -1  -7 -10   20.40    1.70
   2  -7  10   23.40    1.80
   2  -7  10   24.60    1.70
   2  -7  10   27.40    1.80
  -2  -7 -10   28.00    1.90
   3  -7  10    5.60    0.60
   3  -7  10    5.70    0.50
   5  -8 -10   19.30    1.30
   4  -8 -10    0.90    0.50
  -4  -8  10    0.40    0.30
  -4  -8  10    0.40    0.30
  -3  -8  10   10.20    0.90
  -3  -8  10    9.70    0.90
   3  -8 -10    9.00    0.90
   3  -8 -10   10.50    0.90
   2  -8 -10   11.50    1.00
   2  -8 -10   12.00    1.10
  -2  -8  10   11.80    1.00
  -2  -8  10    9.50    1.00
   1  -8 -10   16.20    1.20
   1  -8 -10   16.60    1.40
  -1  -8  10   14.40    1.20
  -1  -8  10   16.60    1.30
   0  -8  10    3.80    0.60
   0  -8  10    3.70    0.50
   0  -8  10    5.50    0.70
   0  -8 -10    4.80    0.80
   1  -8  10   26.50    1.70
   1  -8  10   24.90    1.70
   1  -8  10   25.90    1.80
  -1  -8 -10   30.40    1.90
   2  -8  10    0.70    0.20
   9   0 -11   19.80    1.30
  -9   0  11   21.10    1.40
  -8   0  11    3.00    0.50
  -7   0  11    1.90    0.40
  -7   0  11    1.60    0.40
  -6   0  11   14.60    1.20
  -6   0  11   13.80    1.20
  -5   0  11   17.70    6.60
  -5   0  11   16.30    1.30
  -5   0  11   13.90    1.20
  -4   0  11    9.10    0.90
  -4   0  11    1.90    4.30
  -4   0  11   10.60    0.90
  -3   0  11    2.10    0.40
  -3   0  11    2.20    0.40
   2   0 -11    8.80    1.20
  -2   0  11    8.00    0.80
   2   0 -11   10.10    1.30
  -2   0  11    7.50    0.90
  -1   0  11  163.58    9.50
   1   0 -11  157.08    9.90
   1   0 -11  160.98    9.80
  -1   0  11  129.79   14.80
  -1   0  11  156.98    9.50
   0   0  11   25.20    1.80
   0   0 -11   26.90    2.10
   0   0  11   25.00    1.90
   0   0  11   40.80    9.10
   0   0 -11   25.00    2.00
   1   0  11   37.00    2.60
  -1   0 -11   38.20    2.90
   1   0  11   38.00    9.30
   1   0  11   35.80    2.50
  -1   0 -11   38.00    2.70
   2   0  11   74.69    4.60
   2   0  11   52.19   13.90
  -2   0 -11   71.39    4.70
   2   0  11   73.19    4.70
  -2   0 -11   75.79    4.80
  -3   0 -11   35.00    2.40
  -3   0 -11   33.10    2.40
  -4   0 -11    6.20    0.80
   4   0  11    6.30    0.60
  -4   0 -11    5.00    0.70
  -5   0 -11    1.00    0.40
  -5   0 -11    0.90    0.30
  -5   0 -11    1.40    0.40
   6   0  11   -0.10    0.10
  -6   0 -11    0.40    0.20
  -6   0 -11   -0.10    0.20
   6   0  11    0.00    0.30
  -9  -1  11    8.20    0.70
  -9  -1  11    7.10    0.60
   9  -1 -11    7.40    0.70
  -9   1  11    6.50    0.60
  -8  -1  11   39.20    2.60
  -8  -1  11   45.90    2.70
   8  -1 -11   42.90    2.60
  -8   1  11   39.40    2.70
  -8   1  11   40.60    2.60
  -7  -1  11   35.90    2.40
  -7  -1  11   36.00    2.40
  -7   1  11   34.70    2.40
  -7   1  11   38.20    2.40
  -6  -1  11   66.29    3.90
  -6  -1  11   64.99    4.00
  -6  -1  11   57.99    4.00
  -6   1  11   57.69    4.00
  -6   1  11   64.69    4.00
  -5  -1  11   52.09    3.30
  -5  -1  11   66.89   10.30
  -5  -1  11   54.29    3.30
  -5  -1  11   44.60    3.30
  -5   1  11   49.00    3.30
  -5   1  11   36.70    8.50
  -5   1  11   54.69    3.40
  -4  -1  11   31.40    2.20
  -4  -1  11   39.60    8.50
  -4  -1  11   31.70    2.20
  -4   1  11   31.50    2.20
  -4   1  11   30.20    2.20
  -4   1  11   40.40    7.30
   3  -1 -11   97.49    6.60
  -3  -1  11  108.69   10.40
  -3  -1  11  103.39    6.20
  -3  -1  11   99.79    6.20
  -3   1  11   99.99    6.30
  -3   1  11  101.19   11.50
  -3   1  11   98.99    6.30
  -2  -1  11   14.00    1.10
   2  -1 -11   14.30    1.50
  -2  -1  11   13.80    1.10
  -2  -1  11   11.30    1.00
   2  -1 -11   13.90    1.60
   2   1 -11   11.90    1.40
  -2   1  11   13.60    1.20
   2   1 -11   12.60    1.70
  -2   1  11   13.70    1.10
  -2   1  11    5.40    7.60
   1  -1 -11  107.79    6.90
   1  -1 -11  101.09    6.60
  -1  -1  11  107.29    6.40
  -1  -1  11  101.59    6.40
   1   1 -11  106.29    6.80
   1   1 -11   99.29    6.80
  -1   1  11  102.09    6.40
  -1   1  11  104.39    6.50
   0  -1 -11   24.10    2.00
   0  -1  11   24.40    1.70
   0  -1 -11   22.70    1.90
   0  -1  11   24.10    1.70
   0   1 -11   25.90    2.00
   0   1  11   21.50    1.80
   0   1  11   22.20    1.70
   0   1  11   24.10    7.90
   0   1 -11   24.50    2.00
  -1  -1 -11   51.09    4.20
   1  -1  11   60.39    3.80
   1  -1  11   58.99    3.80
  -1  -1 -11   53.09    4.30
   1   1  11   57.49    3.90
   1   1  11   73.89   10.60
  -1   1 -11   61.29    3.90
   1   1  11   58.29    3.80
  -1   1 -11   57.89    4.00
   2  -1  11  136.39    8.70
  -2  -1 -11  149.88    8.90
  -2  -1 -11  142.29    8.90
  -2   1 -11  149.39    8.90
   2   1  11  136.69    8.80
   2   1  11  139.49    8.80
  -2   1 -11  152.08    8.90
  -3  -1 -11    4.00    0.70
  -3  -1 -11    3.90    0.90
  -3   1 -11    4.00    0.70
  -3   1 -11    4.30    0.80
   3   1  11    3.50    0.70
  -4  -1 -11    9.20    1.00
  -4  -1 -11   10.60    1.10
   4  -1  11   13.30    0.90
  -4   1 -11   11.40    1.10
  -4   1 -11   12.30    1.10
   5  -1  11    4.40    0.50
  -5  -1 -11    3.50    0.60
  -5  -1 -11    4.00    0.60
  -5   1 -11    2.90    0.50
  -5   1 -11    3.10    0.60
   6  -1  11    3.50    0.50
  -6  -1 -11    3.10    0.40
  -9  -2  11    9.10    0.70
  -9  -2  11    8.30    0.60
   8  -2 -11    3.20    0.50
  -8  -2  11    3.10    0.40
  -8  -2  11    2.80    0.40
   8  -2 -11    2.90    0.60
  -8   2  11    2.60    0.40
  -8   2  11    2.60    0.40
  -7  -2  11   39.30    2.50
  -7  -2  11   38.90    2.60
   7  -2 -11   39.40    2.40
  -7   2  11   36.30    2.50
  -7   2  11   39.50    2.60
   6  -2 -11   32.90    2.30
  -6  -2  11   33.00    2.60
  -6  -2  11   35.00    2.30
  -6   2  11   35.10    2.50
  -6   2  11   36.80    2.40
  -5  -2  11   30.70    2.00
  -5  -2  11   27.10    2.00
   5  -2 -11   23.60    1.70
  -5   2  11   26.70    1.90
  -5   2  11   28.30    2.00
  -4  -2  11   49.60    3.10
  -4  -2  11   43.60    3.10
   4  -2 -11   47.60    3.50
  -4  -2  11   50.19    8.80
  -4   2  11   47.50    3.10
  -4   2  11   46.20    3.30
  -3  -2  11   85.39   10.20
  -3  -2  11   81.79    5.60
  -3  -2  11   90.79    5.50
   3  -2 -11   92.69    5.90
  -3  -2  11   78.29    5.40
  -3   2  11   91.79    5.60
  -3   2  11  102.39   10.60
  -3   2  11   94.29    5.60
  -2  -2  11  111.79    7.70
  -2  -2  11  125.49    7.70
   2  -2 -11  122.89    8.20
  -2  -2  11  118.39    7.80
   2  -2 -11  129.39    8.00
   2   2 -11  132.09    8.30
  -2   2  11  128.29    7.80
  -2   2  11  132.19   14.30
  -2   2  11  154.98   13.70
  -2   2  11  131.49    7.80
   1  -2 -11   22.30    1.90
  -1  -2  11   20.20    1.50
   1  -2 -11   16.60    1.50
   1  -2 -11   22.20    1.70
  -1  -2  11   18.40    1.40
  -1  -2  11   19.00    1.50
  -1   2  11   20.60    1.60
  -1   2  11   21.90    1.60
  -1   2  11    9.40    7.00
   1   2 -11   22.10    1.90
   0  -2 -11   28.40    2.10
   0  -2  11   29.60    2.00
   0  -2  11   25.90    2.00
   0  -2 -11   32.50    2.30
   0   2 -11   31.00    2.30
   0   2  11   27.40    2.10
   0   2  11   26.90    2.00
  -1  -2 -11  190.08   11.90
  -1  -2 -11  204.48   12.00
   1  -2  11  200.98   11.80
   1   2  11  195.48   11.90
   1   2  11  190.28   11.90
  -1   2 -11  198.28   12.10
   2  -2  11   62.09    4.00
  -2  -2 -11   56.59    4.00
  -2  -2 -11   62.49    4.10
  -2  -2 -11   67.69    4.20
  -2   2 -11   62.49    4.10
  -2   2 -11   65.49    4.20
   2   2  11   64.79    4.20
   2   2  11   63.99    4.10
   3  -2  11   34.80    2.30
   3  -2  11   33.30    2.20
  -3  -2 -11   32.50    2.30
  -3   2 -11   37.20    2.50
  -3   2 -11   29.90    2.40
   3   2  11   33.20    2.40
  -4  -2 -11    1.10    0.50
   4  -2  11    1.20    0.30
   4  -2  11    1.30    0.30
  -4  -2 -11    0.90    0.40
  -4  -2 -11    1.50    0.50
  -4   2 -11    1.00    0.50
  -4   2 -11    1.20    0.40
  -5  -2 -11    8.30    0.80
   5  -2  11    9.20    1.00
  -5  -2 -11    7.20    0.80
  -5   2 -11    7.40    0.80
   9  -3 -11    0.20    0.30
  -8  -3  11    1.50    0.30
  -8  -3  11    1.50    0.30
   8  -3 -11    1.10    0.30
  -8  -3  11    1.40    0.40
   8  -3 -11    1.20    0.30
  -8   3  11    1.10    0.30
  -8   3  11    1.00    0.20
  -7  -3  11   24.50    1.70
  -7  -3  11   21.80    1.70
  -7  -3  11   25.30    1.60
   7  -3 -11   23.20    1.70
  -7   3  11   21.20    1.60
  -7   3  11   19.70    1.60
  -6  -3  11    1.90    0.50
  -6  -3  11    1.70    0.40
   6  -3 -11    1.80    0.30
  -6  -3  11    1.90    0.50
  -6   3  11    1.10    0.30
  -6   3  11    1.80    0.40
  -5  -3  11    9.90    1.00
  -5  -3  11   10.00    1.00
   5  -3 -11   11.00    0.90
  -5  -3  11    9.70    0.90
   5  -3 -11   10.20    1.20
   5  -3 -11   11.20    1.20
  -5   3  11   10.40    1.00
  -5   3  11   11.60    1.00
  -4  -3  11  202.28   11.70
  -4  -3  11  188.88   11.90
  -4  -3  11  178.58   17.20
   4  -3 -11  209.08   11.90
  -4  -3  11  181.88   11.70
  -4   3  11  183.78   11.80
  -4   3  11  205.98   18.30
  -4   3  11  196.58   11.80
  -4   3  11  214.78   19.30
  -3  -3  11  153.38    8.80
  -3  -3  11  151.68    9.10
  -3  -3  11  145.59    8.80
  -3  -3  11  130.39   14.00
   3  -3 -11  160.08    9.30
   3  -3 -11  128.39    9.30
  -3   3  11  132.89   14.50
  -3   3  11  142.49    8.90
  -3   3  11  163.48   16.00
  -3   3  11  143.09    8.90
   2  -3 -11   16.90    1.40
  -2  -3  11   15.30    1.40
   2  -3 -11   15.30    1.40
  -2  -3  11   21.90    5.40
   2  -3 -11   17.40    1.40
  -2  -3  11   15.90    1.40
   2  -3 -11   17.50    1.70
  -2   3  11   17.50    1.70
  -2   3  11   19.10    6.00
  -2   3  11   16.50    1.30
   2   3 -11   17.40    1.80
  -2   3  11   27.80    7.40
   1  -3 -11    4.30    0.60
   1  -3 -11    3.20    0.70
  -1  -3  11   10.30    4.20
  -1  -3  11    3.60    0.50
  -1  -3  11    2.60    0.50
  -1  -3  11    2.70    0.60
   1  -3 -11    2.70    0.70
  -1  -3  11    2.70    0.60
   1   3 -11    2.50    0.90
  -1   3  11   10.20    6.70
  -1   3  11    3.10    0.60
   0  -3  11   92.89    6.10
   0  -3  11   94.99    6.30
   0  -3 -11  109.09    6.50
   0  -3  11  104.59    6.20
   0  -3  11   94.29    6.10
   0   3  11  101.49    6.30
   0   3 -11  105.79    6.50
   1  -3  11   14.70    1.20
   1  -3  11   14.80    1.10
   1  -3  11   12.60    1.30
  -1  -3 -11   15.50    1.40
  -1  -3 -11   14.10    1.30
   1   3  11   15.10    1.30
  -1   3 -11   14.90    1.40
   1   3  11   12.30    1.20
  -2  -3 -11   86.69    5.60
  -2  -3 -11   83.59    5.40
   2  -3  11   84.59    5.30
   2  -3  11   85.49    5.30
  -2   3 -11   93.19    5.60
   2   3  11   80.59    5.50
   2   3  11   87.69    5.50
   3  -3  11    1.00    0.40
   3  -3  11    1.00    0.30
  -3  -3 -11    1.20    0.40
  -3  -3 -11    1.10    0.40
  -3  -3 -11    1.10    0.50
   3   3  11    0.90    0.40
  -3   3 -11    1.30    0.50
   4  -3  11    0.90    0.20
  -4  -3 -11    0.20    0.40
  -4  -3 -11    0.50    0.40
  -4  -3 -11    0.70    0.30
   4  -3  11    0.50    0.30
   4  -3  11    0.40    0.50
  -4   3 -11    0.40    0.40
  -5  -3 -11    8.50    0.70
  -5  -3 -11    6.30    0.70
  -5   3 -11    7.50    0.70
   8  -4 -11    2.00    0.30
  -8  -4  11    3.00    0.50
  -8  -4  11    2.70    0.40
   8  -4 -11    2.30    0.40
  -8   4  11    1.80    0.40
  -7  -4  11    2.30    0.50
   7  -4 -11    1.70    0.40
   7  -4 -11    1.70    0.30
  -7  -4  11    2.00    0.40
  -7   4  11    1.40    0.40
  -6  -4  11    5.20    0.70
   6  -4 -11    3.80    0.50
  -6  -4  11    5.80    0.80
  -6  -4  11    5.10    0.50
   6  -4 -11    4.50    0.80
  -6   4  11    4.20    0.60
  -5  -4  11   51.79    3.30
   5  -4 -11   44.00    3.10
  -5  -4  11   48.70    3.00
  -5  -4  11   47.80    3.30
   5  -4 -11   55.39    3.30
   5  -4 -11   46.60    3.00
  -5   4  11   44.50    3.20
  -4  -4  11    0.70    0.30
   4  -4 -11    0.10    0.50
  -4  -4  11    0.90    0.40
   4  -4 -11    0.90    0.50
  -4  -4  11    0.20    0.40
  -4   4  11    0.40    0.40
  -3  -4  11   73.59    4.40
  -3  -4  11   72.49    4.60
  -3  -4  11   71.79    4.70
   3  -4 -11   64.89    4.90
   3  -4 -11   77.19    4.70
  -3  -4  11   68.39    4.40
   3  -4 -11   72.79    4.60
  -3   4  11   74.99    4.60
   3   4 -11   66.69    5.00
  -2  -4  11   76.09    4.70
   2  -4 -11   80.49    5.00
   2  -4 -11   74.79    5.00
   2  -4 -11   76.69    4.80
  -2  -4  11   79.39    4.70
  -2  -4  11   76.29    4.80
  -2  -4  11   72.69    4.90
   2  -4 -11   66.89    5.10
   2   4 -11   76.59    5.20
  -2   4  11   80.29    4.90
   1  -4 -11    4.80    0.80
  -1  -4  11    5.40    0.60
  -1  -4  11   -2.30    6.70
   1  -4 -11    5.80    0.90
  -1  -4  11    4.40    0.70
   1  -4 -11    3.80    0.80
  -1  -4  11    5.50    0.80
   1  -4 -11    4.90    0.90
  -1  -4  11    5.50    0.70
  -1  -4  11    4.80    0.70
   1   4 -11    6.50    1.00
  -1   4  11    5.30    0.80
   0  -4 -11    8.40    1.10
   0  -4  11    6.60    0.70
   0  -4  11    7.00    0.80
   0  -4 -11    6.80    1.00
   0  -4  11    6.30    1.20
   0  -4  11    6.50    0.80
   0  -4  11    6.30    0.80
   0  -4 -11    7.10    0.90
   0  -4  11    5.50    0.80
   0   4  11    7.30    0.90
   0   4 -11    6.80    1.00
   1  -4  11   13.50    1.30
   1  -4  11   15.90    1.30
  -1  -4 -11   14.90    1.30
  -1  -4 -11   14.40    1.40
   1  -4  11   14.00    1.20
   1  -4  11   14.50    1.70
  -1  -4 -11   14.60    1.50
   1  -4  11   13.40    1.20
   1   4  11   14.80    1.30
  -1   4 -11   15.70    1.40
   2  -4  11    4.00    0.90
   2  -4  11    3.70    0.70
   2  -4  11    2.60    0.60
  -2  -4 -11    3.70    0.60
   2  -4  11    3.30    0.60
  -2  -4 -11    3.40    0.90
  -2  -4 -11    5.00    0.90
   2   4  11    5.20    0.80
  -2   4 -11    3.40    0.70
  -3  -4 -11   32.90    2.60
  -3  -4 -11   31.10    2.40
   3  -4  11   38.30    2.40
   3  -4  11   42.50    2.50
   3  -4  11   35.00    2.90
  -3   4 -11   41.00    2.60
   3   4  11   36.40    2.50
   4  -4  11   21.20    1.80
  -4  -4 -11   20.40    1.50
  -4   4 -11   20.00    1.50
  -5  -4 -11    2.50    0.30
   5  -4  11    2.20    0.40
  -5   4 -11    1.90    0.40
  -8   5  11    5.20    0.40
  -7  -5  11    0.50    0.30
   7  -5 -11    0.10    0.20
   7  -5 -11    0.30    0.30
   7  -5 -11    0.00    0.40
  -7  -5  11    0.40    0.30
  -7   5  11    0.30    0.20
   6  -5 -11   18.90    1.20
   6  -5 -11   20.10    1.40
  -6  -5  11   18.20    1.40
  -6   5  11   15.80    1.30
  -5  -5  11    0.20    0.40
   5  -5 -11    0.00    0.40
   5  -5 -11    0.40    0.40
  -5  -5  11    0.50    0.40
   5  -5 -11    0.50    0.50
   5  -5 -11   -0.10    0.20
  -5   5  11    0.30    0.30
   4  -5 -11   21.70    1.60
   4  -5 -11   18.70    1.30
  -4  -5  11   18.90    1.60
   4  -5 -11   16.10    1.70
   4  -5 -11   20.90    1.60
  -4  -5  11   20.90    1.60
  -4   5  11   17.90    1.50
   4   5 -11   15.10    1.70
  -3  -5  11    0.50    0.40
   3  -5 -11    0.20    0.60
   3  -5 -11    0.30    0.50
  -3  -5  11    0.30    0.40
  -3   5  11    0.50    0.50
   3   5 -11    1.10    0.60
   2  -5 -11   26.90    1.90
   2  -5 -11   24.20    2.00
   2  -5 -11   26.00    2.10
  -2  -5  11   26.10    2.00
  -2  -5  11   25.50    1.90
  -2   5  11   25.70    2.00
  -1  -5  11   17.00    1.50
   1  -5 -11   18.10    1.70
  -1  -5  11   17.90    1.30
   1  -5 -11   17.30    1.40
  -1  -5  11   18.30    1.50
   1   5 -11   17.10    2.10
  -1   5  11   17.80    1.50
   0  -5 -11    1.50    0.50
   0  -5  11    1.50    0.40
   0  -5  11    1.90    0.50
   0  -5  11    1.70    0.60
   0  -5  11    2.20    0.50
   0  -5 -11    1.60    0.40
   0  -5 -11    1.80    0.60
   0   5  11    1.40    0.50
   0   5 -11    1.10    0.50
  -1  -5 -11   14.90    1.20
   1  -5  11   16.40    1.30
  -1  -5 -11   15.00    1.50
   1  -5  11   16.00    1.20
   1  -5  11   13.70    1.30
  -1  -5 -11   14.20    1.40
   1  -5  11   14.70    1.30
   1  -5  11   13.40    1.50
   1   5  11   15.20    1.30
  -1   5 -11   16.00    1.40
  -2  -5 -11    2.20    0.40
  -2  -5 -11    2.10    0.60
   2  -5  11    3.40    0.50
   2  -5  11    3.20    0.70
   2  -5  11    3.30    0.70
  -2  -5 -11    2.40    0.60
   2  -5  11    3.00    0.70
  -2   5 -11    3.00    0.60
   2   5  11    2.80    0.60
  -3  -5 -11   14.00    1.30
   3  -5  11   17.90    1.20
   3  -5  11   14.50    1.50
   3  -5  11   16.70    1.10
  -3   5 -11   15.00    1.20
  -4  -5 -11   28.80    2.00
   4  -5  11   29.80    2.10
  -4   5 -11   27.40    1.90
  -7  -6  11    7.50    0.60
  -7   6  11    5.70    0.60
   6  -6 -11   17.60    1.20
  -6  -6  11   21.90    1.40
   6  -6 -11   20.40    1.40
  -6  -6  11   18.80    1.40
  -5  -6  11   57.19    3.30
  -5  -6  11   49.80    3.20
   5  -6 -11   48.30    3.00
  -5   6  11   41.40    3.10
   4  -6 -11    8.80    0.80
  -4  -6  11   10.90    1.00
  -4  -6  11   10.70    1.00
   4  -6 -11   10.90    1.10
  -4   6  11    8.70    0.90
   3  -6 -11   59.99    3.80
  -3  -6  11   54.49    3.80
  -3  -6  11   57.09    3.70
   3  -6 -11   61.49    3.70
  -3   6  11   56.99    3.80
  -2  -6  11   54.19    3.70
  -2  -6  11   55.09    3.50
   2  -6 -11   58.89    3.60
  -2  -6  11   58.49    3.70
   2  -6 -11   59.49    3.80
  -2   6  11   55.59    3.70
  -1  -6  11   17.50    1.30
  -1  -6  11   18.00    1.30
  -1  -6  11   16.10    1.50
   1  -6 -11   19.00    1.40
   1  -6 -11   17.90    1.60
  -1  -6  11   18.30    1.40
   1  -6 -11   15.70    1.40
  -1   6  11   17.00    1.40
   0  -6 -11   35.20    2.50
   0  -6 -11   41.60    2.50
   0  -6 -11   38.50    2.60
   0  -6  11   35.00    2.40
   0  -6  11   34.90    2.50
   0  -6  11   32.40    2.50
   0  -6  11   38.10    2.40
   0   6  11   36.20    2.50
   1  -6  11    6.10    0.70
   1  -6  11    6.50    0.90
   1  -6  11    6.40    0.80
  -1  -6 -11    6.10    1.00
  -1  -6 -11    5.20    0.80
   1   6  11    4.70    0.80
   2  -6  11    6.80    1.00
   2  -6  11    9.90    0.80
  -2  -6 -11   10.10    1.00
   2  -6  11    9.10    0.90
  -2  -6 -11    7.80    0.90
   2  -6  11   10.10    0.80
   2   6  11    6.90    0.80
  -2   6 -11    6.40    0.70
  -3  -6 -11   10.30    1.00
   3  -6  11   12.20    0.90
   3  -6  11   13.00    0.90
  -6  -7  11   11.30    0.80
  -5  -7  11   37.50    2.40
  -5  -7  11   32.10    2.30
  -4  -7  11   31.40    2.30
  -4  -7  11   32.70    2.20
   4  -7 -11   36.40    2.20
   3  -7 -11    0.60    0.40
   3  -7 -11    0.30    0.40
  -3  -7  11    0.20    0.30
  -3  -7  11    0.50    0.30
  -3   7  11    0.40    0.30
   2  -7 -11   11.90    1.10
  -2  -7  11   10.50    1.10
   2  -7 -11   12.20    1.20
   1  -7 -11    1.20    0.60
  -1  -7  11    0.90    0.30
  -1  -7  11    1.40    0.50
  -1  -7  11    1.00    0.40
   1  -7 -11    1.00    0.40
  -1   7  11    0.50    0.30
   0  -7 -11    8.30    0.80
   0  -7  11    9.70    0.80
   0  -7  11    9.40    0.90
   0  -7  11    8.70    0.90
   0  -7 -11   11.50    1.10
   0  -7  11   10.40    0.90
   0   7  11    7.50    0.90
   1  -7  11   42.00    2.80
   1  -7  11   45.20    2.80
  -1  -7 -11   48.00    2.90
   1  -7  11   43.10    2.80
   2  -7  11   10.60    0.80
   2  -7  11   11.10    0.80
  -4  -8  11    3.20    0.40
  -4  -8  11    2.80    0.50
   4  -8 -11    3.80    0.50
   3  -8 -11    6.40    0.60
  -3  -8  11    5.10    0.60
  -3  -8  11    4.50    0.50
  -2  -8  11   14.50    1.30
   2  -8 -11   15.70    1.10
  -2  -8  11   13.20    1.10
   2  -8 -11   16.90    1.20
  -1  -8  11    5.60    0.70
   1  -8 -11    6.60    0.70
  -1  -8  11    4.60    0.60
   0  -8 -11    4.60    0.70
   0  -8  11    5.80    0.60
  -9   0  12    6.30    0.50
  -9   0  12    4.60    0.50
  -8   0  12    5.00    0.60
   8   0 -12    5.60    0.50
  -7   0  12   33.50    2.20
  -7   0  12   32.50    2.20
  -6   0  12   52.49    3.40
  -6   0  12   53.59    3.50
  -5   0  12    9.60    1.00
  -5   0  12   10.70    1.00
  -4   0  12   53.19    3.40
  -4   0  12   50.99    3.40
  -3   0  12    2.30    0.60
   3   0 -12    2.60    0.80
   3   0 -12    1.20    0.80
  -2   0  12   65.39    4.40
   2   0 -12   74.79    4.90
   2   0 -12   66.59    4.70
  -2   0  12   68.39    4.40
  -1   0  12  143.59    8.90
   1   0 -12  145.09    9.20
  -1   0  12  142.39    8.80
   1   0 -12  148.19    9.90
   0   0 -12   78.89    5.10
   0   0  12   78.49    4.80
   0   0 -12   74.89    5.00
   0   0  12   73.89    4.80
   1   0  12  131.49    8.10
  -1   0 -12  129.49    8.20
  -1   0 -12  133.49    8.20
   1   0  12  128.19    8.00
  -2   0 -12    0.10    0.40
   2   0  12   -0.20    0.30
  -2   0 -12   -0.20    0.30
   2   0  12    0.10    0.30
  -3   0 -12    0.00    0.30
  -3   0 -12    0.20    0.30
   4   0  12    0.10    0.40
  -4   0 -12    0.50    0.30
  -4   0 -12    0.80    0.30
  -5   0 -12    0.00    0.20
  -5   0 -12    0.00    0.20
   5   0  12   -0.10    0.20
  -5   0 -12   -0.10    0.30
  -9  -1  12    2.50    0.40
  -9  -1  12    2.30    0.30
  -9   1  12    2.00    0.30
   9   1 -12    1.50    0.40
   8  -1 -12   34.80    2.10
   8  -1 -12   31.30    2.30
  -8  -1  12   35.70    2.20
  -8   1  12   32.60    2.20
   7  -1 -12    4.30    0.50
  -7  -1  12    3.10    0.50
  -7   1  12    4.00    0.60
  -7   1  12    3.30    0.50
  -6  -1  12   27.50    1.90
  -6  -1  12   27.80    2.00
  -6   1  12   25.10    1.90
  -6   1  12   28.80    2.00
  -5  -1  12   15.80    1.30
  -5  -1  12   16.80    1.30
  -5   1  12   15.50    1.30
  -5   1  12   18.00    1.40
   4  -1 -12    0.30    0.50
  -4   1  12    8.10    6.00
   3  -1 -12    1.80    0.70
  -3  -1  12    2.20    0.50
   3  -1 -12    2.70    0.70
  -3  -1  12    2.80    0.50
   3   1 -12    2.00    0.70
   3   1 -12    1.20    0.70
  -3   1  12    2.50    0.50
  -3   1  12    2.40    0.50
  -2  -1  12  176.08   12.20
  -2  -1  12  204.28   12.30
   2  -1 -12  222.38   13.00
   2  -1 -12  209.18   13.60
  -2   1  12  216.18   12.40
  -1  -1  12   14.10    1.20
   1  -1 -12   15.60    1.60
   1  -1 -12   15.10    2.00
  -1  -1  12   14.40    1.20
  -1   1  12   17.30    9.20
  -1   1  12   16.40    1.40
   1   1 -12   15.50    1.50
   1   1 -12   14.00    1.50
  -1   1  12   15.90    1.40
   0  -1  12   93.09    6.10
   0  -1  12   96.29    6.10
   0  -1 -12  104.99    6.40
   0  -1 -12   99.99    6.30
   0   1  12   97.89    6.20
   0   1 -12   96.39    6.30
   0   1  12  115.69   14.80
   0   1  12   97.89    6.20
   0   1 -12   99.59    6.40
   1  -1  12    9.50    1.00
  -1  -1 -12    9.40    1.10
  -1  -1 -12   10.00    1.10
   1  -1  12   10.50    1.00
   1   1  12   10.50    1.00
  -1   1 -12   10.20    1.20
  -1   1 -12   11.00    1.10
   1   1  12   10.20    1.10
  -2  -1 -12   21.50    1.70
  -2  -1 -12   22.10    1.80
  -2  -1 -12   24.10    1.90
   2  -1  12   23.10    1.70
  -2   1 -12   19.60    2.00
   2   1  12   22.90    1.70
  -2   1 -12   23.60    1.90
   2   1  12   24.00    1.80
  -3  -1 -12    2.30    0.50
  -3  -1 -12    1.90    0.40
  -3   1 -12    1.90    0.50
  -3   1 -12    1.90    0.50
   4  -1  12   10.90    1.00
  -4  -1 -12    8.20    0.90
  -4  -1 -12    8.60    0.90
  -4   1 -12    8.20    1.00
  -4   1 -12    8.50    0.90
  -5  -1 -12    6.20    0.50
  -5  -1 -12    5.90    0.60
  -5   1 -12    5.10    0.50
  -5   1 -12    5.50    0.60
   9  -2 -12    2.50    0.60
   8  -2 -12    6.20    0.70
   8  -2 -12    5.70    0.50
  -8  -2  12    6.80    0.70
  -8  -2  12    5.90    0.60
  -8   2  12    5.50    0.60
  -8   2  12    5.20    0.50
  -7  -2  12   10.40    0.90
  -7  -2  12    9.30    0.80
   7  -2 -12   10.60    0.70
   7  -2 -12    9.80    1.00
  -7  -2  12    8.80    0.80
  -7   2  12    9.30    0.90
  -7   2  12    8.70    0.90
  -6  -2  12   31.80    2.10
  -6  -2  12   30.10    2.10
   6  -2 -12   32.90    2.40
   6  -2 -12   27.20    2.30
   6  -2 -12   31.50    2.00
  -6   2  12   32.50    2.20
  -6   2  12   30.40    2.10
  -5  -2  12   70.29    4.20
  -5  -2  12   58.99    4.10
   5  -2 -12   63.69    4.50
  -5   2  12   68.59    4.20
  -5   2  12   63.89    4.20
   4  -2 -12   32.30    2.50
  -4  -2  12   30.90    2.20
  -4  -2  12   33.50    2.20
  -4  -2  12   28.20    2.20
  -4   2  12   33.60    2.30
  -4   2  12   32.70    2.30
   3  -2 -12    7.00    1.30
   3  -2 -12   10.70    1.20
  -3  -2  12   10.40    0.90
  -3  -2  12   10.10    0.90
  -3   2  12   10.00    1.00
   3   2 -12    9.80    1.30
  -3   2  12    9.70    1.00
   2  -2 -12   11.20    1.40
   2  -2 -12   11.30    1.20
  -2  -2  12   11.20    1.00
  -2  -2  12   10.60    1.00
  -2   2  12    4.80    9.80
  -2   2  12    9.80    1.00
   2   2 -12   10.70    1.40
  -2   2  12   11.60    1.10
  -1  -2  12  101.69    7.30
  -1  -2  12  121.69    7.30
   1  -2 -12  122.39    7.50
   1  -2 -12  124.59    7.70
   1   2 -12  123.09    7.70
  -1   2  12  119.69    7.40
  -1   2  12  125.49    7.40
   0  -2  12   51.59    3.40
   0  -2  12   56.39    3.50
   0  -2 -12   52.59    3.60
   0  -2 -12   57.29    3.80
   0   2 -12   54.59    3.80
   0   2  12   56.39    3.60
   0   2  12   52.99    3.60
   1  -2  12    7.60    0.80
  -1  -2 -12    8.10    1.00
   1   2  12    6.70    0.90
   1   2  12    7.70    0.90
  -1   2 -12    7.60    0.90
  -1   2 -12    7.70    1.00
  -2  -2 -12   19.80    1.50
  -2  -2 -12   14.80    1.40
  -2  -2 -12   17.50    1.50
   2  -2  12   20.70    1.40
  -2   2 -12   18.40    1.50
   2   2  12   16.70    1.50
   2   2  12   18.00    1.50
  -2   2 -12   19.30    1.70
  -3  -2 -12    5.20    0.80
  -3  -2 -12    3.70    0.60
   3  -2  12    4.60    0.50
   3  -2  12    5.20    0.70
  -3   2 -12    4.10    0.70
  -3   2 -12    3.20    0.60
  -4  -2 -12   15.00    1.30
   4  -2  12   17.10    1.10
   4  -2  12   17.80    1.20
  -4   2 -12   13.00    1.20
  -4   2 -12   14.20    1.20
  -5  -2 -12    2.30    0.30
  -5  -2 -12    1.60    0.30
   5  -2  12    2.40    0.50
  -5   2 -12    1.40    0.30
  -8  -3  12    0.40    0.30
   8  -3 -12    0.60    0.30
  -8   3  12    0.50    0.30
  -7  -3  12    7.90    0.80
  -7  -3  12   10.00    1.00
   7  -3 -12    8.40    0.70
  -7  -3  12    9.80    0.70
  -7   3  12    7.40    0.90
  -7   3  12    8.20    0.80
  -6  -3  12   10.70    1.00
  -6  -3  12    8.80    0.90
  -6  -3  12   10.30    0.90
  -6   3  12   10.70    0.90
  -6   3  12   10.80    1.00
  -5  -3  12   10.10    1.00
   5  -3 -12   12.20    1.20
   5  -3 -12   13.10    1.20
  -5  -3  12   11.40    1.30
  -5  -3  12   10.80    1.00
  -5   3  12   12.00    1.30
  -5   3  12   11.10    1.00
   4  -3 -12  128.69    7.80
  -4  -3  12  126.99    7.70
  -4  -3  12  133.69    7.70
  -4  -3  12  115.39    7.80
  -4   3  12  122.39    7.80
  -4   3  12  130.89    7.80
   3  -3 -12  162.28   10.00
   3  -3 -12  145.59   10.30
   3  -3 -12  174.38    9.90
  -3  -3  12  160.38    9.90
  -3  -3  12  163.08    9.90
  -3  -3  12  160.28   10.00
  -3   3  12  171.68   10.00
  -3   3  12  167.58   10.00
   3   3 -12  167.48   10.50
  -2  -3  12   31.30    2.40
   2  -3 -12   36.00    2.30
   2  -3 -12   33.20    2.30
   2  -3 -12   29.70    2.60
  -2  -3  12   34.60    2.30
   2  -3 -12   33.90    2.40
  -2  -3  12   34.10    2.30
   2   3 -12   35.00    2.80
  -2   3  12   37.20    2.50
  -2   3  12   34.60    2.40
  -1  -3  12    2.80    0.50
  -1  -3  12    2.60    0.60
  -1  -3  12    2.00    0.40
   1  -3 -12    3.70    0.80
   1  -3 -12    2.80    0.70
   1  -3 -12    2.20    0.50
  -1  -3  12    2.90    0.60
  -1   3  12    1.90    0.40
   1   3 -12    2.80    0.70
  -1   3  12    2.00    0.50
   0  -3 -12   36.80    2.60
   0  -3  12   31.10    2.30
   0  -3 -12   32.90    2.50
   0  -3  12   37.90    2.30
   0  -3  12   35.30    2.30
   0  -3  12   31.90    2.40
   0   3  12   34.80    2.50
   0   3  12   30.50    2.40
   0   3 -12   38.30    2.70
  -1  -3 -12   24.70    2.00
  -1  -3 -12   26.50    2.20
   1  -3  12   28.70    1.90
   1  -3  12   28.30    2.00
  -1   3 -12   29.90    2.20
   1   3  12   26.90    2.00
   1   3  12   24.70    2.00
  -2  -3 -12   55.59    3.60
   2  -3  12   57.39    3.60
   2  -3  12   53.29    3.50
  -2  -3 -12   49.50    3.70
  -2  -3 -12   60.19    3.60
   2   3  12   56.29    3.70
  -2   3 -12   60.49    3.80
   3  -3  12    5.00    0.70
  -3  -3 -12    3.50    0.60
  -3  -3 -12    4.40    0.80
   3  -3  12    4.90    0.50
  -3   3 -12    4.90    0.70
  -4  -3 -12    3.60    0.60
   4  -3  12    5.70    0.80
  -4  -3 -12    4.50    0.60
  -4   3 -12    4.80    0.60
   5  -3  12    0.60    0.20
   5  -3  12    0.60    0.20
  -5  -3 -12    0.40    0.20
  -5   3 -12    0.20    0.20
  -8  -4  12    1.00    0.20
   8  -4 -12    0.70    0.30
  -8   4  12    0.80    0.20
   8   4 -12    0.80    0.30
  -7  -4  12    4.50    0.50
   7  -4 -12    4.80    0.60
  -7  -4  12    5.40    0.70
  -7   4  12    3.40    0.50
   6  -4 -12    3.40    0.40
   6  -4 -12    2.90    0.70
  -6  -4  12    2.60    0.60
  -6  -4  12    2.10    0.50
  -6   4  12    2.40    0.50
   5  -4 -12    9.30    1.00
  -5  -4  12    8.60    0.90
  -5  -4  12    7.90    0.90
   5  -4 -12    8.30    0.90
  -5  -4  12    8.40    0.70
  -5   4  12    7.30    0.90
  -4  -4  12   61.09    3.70
   4  -4 -12   60.79    4.00
  -4  -4  12   59.89    4.00
  -4  -4  12   62.29    3.90
   4  -4 -12   64.89    3.90
   4   4 -12   55.39    4.30
  -4   4  12   57.29    3.90
  -3  -4  12    7.70    1.00
  -3  -4  12    7.70    0.70
  -3  -4  12    7.40    0.90
  -3  -4  12    8.10    0.80
   3  -4 -12    8.70    1.00
   3  -4 -12    9.10    1.20
   3   4 -12    8.30    1.20
  -3   4  12    7.50    0.90
  -2  -4  12    6.20    0.90
  -2  -4  12    6.70    0.70
  -2  -4  12    7.60    0.70
   2  -4 -12    8.70    1.10
   2  -4 -12    7.60    0.90
   2  -4 -12    5.50    1.00
  -2  -4  12    5.90    0.90
  -2   4  12    7.60    0.90
   2   4 -12    7.80    1.10
  -1  -4  12    1.70    0.30
  -1  -4  12    1.50    0.40
   1  -4 -12    1.60    0.60
  -1  -4  12    2.10    0.40
   1  -4 -12    1.70    0.50
  -1  -4  12    1.50    0.50
   1  -4 -12    1.70    0.60
  -1   4  12    1.30    0.50
   1   4 -12    1.30    0.50
   0  -4  12   10.80    0.90
   0  -4 -12   11.20    1.20
   0  -4 -12   11.30    1.20
   0  -4  12    9.90    1.00
   0  -4  12   11.10    1.00
   0  -4  12    9.40    1.10
   0   4  12   10.20    1.30
   0   4 -12   11.30    1.30
  -1  -4 -12   69.49    4.20
  -1  -4 -12   60.29    4.20
   1  -4  12   63.19    4.00
   1  -4  12   57.19    4.50
  -1  -4 -12   62.79    4.10
   1  -4  12   67.39    4.00
   1  -4  12   59.09    4.00
   1   4  12   67.29    4.20
  -1   4 -12   69.59    4.30
   2  -4  12    2.20    0.70
  -2  -4 -12    1.50    0.50
   2  -4  12    2.40    0.50
   2  -4  12    2.10    0.40
  -2  -4 -12    1.60    0.40
  -2   4 -12    2.30    0.60
   2   4  12    1.40    0.50
   3  -4  12   37.10    2.00
  -3  -4 -12   30.00    2.20
  -3  -4 -12   28.50    2.10
   3  -4  12   31.20    2.50
  -3   4 -12   31.10    2.20
   4  -4  12    5.70    0.70
  -4  -4 -12    6.10    0.60
  -4   4 -12    4.50    0.60
  -7  -5  12   15.10    1.10
  -7  -5  12   12.10    1.00
   7  -5 -12   15.50    1.00
   6  -5 -12    2.70    0.60
  -6  -5  12    3.70    0.50
  -6   5  12    2.80    0.50
   6   5 -12    2.50    0.60
   5  -5 -12    7.50    0.90
  -5  -5  12    8.20    0.80
   5   5 -12    6.40    0.90
  -5   5  12    6.40    0.80
  -4  -5  12   21.50    1.70
   4  -5 -12   26.00    1.70
   4  -5 -12   23.70    1.70
  -4  -5  12   23.50    1.70
   4   5 -12   18.60    1.80
  -4   5  12   20.50    1.70
  -3  -5  12   14.10    1.30
   3  -5 -12   14.70    1.40
   3  -5 -12   13.90    1.20
  -3  -5  12   14.40    1.20
   3   5 -12   13.20    1.40
  -3   5  12   13.20    1.20
   2  -5 -12   10.50    1.10
  -2  -5  12   10.50    1.10
   2  -5 -12   11.20    1.30
   2  -5 -12   11.70    1.10
  -2  -5  12   11.40    1.10
  -2  -5  12   11.90    0.90
   2   5 -12    9.70    1.20
  -2   5  12    9.80    1.10
  -1  -5  12   43.60    3.20
   1  -5 -12   46.40    3.20
  -1  -5  12   51.49    3.10
  -1  -5  12   50.09    3.10
   1  -5 -12   51.89    3.40
   1  -5 -12   54.69    3.20
   1  -5 -12   45.40    3.20
  -1  -5  12   49.00    3.20
   1   5 -12   48.30    3.40
  -1   5  12   51.39    3.30
   0  -5  12    4.60    0.70
   0  -5  12    4.00    0.70
   0  -5 -12    3.20    0.50
   0  -5  12    2.90    0.70
   0  -5  12    4.10    0.60
   0  -5 -12    3.60    0.70
   0  -5 -12    3.80    1.00
   0   5 -12    3.30    0.70
   0   5  12    3.90    0.70
   1  -5  12    4.60    0.80
   1  -5  12    5.80    0.70
   1  -5  12    5.70    0.60
  -1  -5 -12    5.80    0.60
  -1  -5 -12    4.50    0.80
  -1  -5 -12    6.00    1.00
   1   5  12    4.80    0.70
  -1   5 -12    5.90    0.80
   2  -5  12    8.90    1.10
  -2  -5 -12   11.70    1.10
   2  -5  12   11.40    0.90
  -2  -5 -12    8.80    1.00
  -2   5 -12    9.80    0.90
   2   5  12   10.20    1.00
   3  -5  12    2.70    0.50
   3  -5  12    2.00    0.50
  -3  -5 -12    2.10    0.50
  -3   5 -12    1.80    0.40
  -4  -5 -12    2.30    0.40
  -6  -6  12    8.10    0.70
  -6  -6  12   10.10    0.80
   5  -6 -12    5.20    0.70
  -5  -6  12    5.50    0.70
  -5  -6  12    4.60    0.60
   4  -6 -12    4.30    0.80
   4  -6 -12    3.60    0.70
  -4  -6  12    5.20    1.20
  -4  -6  12    3.70    0.60
  -4   6  12    3.30    0.60
   3  -6 -12   28.90    1.90
  -3  -6  12   23.80    1.90
   3  -6 -12   29.10    2.20
  -3  -6  12   26.90    1.90
  -3   6  12   26.90    2.10
   2  -6 -12   38.70    2.60
   2  -6 -12   37.80    2.60
  -2  -6  12   35.50    2.50
  -2  -6  12   37.20    2.50
  -2  -6  12   36.10    2.30
  -2   6  12   34.40    2.50
  -1  -6  12   14.90    1.20
  -1  -6  12   13.60    1.00
  -1  -6  12   12.30    1.10
   1  -6 -12   14.20    1.10
   1  -6 -12   13.40    1.30
   1  -6 -12   11.10    1.10
  -1   6  12   12.80    1.40
   0  -6 -12   20.80    1.80
   0  -6  12   21.20    1.50
   0  -6  12   18.70    1.50
   0  -6  12   21.20    1.40
   0  -6 -12   17.60    1.50
   0  -6  12   23.10    1.40
   0   6  12   19.10    1.50
  -1  -6 -12    1.00    0.40
  -1  -6 -12    1.70    0.50
   1  -6  12    1.30    0.30
   1  -6  12    1.20    0.30
   1  -6  12    1.10    0.40
  -1   6 -12    1.00    0.30
   1   6  12    1.00    0.30
   2  -6  12    6.60    0.70
   2  -6  12    6.70    0.60
   3  -6  12    3.60    0.40
   3  -6  12    4.30    0.60
  -5  -7  12    7.40    0.60
   5  -7 -12    7.70    0.70
  -5  -7  12    6.00    0.60
  -4  -7  12    9.90    0.80
  -4  -7  12    7.90    0.80
  -3  -7  12   11.00    1.00
   3  -7 -12   14.20    1.10
  -3  -7  12   13.10    1.10
  -2  -7  12    1.70    0.40
  -2  -7  12    1.60    0.40
   2  -7 -12    2.20    0.50
   2  -7 -12    1.80    0.50
  -2   7  12    1.10    0.30
   1  -7 -12    1.20    0.50
  -1  -7  12    1.40    0.40
  -1  -7  12    1.60    0.40
  -1  -7  12    0.70    0.30
  -1   7  12    1.00    0.30
   0  -7  12   11.40    0.90
   0  -7  12   12.40    1.20
   0  -7 -12   12.50    1.10
  -1  -7 -12   43.40    2.60
   1  -7  12   40.20    2.50
  -2  -8  12    0.10    0.20
   1  -8 -12    8.80    0.80
   8   0 -13    0.20    0.40
  -8   0  13    0.10    0.20
  -7   0  13   11.00    0.90
  -7   0  13   11.30    1.00
  -6   0  13  130.59    7.70
  -6   0  13  121.69    7.70
  -5   0  13   59.79    3.80
  -5   0  13   53.79    3.70
  -4   0  13    7.10    0.80
  -4   0  13    8.40    0.90
   4   0 -13    7.70    1.40
   4   0 -13    7.90    1.20
  -4   0  13    8.20    0.90
  -3   0  13    5.50    0.70
  -3   0  13    5.00    0.60
   3   0 -13    5.10    1.00
  -3   0  13    5.40    0.80
   3   0 -13    6.00    1.10
   2   0 -13   33.10    2.50
  -2   0  13   31.20    2.20
   2   0 -13   27.90    2.60
  -2   0  13   30.80    2.20
  -1   0  13  184.58   11.50
   1   0 -13  186.78   11.70
   1   0 -13  194.88   11.80
  -1   0  13  192.08   11.50
   0   0 -13    4.50    0.80
   0   0 -13    5.70    0.90
   0   0  13    4.70    0.70
   0   0  13    4.50    0.70
   1   0  13   33.20    2.30
   1   0  13   31.70    2.60
  -1   0 -13   35.80    2.70
  -1   0 -13   33.00    2.40
   2   0  13    0.10    0.30
  -2   0 -13   -0.10    0.30
  -2   0 -13    0.20    0.40
  -3   0 -13    0.50    0.40
   3   0  13    1.00    0.20
  -3   0 -13    0.60    0.30
  -4   0 -13    0.00    0.30
  -4   0 -13    0.40    0.30
  -4   0 -13    0.30    0.30
   4   0  13    0.10    0.20
  -8  -1  13    0.70    0.30
  -8  -1  13    0.70    0.20
  -8   1  13    0.90    0.20
   7  -1 -13   72.99    4.80
  -7  -1  13   78.19    4.60
  -7   1  13   71.89    4.60
  -7   1  13   72.89    4.60
   6  -1 -13    3.70    0.90
  -6  -1  13    5.20    0.60
  -6   1  13    4.60    0.70
  -6   1  13    5.00    0.60
   5  -1 -13   32.80    2.90
  -5  -1  13   35.70    2.30
  -5  -1  13   34.50    2.50
  -5   1  13   37.90    2.50
   5   1 -13   28.90    2.80
  -5   1  13   37.30    2.50
   4  -1 -13   22.90    2.10
  -4  -1  13   23.70    1.70
  -4  -1  13   22.60    1.70
  -4  -1  13   23.40    1.60
   4  -1 -13   19.30    2.20
  -4   1  13   23.80    1.70
   4   1 -13   20.50    2.20
  -4   1  13   24.70    1.80
   4   1 -13   22.00    2.20
   3  -1 -13    3.30    1.00
  -3  -1  13    3.80    0.60
  -3  -1  13    3.30    0.60
   3  -1 -13    2.90    0.80
  -3  -1  13    3.20    0.60
   3   1 -13    2.50    0.80
  -3   1  13    2.70    0.50
   3   1 -13    3.20    0.90
  -3   1  13    3.00    0.60
   2  -1 -13    0.00    0.40
   2  -1 -13    0.20    0.60
  -2  -1  13    0.30    0.30
  -2  -1  13    0.50    0.30
  -2  -1  13    0.40    0.30
  -2   1  13    0.10    0.30
   2   1 -13    0.00    0.50
  -2   1  13    0.20    0.40
   2   1 -13    0.80    0.50
  -1  -1  13   85.89    5.40
   1  -1 -13   85.49    5.60
   1  -1 -13   91.39    5.80
  -1  -1  13   84.39    5.40
  -1  -1  13   75.79    5.40
   1   1 -13   85.09    5.70
   1   1 -13   87.89    5.70
  -1   1  13   85.89    5.40
  -1   1  13   93.79    5.50
   0  -1  13   36.50    2.50
   0  -1  13   34.70    2.50
   0  -1 -13   37.60    2.60
   0  -1 -13   39.20    2.70
   0   1  13   38.00    2.60
   0   1 -13   36.00    2.70
   0   1  13   36.10    2.50
   0   1 -13   34.90    2.70
  -1  -1 -13   35.20    2.70
  -1  -1 -13   28.50    2.50
   1  -1  13   34.30    2.30
  -1   1 -13   36.30    2.60
   1   1  13   37.00    2.50
   1   1  13   35.90    2.70
  -1   1 -13   31.70    2.40
  -2  -1 -13   14.10    1.20
  -2  -1 -13   12.70    1.10
  -2   1 -13   11.90    1.20
   2   1  13   12.70    1.20
  -2   1 -13   14.70    1.20
   2   1  13   13.60    1.10
  -3  -1 -13    5.20    0.70
   3  -1  13    6.40    0.70
   3  -1  13    6.20    0.50
  -3   1 -13    5.50    0.70
  -3   1 -13    4.60    0.70
   4  -1  13    0.10    0.20
  -4  -1 -13    0.20    0.30
  -4  -1 -13   -0.20    0.30
  -4   1 -13    0.20    0.20
  -4   1 -13   -0.30    0.20
  -8  -2  13    4.60    0.40
  -8  -2  13    5.40    0.60
  -8   2  13    4.00    0.40
   8   2 -13    4.40    0.70
  -8   2  13    3.80    0.40
  -7  -2  13    1.20    0.30
  -7  -2  13    1.20    0.40
  -7   2  13    0.90    0.30
  -7   2  13    1.10    0.30
   6  -2 -13   15.70    1.30
   6  -2 -13   16.80    1.50
  -6  -2  13   18.40    1.40
  -6  -2  13   17.60    1.30
  -6   2  13   17.40    1.30
  -6   2  13   18.30    1.40
   5  -2 -13   17.10    1.50
  -5  -2  13   13.90    1.20
  -5  -2  13   15.40    1.30
  -5   2  13   15.60    1.30
  -5   2  13   14.90    1.20
  -4  -2  13   58.49    3.80
  -4  -2  13   59.79    3.80
   4  -2 -13   61.29    4.10
  -4   2  13   59.59    3.90
   4   2 -13   58.39    4.40
  -4   2  13   59.89    3.90
  -3  -2  13   25.70    1.80
  -3  -2  13   25.10    1.80
   3  -2 -13   24.00    2.30
   3  -2 -13   23.80    2.00
  -3   2  13   26.50    1.90
   3   2 -13   24.90    2.30
  -3   2  13   25.00    1.90
   2  -2 -13    2.70    0.50
   2  -2 -13    1.60    0.70
   2  -2 -13    3.50    0.70
  -2  -2  13    3.90    0.60
  -2  -2  13    3.10    0.50
  -2   2  13    2.50    0.60
   2   2 -13    3.10    0.80
  -2   2  13    3.10    0.60
  -1  -2  13    2.30    0.50
  -1  -2  13    1.40    0.40
  -1  -2  13    1.00    0.70
   1  -2 -13    2.10    0.50
   1  -2 -13    1.90    0.60
  -1   2  13    2.60    0.60
  -1   2  13    2.50    0.50
   1   2 -13    1.90    0.60
   0  -2  13   28.70    2.00
   0  -2  13   26.20    2.10
   0  -2 -13   29.50    2.20
   0   2  13   28.00    2.10
   0   2  13   31.30    2.20
   0   2 -13   30.30    2.30
   1  -2  13   21.40    1.50
  -1  -2 -13   19.20    1.60
  -1  -2 -13   23.00    1.70
   1  -2  13   19.80    1.50
   1   2  13   20.00    1.60
  -1   2 -13   20.40    1.60
   1   2  13   21.20    1.60
  -1   2 -13   19.00    1.70
  -2  -2 -13   35.10    2.50
   2  -2  13   31.70    2.00
  -2  -2 -13   29.40    2.10
   2  -2  13   30.70    2.00
  -2   2 -13   30.00    2.20
   2   2  13   29.20    2.20
  -2   2 -13   27.00    2.10
   3  -2  13   12.50    0.90
   3  -2  13   12.00    0.80
  -3  -2 -13    9.00    1.30
  -3  -2 -13    9.80    1.00
  -3   2 -13    9.10    1.20
  -3   2 -13    8.80    1.00
  -4  -2 -13    0.90    0.30
  -4  -2 -13    0.60    0.40
   4  -2  13    1.30    0.50
  -4   2 -13    0.70    0.30
  -8  -3  13    1.20    0.30
   8  -3 -13    1.10    0.20
   8  -3 -13    0.40    0.30
  -8   3  13    0.90    0.20
   8   3 -13    1.00    0.30
   7  -3 -13    2.60    0.60
  -7  -3  13    2.30    0.30
   7  -3 -13    0.80    0.50
  -7  -3  13    1.70    0.40
  -7  -3  13    2.90    0.60
  -7   3  13    1.90    0.40
  -7   3  13    1.90    0.40
   6  -3 -13    1.90    0.50
  -6  -3  13    2.10    0.40
   6  -3 -13    1.00    0.60
  -6  -3  13    2.00    0.40
  -6  -3  13    1.80    0.50
  -6   3  13    1.80    0.40
  -6   3  13    2.40    0.40
   5  -3 -13   22.80    1.60
   5  -3 -13   21.10    1.60
  -5  -3  13   21.80    1.60
  -5  -3  13   20.50    1.50
  -5  -3  13   20.60    1.50
  -5   3  13   20.60    1.60
  -5   3  13   19.30    1.50
  -4  -3  13   30.10    2.00
   4  -3 -13   32.00    2.10
  -4  -3  13   30.00    2.00
   4  -3 -13   23.60    2.40
  -4  -3  13   25.20    2.00
  -4   3  13   28.30    2.00
   4   3 -13   29.00    2.60
  -4   3  13   28.00    2.10
  -3  -3  13   26.00    2.00
  -3  -3  13   32.70    2.20
  -3  -3  13   29.60    2.00
   3  -3 -13   29.60    2.10
  -3   3  13   26.70    2.10
  -3   3  13   29.10    2.20
   3   3 -13   31.30    2.60
  -2  -3  13   48.30    3.30
   2  -3 -13   49.40    3.40
  -2  -3  13   55.99    3.30
   2  -3 -13   46.20    3.60
  -2  -3  13   53.09    3.30
   2  -3 -13   48.30    3.30
   2   3 -13   56.19    3.80
  -2   3  13   45.20    3.80
  -2   3  13   54.29    3.50
   1  -3 -13   37.80    2.90
  -1  -3  13   33.20    2.50
  -1  -3  13   39.20    2.50
   1  -3 -13   37.70    2.70
  -1   3  13   38.50    2.60
   1   3 -13   38.60    2.80
  -1   3  13   36.80    2.60
   0  -3 -13    2.30    0.60
   0  -3 -13    2.00    0.60
   0  -3  13    1.50    0.40
   0  -3  13    1.60    0.40
   0  -3 -13    1.40    0.50
   0   3  13    2.00    0.50
   0   3 -13    1.80    0.60
   0   3  13    1.90    0.40
  -1  -3 -13   26.60    2.00
  -1  -3 -13   24.20    2.00
   1  -3  13   27.00    1.80
   1  -3  13   27.80    1.80
  -1  -3 -13   25.00    1.90
  -1   3 -13   28.10    2.00
   1   3  13   23.30    1.90
   1   3  13   23.80    1.80
   2  -3  13   13.50    1.00
  -2  -3 -13   14.30    1.10
   2  -3  13   15.00    1.10
  -2  -3 -13   12.40    1.20
  -2   3 -13   14.40    1.30
   2   3  13   13.80    1.20
   3  -3  13    0.50    0.20
   3  -3  13    0.50    0.30
  -3  -3 -13    0.30    0.30
  -3  -3 -13    0.30    0.40
   3  -3  13    0.40    0.40
  -3   3 -13    0.40    0.30
  -4  -3 -13    2.60    0.40
  -4  -3 -13    2.30    0.40
   4  -3  13    3.40    0.50
  -4   3 -13    2.80    0.40
   7  -4 -13    0.90    0.40
   7  -4 -13    1.40    0.30
  -7  -4  13    1.90    0.40
   7   4 -13    1.10    0.40
  -7   4  13    1.20    0.30
  -6  -4  13    3.10    0.60
   6  -4 -13    3.00    0.60
   6  -4 -13    1.50    0.50
  -6  -4  13    2.50    0.40
   6   4 -13    1.70    0.60
  -6   4  13    2.60    0.50
   5  -4 -13    0.50    0.50
  -5  -4  13    0.30    0.30
   5  -4 -13    0.30    0.40
   5  -4 -13    0.30    0.40
  -5  -4  13    0.20    0.30
  -5   4  13    0.30    0.30
   5   4 -13    0.20    0.50
  -4  -4  13    1.40    0.40
  -4  -4  13    1.30    0.40
   4  -4 -13    1.70    0.60
   4  -4 -13    0.70    0.50
   4  -4 -13    1.80    0.50
  -4  -4  13    1.60    0.30
  -4   4  13    1.60    0.40
   4   4 -13    1.40    0.60
   3  -4 -13    1.70    0.60
  -3  -4  13    2.20    0.40
  -3  -4  13    2.20    0.50
   3  -4 -13    1.00    0.50
  -3  -4  13    2.00    0.50
   3  -4 -13    1.80    0.50
  -3  -4  13    2.40    0.40
   3   4 -13    1.90    0.70
  -3   4  13    1.60    0.50
  -2  -4  13   10.10    1.00
  -2  -4  13   10.00    0.80
   2  -4 -13    8.00    1.10
   2  -4 -13    9.90    1.20
  -2  -4  13   10.00    0.80
  -2  -4  13    9.60    1.00
   2  -4 -13   10.00    1.00
   2   4 -13    8.30    1.20
  -2   4  13    9.40    1.00
  -1  -4  13   15.90    1.10
  -1  -4  13   16.20    1.30
   1  -4 -13   16.30    1.50
   1  -4 -13   14.90    1.30
  -1  -4  13   14.70    1.30
  -1  -4  13   17.30    1.20
   1  -4 -13   14.40    1.30
  -1   4  13   14.30    1.40
   1   4 -13   16.30    1.50
   0  -4  13   12.10    1.00
   0  -4  13   10.00    1.00
   0  -4  13   12.30    1.00
   0  -4 -13   13.20    1.30
   0  -4 -13   11.70    1.10
   0  -4 -13   12.10    1.20
   0   4  13   11.90    1.10
   0   4 -13   11.60    1.20
   1  -4  13    7.70    0.70
   1  -4  13    8.30    0.80
  -1  -4 -13    8.20    1.00
  -1  -4 -13    6.90    0.90
   1  -4  13    6.30    0.90
  -1  -4 -13    6.80    0.80
  -1   4 -13    8.20    0.90
   1   4  13    7.90    0.90
   2  -4  13    6.70    0.90
   2  -4  13    8.50    0.80
   2  -4  13    8.00    0.70
  -2  -4 -13    7.40    0.90
  -2  -4 -13    5.70    0.70
  -2   4 -13    7.40    0.80
   2   4  13    7.70    0.80
   3  -4  13    4.20    0.60
  -3  -4 -13    4.70    0.60
  -3  -4 -13    3.40    0.50
  -3   4 -13    4.00    0.60
   7  -5 -13    3.50    0.40
  -7  -5  13    3.40    0.50
  -7   5  13    2.40    0.40
  -6  -5  13    4.50    0.50
  -6   5  13    3.30    0.50
   6   5 -13    3.30    0.50
   5  -5 -13    8.70    0.80
  -5  -5  13    6.80    0.70
  -5  -5  13    8.50    0.80
  -5   5  13    6.40    0.70
   5   5 -13    6.10    0.80
   4  -5 -13   10.20    1.00
  -4  -5  13   10.70    1.00
   4  -5 -13    7.30    1.00
  -4  -5  13    9.00    0.90
   4  -5 -13   11.50    1.00
   4   5 -13    8.10    1.00
  -4   5  13    8.30    0.90
  -3  -5  13    8.60    0.90
   3  -5 -13    8.00    0.90
   3  -5 -13    5.80    0.80
   3  -5 -13    7.80    1.00
  -3  -5  13    6.70    0.80
  -3   5  13    5.90    0.80
   3   5 -13    7.30    1.00
   2  -5 -13    4.50    0.70
  -2  -5  13    5.40    0.70
   2  -5 -13    5.80    0.90
   2  -5 -13    5.10    1.00
  -2  -5  13    6.00    0.80
   2   5 -13    4.70    0.90
  -2   5  13    4.80    0.70
   1  -5 -13   13.60    1.10
  -1  -5  13   14.70    1.20
  -1  -5  13   14.30    1.00
   1  -5 -13   13.00    1.10
  -1  -5  13   12.30    1.20
   1   5 -13   12.10    1.50
  -1   5  13   14.70    1.20
   0  -5 -13    8.90    0.90
   0  -5  13   10.50    1.00
   0  -5  13   10.60    0.90
   0  -5  13   11.30    0.90
   0  -5 -13   11.80    1.20
   0   5  13   10.10    1.00
   0   5 -13   10.00    1.00
  -1  -5 -13    3.80    0.50
  -1  -5 -13    4.00    0.70
   1  -5  13    4.50    0.50
   1  -5  13    5.10    0.60
  -1  -5 -13    4.90    0.80
  -1   5 -13    3.50    0.60
   1   5  13    3.90    0.60
   2  -5  13    0.90    0.20
  -2  -5 -13    0.50    0.30
  -2   5 -13    0.70    0.30
   3  -5  13    1.10    0.30
  -3  -5 -13    0.90    0.20
  -6  -6  13   13.40    0.90
  -5  -6  13    0.20    0.30
  -5  -6  13    0.30    0.20
   5  -6 -13    0.40    0.50
  -5   6  13    0.10    0.20
   4  -6 -13    6.50    0.70
   4  -6 -13    6.90    0.70
  -4  -6  13    7.50    0.80
  -4  -6  13    5.60    0.60
  -4   6  13    5.00    0.60
  -3  -6  13    2.40    0.60
   3  -6 -13    2.20    0.50
  -3  -6  13    1.90    0.40
   3  -6 -13    1.90    0.40
  -3   6  13    1.50    0.40
   2  -6 -13    4.30    0.70
  -2  -6  13    5.10    0.70
  -2  -6  13    3.80    0.60
   2  -6 -13    4.60    0.90
  -2   6  13    3.30    0.60
  -1  -6  13    3.90    0.50
  -1  -6  13    3.30    0.60
  -1  -6  13    4.40    0.70
   1  -6 -13    4.40    0.90
  -1   6  13    3.60    0.60
   0  -6 -13    4.40    0.60
   0  -6  13    6.60    0.60
   0  -6  13    5.90    1.10
   0   6  13    5.80    0.60
  -1  -6 -13   12.10    0.90
   1   6  13   13.70    1.00
  -2  -6 -13    3.10    0.50
   2  -6  13    3.60    0.40
  -4  -7  13    5.80    0.60
   4  -7 -13    6.80    0.60
  -3  -7  13   27.10    1.70
  -3  -7  13   23.00    1.60
  -2  -7  13    0.80    0.30
   2  -7 -13    0.70    0.40
  -2  -7  13    0.40    0.30
   1  -7 -13    0.50    0.30
  -1  -7  13    0.30    0.30
   0  -7 -13    6.30    0.70
   8   0 -14    1.10    0.30
   8   0 -14    0.80    0.60
  -8   0  14    1.40    0.20
  -7   0  14    4.40    0.50
   7   0 -14    3.90    0.80
  -7   0  14    5.30    0.60
  -6   0  14    1.50    0.30
   6   0 -14    1.40    0.80
   6   0 -14    0.90    0.60
  -6   0  14    1.60    0.40
  -5   0  14   50.79    3.30
   5   0 -14   45.10    3.70
  -5   0  14   53.09    3.30
  -5   0  14   53.19    3.20
   5   0 -14   50.29    3.70
  -4   0  14   41.90    2.80
   4   0 -14   42.90    3.20
   4   0 -14   41.30    3.30
  -4   0  14   39.80    2.80
  -4   0  14   41.10    2.60
  -3   0  14    3.40    0.90
   3   0 -14    3.00    1.10
   3   0 -14    4.10    0.90
  -3   0  14    3.60    0.70
   2   0 -14   28.60    2.30
  -2   0  14   28.40    2.00
  -2   0  14   28.40    2.00
   2   0 -14   28.80    2.40
  -1   0  14   46.10    3.60
   1   0 -14   49.00    3.30
   1   0 -14   43.30    3.70
  -1   0  14   49.30    3.10
   0   0  14  105.89    6.60
   0   0 -14  109.09    6.80
   0   0  14  103.89    6.60
   0   0 -14  112.89    6.80
   1   0  14    0.50    0.30
  -1   0 -14    0.20    0.40
   1   0  14    0.20    0.20
  -1   0 -14    0.20    0.30
  -2   0 -14    0.30    0.30
  -2   0 -14    0.30    0.30
  -3   0 -14    1.60    0.40
  -3   0 -14    1.40    0.30
   3   0  14    2.20    0.30
   4   0  14    0.10    0.20
  -4   0 -14    0.10    0.20
  -8  -1  14    2.10    0.30
  -8   1  14    2.00    0.30
  -8   1  14    2.10    0.30
   8   1 -14    2.10    0.40
   7  -1 -14   19.00    1.50
  -7  -1  14   20.00    1.30
   7   1 -14   19.20    1.70
  -7   1  14   19.70    1.30
  -7   1  14   17.70    1.30
  -6  -1  14   23.80    1.60
  -6  -1  14   22.00    1.60
   6  -1 -14   21.40    1.80
  -6   1  14   22.00    1.80
  -6   1  14   20.60    1.60
   6   1 -14   21.80    2.00
  -5  -1  14   15.60    1.20
   5  -1 -14   14.60    1.50
   5  -1 -14   14.00    1.70
  -5  -1  14   15.50    1.20
  -5   1  14   14.90    1.20
  -5   1  14   15.30    1.10
  -5   1  14   14.60    1.20
   5   1 -14   14.50    1.70
   4  -1 -14    8.50    1.10
  -4  -1  14    8.50    0.90
  -4  -1  14    8.80    0.90
   4  -1 -14    7.40    1.30
  -4   1  14    7.70    0.90
   4   1 -14    8.10    1.20
  -4   1  14    8.30    0.90
  -3  -1  14   41.40    2.70
   3  -1 -14   39.50    3.50
  -3  -1  14   40.40    2.70
  -3  -1  14   43.30    2.70
   3   1 -14   42.60    3.20
  -3   1  14   39.30    3.10
   3   1 -14   36.30    3.10
  -3   1  14   44.10    3.00
   2  -1 -14   15.00    1.40
   2  -1 -14   13.90    1.60
  -2  -1  14   13.60    1.10
  -2  -1  14   15.30    1.20
  -2   1  14   15.60    1.30
   2   1 -14   14.10    1.50
  -2   1  14   14.10    1.20
   2   1 -14   14.10    1.60
   1  -1 -14   24.30    2.10
  -1  -1  14   20.30    1.60
  -1  -1  14   20.10    1.50
   1  -1 -14   22.30    1.90
   1   1 -14   20.00    1.80
   1   1 -14   20.70    2.00
  -1   1  14   23.70    1.80
  -1   1  14   19.70    2.00
   0  -1  14   11.40    0.90
   0  -1  14    9.90    0.90
   0  -1 -14    8.60    1.00
   0  -1  14    8.30    0.80
   0  -1 -14    9.00    1.00
   0   1 -14   10.80    1.20
   0   1  14   11.30    1.00
   0   1  14   10.30    1.00
   0   1 -14   11.00    1.10
   1  -1  14    6.60    0.70
   1  -1  14    7.70    0.70
  -1  -1 -14    6.50    0.80
  -1  -1 -14    5.90    0.80
  -1  -1 -14    7.20    1.00
   1   1  14    6.20    0.80
  -1   1 -14    7.20    0.80
  -1   1 -14    7.10    0.90
   1   1  14    6.50    0.70
  -2  -1 -14    6.70    0.70
  -2   1 -14    5.90    0.70
  -2   1 -14    6.40    0.80
  -3  -1 -14    6.70    0.80
  -3  -1 -14    5.50    0.70
  -3   1 -14    6.20    0.70
   3   1  14    7.90    0.60
  -4  -1 -14    1.20    0.30
  -4  -1 -14    1.00    0.30
   4  -1  14    1.90    0.40
   4   1  14    1.90    0.30
   8  -2 -14   11.60    1.10
  -8  -2  14   10.30    0.80
   8   2 -14    8.30    0.80
  -7  -2  14    1.20    0.30
   7  -2 -14    1.10    0.50
   7  -2 -14    1.90    0.40
  -7  -2  14    1.20    0.30
  -7   2  14    1.00    0.20
  -7   2  14    1.20    0.30
   7   2 -14    1.00    0.50
  -7   2  14    1.50    0.30
   6  -2 -14    6.20    1.10
   6  -2 -14    8.20    0.80
  -6  -2  14    9.20    0.80
   6   2 -14    7.40    1.20
  -6   2  14    8.60    0.70
  -6   2  14    7.40    1.00
  -5  -2  14   12.30    1.00
   5  -2 -14   11.50    1.10
  -5  -2  14   13.90    1.10
  -5   2  14   10.70    1.00
  -5   2  14   11.40    1.10
   5   2 -14   10.80    1.50
  -4  -2  14   83.19    5.00
   4  -2 -14   79.39    5.10
  -4  -2  14   84.09    5.00
   4  -2 -14   75.59    5.40
   4   2 -14   76.39    5.50
  -4   2  14   78.99    5.10
  -4   2  14   81.19    5.00
   3  -2 -14   13.40    1.20
  -3  -2  14   12.00    1.10
  -3  -2  14   12.90    1.10
   3  -2 -14   12.10    1.20
   3  -2 -14    9.10    1.40
   3   2 -14   13.00    1.50
  -3   2  14   13.10    1.10
  -3   2  14   13.30    1.20
  -2  -2  14    6.10    0.70
   2  -2 -14    5.60    0.80
   2  -2 -14    4.30    0.90
   2  -2 -14    6.10    0.80
  -2  -2  14    5.60    0.70
  -2   2  14    5.70    0.80
   2   2 -14    5.70    1.00
  -2   2  14    5.40    0.70
   1  -2 -14    2.10    0.60
   1  -2 -14    3.40    0.60
  -1  -2  14    2.20    0.50
   1   2 -14    2.70    0.70
  -1   2  14    3.00    0.70
  -1   2  14    2.60    0.50
   0  -2  14    7.90    0.70
   0  -2 -14    5.80    0.70
   0  -2 -14    6.20    0.80
   0  -2  14    7.80    0.70
   0   2 -14    6.80    0.90
   0   2  14    6.70    0.80
   0   2  14    6.10    0.80
   0   2 -14    5.30    0.90
   1  -2  14    0.50    0.30
  -1  -2 -14    0.90    0.40
  -1  -2 -14    1.10    0.30
  -1  -2 -14    0.90    0.50
   1  -2  14    0.50    0.30
   1   2  14    0.60    0.40
  -1   2 -14    0.30    0.40
  -1   2 -14    0.30    0.40
  -2  -2 -14    0.20    0.30
   2  -2  14    0.40    0.30
   2  -2  14    0.50    0.20
  -2  -2 -14    0.40    0.60
  -2   2 -14    0.10    0.40
  -3  -2 -14    8.40    0.80
   3  -2  14   11.20    1.10
  -3  -2 -14    9.80    0.90
  -3   2 -14    9.00    0.80
   7  -3 -14    0.20    0.30
  -7  -3  14    0.10    0.30
   7  -3 -14    0.00    0.30
  -7   3  14   -0.40    0.20
   7   3 -14    0.30    0.40
  -7   3  14    0.20    0.20
  -6  -3  14    0.40    0.20
   6  -3 -14    0.70    0.40
  -6  -3  14    0.50    0.30
   6  -3 -14   -0.10    0.40
  -6   3  14    0.40    0.30
  -6   3  14    0.20    0.30
   6   3 -14    0.20    0.50
   5  -3 -14   -0.20    0.50
  -5  -3  14    0.50    0.30
  -5  -3  14    0.30    0.20
   5  -3 -14    1.00    0.40
   5  -3 -14    0.40    0.40
  -5   3  14    0.20    0.30
  -5   3  14    0.50    0.30
   5   3 -14    0.00    0.50
   4  -3 -14    0.80    0.40
  -4  -3  14    0.20    0.30
   4  -3 -14    0.30    0.50
  -4  -3  14    0.20    0.20
   4  -3 -14    0.30    0.50
  -4   3  14    0.30    0.30
  -4   3  14    0.70    0.40
   4   3 -14   -0.10    0.50
   3  -3 -14   15.20    1.20
  -3  -3  14   13.50    1.10
  -3  -3  14   13.00    1.10
  -3   3  14   13.80    1.20
  -3   3  14   12.60    1.20
   3   3 -14   13.50    1.50
  -2  -3  14   26.80    1.80
   2  -3 -14   23.20    2.10
  -2  -3  14   26.20    1.80
   2  -3 -14   30.60    1.80
   2   3 -14   25.30    2.20
  -2   3  14   27.70    1.90
  -2   3  14   25.00    2.00
   1  -3 -14    7.30    0.90
  -1  -3  14    5.60    0.80
   1  -3 -14    8.30    1.10
  -1  -3  14    7.00    0.70
   1  -3 -14    6.70    0.80
  -1   3  14    7.20    0.80
  -1   3  14    7.20    0.90
   1   3 -14    6.70    1.00
   0  -3 -14    5.50    0.80
   0  -3 -14    7.50    1.10
   0  -3  14    6.20    1.00
   0  -3  14    7.70    0.70
   0  -3 -14    6.00    0.80
   0  -3  14    6.70    0.70
   0   3 -14    6.90    0.90
   0   3  14    6.50    0.80
   0   3  14    6.50    0.80
   1  -3  14    3.70    0.60
   1  -3  14    4.00    0.50
  -1  -3 -14    3.70    0.60
  -1  -3 -14    3.70    0.70
   1   3  14    3.20    0.60
  -1   3 -14    3.70    0.70
   2  -3  14    2.30    0.50
  -2  -3 -14    1.50    0.40
   2  -3  14    1.70    0.30
  -2  -3 -14    1.50    0.50
   2  -3  14    1.40    0.50
  -2   3 -14    1.50    0.40
   3  -3  14    4.70    0.50
  -3  -3 -14    3.70    0.50
  -3  -3 -14    4.70    0.50
  -3   3 -14    3.60    0.50
   7  -4 -14    2.60    0.40
   7   4 -14    1.60    0.30
  -7   4  14    1.90    0.30
   6  -4 -14    3.20    0.60
  -6   4  14    2.30    0.40
   6   4 -14    1.80    0.50
   5  -4 -14    9.10    0.90
   5  -4 -14    9.00    0.90
  -5  -4  14    8.40    0.80
   5   4 -14    6.30    1.00
  -5   4  14    6.80    0.80
  -4  -4  14   10.80    1.00
  -4  -4  14    9.00    0.80
   4  -4 -14   10.00    1.30
  -4   4  14    9.30    0.90
  -3  -4  14   10.00    0.90
   3  -4 -14   10.00    1.00
  -3  -4  14    7.10    0.80
  -3  -4  14    8.60    0.70
  -3  -4  14    9.40    0.80
   3  -4 -14    8.90    1.10
   3   4 -14    7.00    1.10
  -3   4  14    8.30    0.90
   2  -4 -14   24.20    1.90
  -2  -4  14   24.60    1.70
  -2  -4  14   26.20    1.80
   2  -4 -14   28.10    2.00
  -2  -4  14   25.60    1.70
   2  -4 -14   29.50    1.80
   2   4 -14   25.90    2.00
  -2   4  14   25.00    1.90
   1  -4 -14    1.10    0.40
  -1  -4  14    1.10    0.30
   1  -4 -14    1.00    0.50
   1  -4 -14    1.00    0.40
  -1  -4  14    0.70    0.30
  -1   4  14    0.50    0.30
   1   4 -14    1.20    0.50
   0  -4  14    6.70    0.70
   0  -4 -14    5.60    0.70
   0  -4  14    7.30    0.70
   0  -4 -14    6.10    0.70
   0  -4 -14    7.70    1.10
   0   4  14    6.80    0.80
   0   4 -14    6.20    1.00
   1  -4  14   14.70    1.00
  -1  -4 -14   12.70    1.00
  -1  -4 -14   15.40    1.20
   1  -4  14   13.40    1.00
   1   4  14   11.50    1.10
  -1   4 -14   12.50    1.10
  -2  -4 -14    0.50    0.30
   2  -4  14    1.20    0.30
  -2  -4 -14    0.60    0.30
   2  -4  14    0.90    0.20
  -2   4 -14    0.60    0.30
  -3  -4 -14    2.60    0.30
  -6  -5  14    5.90    0.60
   6  -5 -14    5.90    0.60
  -5  -5  14    5.30    0.50
   5  -5 -14    4.00    0.50
  -5   5  14    5.60    0.60
   5   5 -14    4.00    0.60
   4  -5 -14   31.00    1.90
   4  -5 -14   31.80    1.90
  -4  -5  14   30.50    1.90
  -4  -5  14   24.80    1.80
  -4   5  14   26.50    1.90
   4   5 -14   22.40    2.00
  -3  -5  14    1.90    0.50
   3  -5 -14    2.00    0.50
   3  -5 -14    1.80    0.40
   3   5 -14    2.10    0.50
  -3   5  14    1.70    0.40
  -2  -5  14    4.00    0.60
  -2  -5  14    4.50    0.50
  -2  -5  14    6.10    0.70
   2  -5 -14    5.70    0.90
   2  -5 -14    4.30    0.60
  -2   5  14    4.80    0.70
   2   5 -14    5.30    0.70
   1  -5 -14   16.00    1.20
  -1  -5  14   18.20    1.20
   1  -5 -14   20.40    1.50
  -1  -5  14   17.90    1.30
   1   5 -14   15.30    1.30
  -1   5  14   16.60    1.30
   0  -5 -14   31.30    2.00
   0  -5  14   32.90    2.00
   0   5 -14   29.30    2.10
   0   5  14   32.40    2.10
  -1  -5 -14    0.80    0.30
  -1  -5 -14    0.90    0.40
   1  -5  14    0.80    0.20
   1   5  14    0.70    0.30
  -1   5 -14    0.70    0.30
  -2  -5 -14    2.40    0.30
   5  -6 -14    1.60    0.30
  -4  -6  14   32.20    2.10
   4  -6 -14   35.20    2.10
   3  -6 -14    0.50    0.30
   3  -6 -14    0.80    0.40
  -3  -6  14    0.50    0.30
  -3   6  14    0.60    0.20
  -2  -6  14    7.30    0.80
   2  -6 -14    7.80    0.90
  -1  -6  14   13.30    1.00
  -1   6  14   12.00    1.00
   0  -6  14    2.00    0.40
   0  -6 -14    2.70    0.60
   0   6  14    1.70    0.30
   7   0 -15   22.00    1.60
  -7   0  15   21.40    1.50
  -7   0  15   25.10    1.50
   6   0 -15   21.30    2.00
  -6   0  15   24.20    1.70
   6   0 -15   25.90    1.90
  -6   0  15   25.70    1.60
  -5   0  15   38.80    2.60
   5   0 -15   39.80    2.90
  -5   0  15   43.20    2.60
  -5   0  15   40.60    2.70
   4   0 -15   -0.10    0.50
  -4   0  15    0.50    0.30
   4   0 -15    0.30    0.50
  -4   0  15    0.30    0.30
   3   0 -15    3.00    0.70
  -3   0  15    3.50    0.50
  -3   0  15    3.50    0.60
   3   0 -15    2.60    0.70
  -2   0  15    0.20    0.30
   2   0 -15   -0.10    0.40
  -2   0  15    0.10    0.20
   2   0 -15   -0.10    0.40
   1   0 -15   12.40    1.20
   1   0 -15   11.00    1.20
  -1   0  15   11.00    1.00
  -1   0  15   11.90    1.00
   0   0  15    2.30    0.60
   0   0 -15    3.30    0.60
   0   0  15    2.90    0.50
   0   0  15    2.60    0.50
   0   0 -15    2.40    0.50
   1   0  15    0.20    0.20
  -1   0 -15    0.30    0.30
  -1   0 -15   -0.10    0.40
   1   0  15    0.10    0.30
  -1   0 -15    0.10    0.30
   2   0  15    9.00    0.70
   2   0  15    7.40    0.70
  -3   0 -15   23.10    1.40
  -3   0 -15   18.70    1.40
  -7  -1  15    4.60    0.50
   7  -1 -15    2.60    0.60
  -7  -1  15    3.40    0.40
  -7   1  15    4.10    0.40
   7   1 -15    2.50    0.60
  -6  -1  15   33.60    2.20
   6  -1 -15   29.60    2.50
  -6  -1  15   39.50    2.20
   6  -1 -15   33.20    2.30
   6   1 -15   35.00    2.50
  -6   1  15   34.20    2.20
  -6   1  15   34.90    2.20
  -6   1  15   33.60    2.20
   5  -1 -15    2.00    0.70
  -5  -1  15    1.60    0.40
  -5  -1  15    1.70    0.40
   5  -1 -15    1.60    0.60
  -5   1  15    1.80    0.40
  -5   1  15    1.50    0.40
   5   1 -15    1.40    0.60
  -4  -1  15   32.50    2.10
  -4  -1  15   32.30    2.10
   4  -1 -15   30.10    2.30
   4   1 -15   31.00    2.50
  -4   1  15   30.20    2.10
  -4   1  15   29.90    2.10
   3  -1 -15    2.20    0.70
   3  -1 -15    2.80    0.60
   3  -1 -15    2.20    0.50
  -3  -1  15    2.40    0.40
   3   1 -15    2.70    0.70
   3   1 -15    2.20    0.70
  -3   1  15    2.40    0.50
  -3   1  15    2.40    0.50
  -2  -1  15   27.80    1.80
   2  -1 -15   21.00    1.80
   2  -1 -15   22.70    2.00
   2   1 -15   26.30    2.00
  -2   1  15   23.30    1.70
   2   1 -15   25.50    2.00
  -2   1  15   23.50    1.80
   1  -1 -15   19.30    1.60
   1  -1 -15   18.30    1.50
  -1  -1  15   21.80    1.50
   1   1 -15   18.40    1.60
  -1   1  15   19.70    1.50
   1   1 -15   21.40    1.70
  -1   1  15   19.80    1.50
   0  -1 -15   23.90    1.70
   0  -1  15   22.40    1.60
   0  -1  15   22.60    1.50
   0  -1 -15   19.70    1.60
   0   1 -15   22.70    1.70
   0   1  15   23.40    1.60
   0   1 -15   22.50    1.70
   0   1  15   22.00    1.60
   1  -1  15   12.20    0.90
  -1  -1 -15   14.00    1.20
  -1  -1 -15   12.30    1.10
  -1   1 -15   12.20    1.10
   1   1  15   12.10    1.00
  -2  -1 -15    5.10    0.60
  -2  -1 -15    6.60    0.70
  -2   1 -15    5.10    0.60
  -2   1 -15    6.00    0.60
   3  -1  15    1.40    0.30
  -3  -1 -15    1.00    0.20
  -3  -1 -15    1.10    0.30
  -3   1 -15    0.80    0.20
   7  -2 -15    2.50    0.50
  -7  -2  15    2.50    0.40
  -7  -2  15    2.20    0.30
  -7   2  15    1.70    0.30
   7   2 -15    2.00    0.50
  -6  -2  15    2.20    0.40
  -6  -2  15    2.20    0.40
   6  -2 -15    2.40    0.60
   6  -2 -15    3.40    0.60
  -6   2  15    2.40    0.40
   6   2 -15    1.80    0.60
  -6   2  15    2.70    0.40
  -5  -2  15   12.70    1.00
   5  -2 -15   11.60    1.00
  -5  -2  15   13.10    1.00
   5  -2 -15   15.30    1.10
  -5   2  15   12.80    1.10
   5   2 -15   11.40    1.30
  -5   2  15   12.60    1.00
   4  -2 -15    0.10    0.50
  -4  -2  15    0.50    0.30
   4  -2 -15    1.10    0.30
  -4  -2  15    1.00    0.40
   4  -2 -15    1.30    0.50
  -4   2  15    1.10    0.40
  -4   2  15    1.00    0.30
   4   2 -15    0.50    0.50
  -3  -2  15   35.40    2.20
   3  -2 -15   27.70    2.50
  -3  -2  15   36.00    2.30
   3  -2 -15   30.10    2.30
  -3   2  15   34.20    2.30
   3   2 -15   39.60    2.70
  -3   2  15   34.70    2.40
   2  -2 -15    2.90    0.60
  -2  -2  15    3.50    0.50
   2  -2 -15    2.90    0.50
   2  -2 -15    2.30    0.50
  -2   2  15    3.10    0.60
  -2   2  15    3.10    0.50
   2   2 -15    2.80    0.70
   1  -2 -15    4.10    0.60
   1  -2 -15    5.80    0.80
   1  -2 -15    4.90    0.80
  -1  -2  15    5.90    0.60
  -1   2  15    6.20    0.70
   1   2 -15    5.70    0.90
  -1   2  15    5.40    0.70
   0  -2 -15   11.80    1.50
   0  -2 -15   10.50    1.00
   0  -2 -15   10.50    1.30
   0  -2  15   10.80    0.90
   0   2 -15    9.60    1.00
   0   2  15   10.70    1.00
   0   2  15   10.40    0.90
  -1  -2 -15    4.90    0.60
  -1  -2 -15    4.90    0.80
  -1  -2 -15    3.70    0.70
   1  -2  15    3.60    0.60
   1  -2  15    5.10    0.50
   1  -2  15    4.70    0.60
   1   2  15    4.00    0.60
  -1   2 -15    5.20    0.70
   2  -2  15    7.10    0.80
  -2  -2 -15    5.10    0.60
  -2  -2 -15    6.70    0.70
  -2   2 -15    6.20    0.70
  -3  -2 -15    0.00    0.20
  -3  -2 -15    0.00    0.20
  -3   2 -15    0.00    0.20
   7  -3 -15    0.70    0.30
   7  -3 -15    0.10    0.20
  -7  -3  15    0.70    0.20
   7   3 -15    0.90    0.30
  -6  -3  15    3.40    0.60
   6  -3 -15    2.40    0.60
  -6   3  15    2.30    0.40
   6   3 -15    2.30    0.50
  -6   3  15    2.00    0.40
  -5  -3  15    2.90    0.60
   5  -3 -15    3.30    0.60
   5  -3 -15    3.20    0.70
  -5  -3  15    3.00    0.40
  -5   3  15    2.60    0.50
  -5   3  15    3.00    0.50
   5   3 -15    2.30    0.60
   4  -3 -15    6.80    0.70
  -4  -3  15    5.70    0.70
   4  -3 -15    6.40    1.00
  -4  -3  15    5.90    0.60
  -4   3  15    5.10    0.60
  -4   3  15    6.00    0.70
   4   3 -15    4.00    1.00
   3  -3 -15    6.00    1.00
   3  -3 -15   10.10    1.10
   3  -3 -15    9.40    0.80
  -3  -3  15    7.90    0.70
  -3  -3  15    8.00    0.70
  -3  -3  15    7.80    0.80
   3   3 -15    8.30    1.10
  -3   3  15    8.70    0.80
  -3   3  15    8.50    0.90
  -2  -3  15    1.00    0.50
  -2  -3  15    0.70    0.30
  -2  -3  15    0.10    0.30
   2  -3 -15    0.50    0.40
   2  -3 -15    1.00    0.50
  -2   3  15    0.40    0.30
   2   3 -15    0.60    0.50
  -2   3  15    0.70    0.30
   1  -3 -15    2.10    0.60
   1  -3 -15    1.90    0.50
   1  -3 -15    2.30    0.50
  -1  -3  15    2.60    0.40
  -1  -3  15    3.20    0.50
  -1   3  15    2.30    0.40
   1   3 -15    2.70    0.60
  -1   3  15    1.70    0.40
   0  -3  15   15.80    1.10
   0  -3 -15   17.40    1.30
   0  -3 -15   12.60    1.20
   0  -3 -15   14.50    1.10
   0   3 -15   15.20    1.30
   0   3  15   14.20    1.20
   0   3  15   13.90    1.20
  -1  -3 -15    8.20    0.70
   1  -3  15    9.10    0.70
   1  -3  15    9.50    0.70
   1   3  15    7.60    0.80
  -1   3 -15    8.30    0.80
  -2  -3 -15   10.30    0.80
  -2  -3 -15    8.50    0.70
  -2   3 -15    8.80    0.80
  -6  -4  15    0.60    0.20
   6  -4 -15    0.00    0.20
   6  -4 -15   -0.10    0.20
   6   4 -15    0.30    0.20
  -6   4  15    0.30    0.20
   5  -4 -15    4.80    0.70
  -5  -4  15    4.70    0.60
  -5   4  15    3.50    0.50
   5   4 -15    3.50    0.70
   4  -4 -15    0.00    0.30
  -4  -4  15    0.30    0.30
   4  -4 -15    0.00    0.30
   4  -4 -15    0.10    0.40
   4   4 -15    0.00    0.40
  -4   4  15    0.40    0.30
   3  -4 -15   14.10    1.20
  -3  -4  15   13.80    1.00
  -3   4  15   12.50    1.10
   3   4 -15   12.00    1.20
  -2  -4  15    5.70    0.80
   2  -4 -15    5.60    0.90
   2  -4 -15    3.60    0.60
  -2  -4  15    4.90    0.50
   2   4 -15    4.40    0.70
  -2   4  15    4.80    0.60
   1  -4 -15    5.10    0.60
   1  -4 -15    5.50    0.70
  -1  -4  15    5.70    0.60
   1  -4 -15    6.80    0.90
   1   4 -15    5.50    0.70
  -1   4  15    5.60    0.70
   0  -4 -15   11.00    0.90
   0  -4  15   12.40    0.80
   0   4  15   10.10    0.90
   0   4 -15   10.70    1.00
  -1  -4 -15    1.90    0.30
  -1  -4 -15    2.10    0.40
  -1   4 -15    1.90    0.40
   2  -4  15    0.10    0.20
   5  -5 -15   -0.10    0.30
  -5  -5  15    0.00    0.20
  -5   5  15    0.00    0.10
   4   5 -15    2.10    0.50
  -4   5  15    1.80    0.40
   3  -5 -15    2.80    0.30
   3   5 -15    2.60    0.40
  -3   5  15    3.60    0.50
   2  -5 -15    8.50    0.60
  -2  -5  15    9.40    0.70
   2   5 -15    7.80    0.70
  -2   5  15    8.70    0.80
   1  -5 -15    0.60    0.40
  -1  -5  15    0.60    0.20
  -1   5  15    0.30    0.20
   1   5 -15    0.10    0.20
   0  -5 -15    3.30    0.60
   0  -5  15    2.70    0.30
   0   5 -15    2.10    0.30
   0   5  15    2.00    0.40
  -7   0  16   33.40    2.30
   7   0 -16   42.70    2.40
   6   0 -16    0.70    0.30
  -6   0  16    1.00    0.30
   6   0 -16    0.50    0.40
   5   0 -16   10.40    1.00
   5   0 -16    7.40    1.00
  -5   0  16   10.20    0.80
   4   0 -16   37.00    2.50
   4   0 -16   33.70    2.60
  -4   0  16   36.10    2.40
  -3   0  16    2.70    0.50
   3   0 -16    3.90    0.70
  -3   0  16    3.60    0.50
   3   0 -16    3.80    0.70
   2   0 -16    1.00    0.40
  -2   0  16    0.70    0.30
  -2   0  16    0.50    0.20
   2   0 -16    0.50    0.30
  -1   0  16    5.90    0.70
   1   0 -16    5.50    0.70
   1   0 -16    5.60    0.70
   0   0  16    5.50    0.60
   0   0 -16    4.80    0.60
   0   0 -16    5.90    0.70
  -1   0 -16    2.70    0.40
  -1   0 -16    1.90    0.40
  -2   0 -16    4.00    0.50
  -7  -1  16    7.40    0.50
  -7   1  16    7.30    0.50
  -6  -1  16    7.90    0.60
  -6   1  16    7.60    0.70
   6   1 -16    6.40    0.80
  -5  -1  16   16.00    1.10
   5  -1 -16   14.40    1.10
   5   1 -16   15.90    1.40
  -5   1  16   15.00    1.10
  -5   1  16   14.40    1.00
   4  -1 -16    5.50    0.70
   4  -1 -16    3.20    0.70
   4  -1 -16    3.80    0.60
  -4  -1  16    4.80    0.60
   4   1 -16    3.40    0.70
  -4   1  16    4.20    0.50
   4   1 -16    4.20    0.90
  -4   1  16    4.00    0.50
   3  -1 -16    6.70    1.00
   3  -1 -16    5.50    0.70
  -3  -1  16    7.40    0.70
  -3   1  16    5.40    0.80
  -3   1  16    6.10    0.60
   3   1 -16    7.40    0.90
   3   1 -16    6.80    0.90
  -2  -1  16    9.70    0.80
   2  -1 -16    8.30    0.80
   2  -1 -16    8.50    1.10
   2   1 -16    8.00    0.90
   2   1 -16    9.90    1.10
  -2   1  16    8.60    0.80
   1  -1 -16    5.70    0.70
  -1  -1  16    8.20    0.80
   1  -1 -16    6.80    0.80
  -1   1  16    7.20    0.70
   1   1 -16    6.90    0.80
   1   1 -16    6.50    1.00
  -1   1  16    7.50    0.70
   0  -1 -16   13.10    1.00
   0  -1  16   13.40    1.00
   0   1 -16   11.00    1.00
   0   1 -16   11.50    1.00
   0   1  16   13.20    1.00
   0   1  16   11.70    0.90
   1  -1  16    0.10    0.20
  -1  -1 -16    0.10    0.20
  -1  -1 -16    0.10    0.30
  -1   1 -16    0.10    0.30
  -1   1 -16   -0.40    0.20
  -2  -1 -16   11.50    0.80
  -2  -1 -16   10.10    0.80
   6  -2 -16    0.50    0.30
   6  -2 -16    0.20    0.30
  -6  -2  16    0.60    0.20
  -6   2  16    0.70    0.20
   6   2 -16    0.60    0.30
   5  -2 -16    0.40    0.60
  -5  -2  16    0.70    0.20
   5  -2 -16    0.20    0.40
   5  -2 -16    0.70    0.60
  -5  -2  16    0.50    0.20
   5   2 -16    0.60    0.40
  -5   2  16    0.40    0.20
  -5   2  16    0.40    0.20
   4  -2 -16   18.60    1.60
  -4  -2  16   16.50    1.20
   4  -2 -16   19.20    1.40
  -4   2  16   14.90    1.20
   4   2 -16   15.80    1.40
  -4   2  16   15.40    1.20
  -3  -2  16   14.50    1.00
   3  -2 -16   12.90    1.20
  -3   2  16   13.50    1.10
   3   2 -16   15.10    1.30
  -3   2  16   13.50    1.10
   2  -2 -16    1.10    0.60
   2  -2 -16    0.70    0.40
  -2  -2  16    0.60    0.30
  -2   2  16    0.60    0.30
   2   2 -16    0.70    0.50
  -2   2  16    0.80    0.30
   1  -2 -16    7.90    1.00
  -1  -2  16   10.20    0.80
   1  -2 -16    9.00    0.90
   1   2 -16   11.10    1.00
  -1   2  16    9.60    0.80
  -1   2  16   10.00    0.80
   0  -2 -16    1.70    0.30
   0  -2  16    2.40    0.40
   0  -2 -16    1.10    0.40
   0  -2 -16    2.00    0.60
   0   2  16    1.70    0.40
   0   2 -16    2.10    0.40
   0   2  16    1.50    0.30
  -1  -2 -16    0.20    0.30
  -1  -2 -16    0.40    0.30
  -1   2 -16    0.30    0.30
  -2  -2 -16    0.50    0.20
   6  -3 -16    2.50    0.40
   6   3 -16    2.60    0.40
   5  -3 -16    3.40    0.60
   5  -3 -16    4.40    0.50
   5   3 -16    3.60    0.70
  -5   3  16    3.20    0.40
   4  -3 -16    8.80    1.00
   4  -3 -16   13.20    1.10
  -4  -3  16   11.60    0.90
  -4  -3  16   12.70    0.80
  -4   3  16   10.50    0.90
   4   3 -16   11.20    1.10
  -4   3  16   10.30    0.90
  -3  -3  16    0.10    0.20
  -3  -3  16    0.20    0.20
   3  -3 -16    0.10    0.40
   3  -3 -16   -0.10    0.30
  -3   3  16    0.20    0.30
   3   3 -16    0.00    0.40
  -3   3  16    0.00    0.20
  -2  -3  16    4.50    0.40
   2  -3 -16    3.70    0.60
  -2  -3  16    4.90    0.50
   2  -3 -16    4.90    0.90
   2   3 -16    4.30    0.70
  -2   3  16    3.40    0.50
  -2   3  16    4.10    0.60
  -1  -3  16   18.30    1.10
   1  -3 -16   15.30    1.20
   1   3 -16   15.60    1.30
  -1   3  16   17.10    1.20
  -1   3  16   15.40    1.10
   0  -3 -16    4.30    0.50
   0  -3  16    4.70    0.40
   0  -3 -16    3.40    0.40
   0   3 -16    4.00    0.60
   0   3  16    4.00    0.50
  -1  -3 -16    0.60    0.20
  -1  -3 -16    0.60    0.20
   1  -3  16    1.00    0.20
  -1   3 -16    0.60    0.20
   5  -4 -16    0.90    0.20
   5   4 -16    0.60    0.20
  -5   4  16    0.90    0.20
   4  -4 -16    0.90    0.30
   4  -4 -16    0.50    0.20
   4   4 -16    0.50    0.30
  -4   4  16    0.70    0.20
   3  -4 -16    6.60    0.60
   3   4 -16    7.60    0.70
  -3   4  16    7.50    0.70
   2  -4 -16    0.80    0.30
   2  -4 -16    1.30    0.40
  -2  -4  16    0.50    0.20
  -2   4  16    0.80    0.30
   2   4 -16    0.90    0.30
   1  -4 -16    0.40    0.20
   1  -4 -16    0.70    0.40
  -1  -4  16    0.70    0.20
  -1   4  16    0.30    0.30
   1   4 -16    0.40    0.30
   0  -4  16    0.20    0.10
   0  -4 -16    0.20    0.20
   0   4 -16    0.30    0.20
   0   4  16    0.10    0.20
  -3   5  16    1.00    0.20
  -2   5  16   11.30    0.80
  -1   5  16    2.30    0.40
  -6   0  17   24.20    1.50
   5   0 -17    7.10    0.60
   5   0 -17    5.30    0.70
  -5   0  17    6.60    0.60
   4   0 -17    3.70    0.60
  -4   0  17    3.70    0.40
   3   0 -17    5.30    0.60
  -3   0  17    5.50    0.60
   3   0 -17    5.40    0.70
  -2   0  17    0.10    0.20
   2   0 -17    0.00    0.30
   2   0 -17    0.10    0.30
   1   0 -17    2.60    0.40
   1   0 -17    1.80    0.40
  -1   0  17    3.20    0.40
   0   0 -17    3.10    0.40
   0   0 -17    2.50    0.40
  -6  -1  17   13.00    0.80
  -6   1  17   10.90    0.80
  -5  -1  17    9.60    0.70
   5  -1 -17    6.90    0.80
  -5   1  17    9.00    0.70
   5   1 -17    8.20    0.80
  -4  -1  17    1.00    0.20
   4  -1 -17    1.20    0.40
  -4   1  17    1.00    0.20
   4   1 -17    1.10    0.40
  -3  -1  17    3.00    0.40
   3  -1 -17    2.30    0.40
   3  -1 -17    2.10    0.30
   3   1 -17    1.70    0.40
   3   1 -17    3.10    0.60
   2  -1 -17    0.10    0.30
   2  -1 -17   -0.30    0.20
  -2  -1  17    0.00    0.20
   2   1 -17    0.00    0.30
  -2   1  17    0.00    0.20
   2   1 -17   -0.10    0.20
   1  -1 -17    1.90    0.40
  -1  -1  17    2.30    0.40
  -1   1  17    2.40    0.40
   1   1 -17    2.30    0.50
   1   1 -17    1.40    0.30
   0  -1 -17    4.10    0.40
   0   1 -17    4.80    0.50
   5  -2 -17    1.00    0.30
  -5  -2  17    1.90    0.30
  -5   2  17    1.60    0.20
   5   2 -17    1.30    0.30
   4  -2 -17    0.00    0.40
  -4  -2  17    0.20    0.10
   4  -2 -17    0.40    0.30
  -4   2  17    0.00    0.20
  -4   2  17    0.30    0.20
   4   2 -17    0.20    0.30
   3  -2 -17    3.90    0.70
  -3  -2  17    3.20    0.40
   3  -2 -17    2.20    0.40
  -3   2  17    2.30    0.40
   3   2 -17    2.90    0.50
  -3   2  17    2.50    0.40
   2  -2 -17    1.50    0.40
  -2  -2  17    2.60    0.30
  -2  -2  17    2.90    0.30
   2  -2 -17    2.60    0.70
  -2   2  17    1.90    0.30
   2   2 -17    2.40    0.50
  -2   2  17    1.90    0.30
   1  -2 -17    4.80    0.50
  -1  -2  17    4.70    0.40
  -1   2  17    4.30    0.40
   1   2 -17    4.40    0.70
  -1   2  17    4.20    0.40
   0  -2 -17    8.40    0.70
   0  -2  17    9.30    0.60
   5  -3 -17    0.80    0.20
   5   3 -17    0.90    0.30
   4  -3 -17    1.40    0.30
   4  -3 -17    1.00    0.30
   4   3 -17    1.10    0.30
  -4   3  17    1.10    0.30
   3  -3 -17    0.20    0.30
   3  -3 -17    0.20    0.20
  -3   3  17    0.00    0.20
   3   3 -17   -0.20    0.20
   2  -3 -17    4.60    0.50
   2   3 -17    4.30    0.50
  -2   3  17    4.30    0.40
   1  -3 -17    1.00    0.40
   1  -3 -17    0.90    0.20
  -1  -3  17    0.80    0.20
   1   3 -17    0.70    0.20
  -1   3  17    0.90    0.20
  -4   0  18    2.10    0.30
  -3   0  18   12.90    0.90
  -2   0  18    1.20    0.20
   2   0 -18    1.80    0.40
  -1   0  18    0.10    0.10
  -4  -1  18    6.90    0.50
   4  -1 -18    8.20    0.60
  -4   1  18    5.80    0.50
   3  -1 -18    1.60    0.30
   3  -1 -18    1.90    0.50
  -3  -1  18    2.20    0.30
   3   1 -18    1.70    0.30
  -3   1  18    2.60    0.30
   2  -1 -18    2.20    0.30
   2  -1 -18    3.60    0.90
  -2   1  18    2.40    0.30
   2   1 -18    2.80    0.50
   2   1 -18    1.70    0.30
   3  -2 -18    0.60    0.20
   0   0   0    0.00    0.00

_computing_structure_solution     'SHELXT 2014/5 (Sheldrick, 2014)'
;
_shelx_hkl_checksum                     38488
